# Supplementary material for: Amplification of MED30 at chromosome 8q24 reprograms MYC binding to low-affinity oncogenic enhancers in cancer cells
Source: Cell Rep. Author manuscript; Available in PMC 2026 Jul 20. (PMC13384758; doi:10.1016/j.celrep.2026.117498)
Supplement: 2 [file NIHMS2190737-supplement-2.xlsx]

## Sheet: MYC OE
Gene name	Mean normalized counts	log2 FC	Standard error for log2FC estimate	Wald statistic	p value	p value adjusted for multiple testing with the Benjamini-Hochberg procedure which controls false discovery rate (FDR)	Ctl_1	Ctl_2	MYC_OE_1	MYC_OE_2
MYC	6617.27	1.33873	0.0608644	21.9953	3.19611e-107	3.66178e-103	3750.39	3534.89	9526.28	9657.5
FOSB	6049.71	-0.891015	0.0659146	-13.5177	1.22932e-41	7.04219e-38	7994.11	7950.44	4340.97	3913.34
HSPA5	6469.46	0.778707	0.0607905	12.8097	1.44743e-37	4.14581e-34	4731.95	4639.05	8018.87	8487.94
FOS	5169.47	-0.881572	0.0687233	-12.8278	1.14518e-37	4.14581e-34	7043.55	6495.68	3481.92	3656.73
CITED2	3597.55	-0.817635	0.0706604	-11.5713	5.75836e-31	1.31947e-27	4723.16	4582.76	2587.23	2497.03
EMP1	3135.57	-0.680286	0.0743429	-9.15066	5.65853e-20	1.0805e-16	4016.03	3814.14	2407.52	2304.58
SYT1	9460.85	-0.519198	0.0634824	-8.17862	2.87109e-16	4.69916e-13	11040.6	11339.8	7276.01	8186.92
RGS4	7644.94	-0.47588	0.0583319	-8.15815	3.40201e-16	4.87211e-13	9097.38	8782.04	6329.42	6370.89
NAV2	3802.92	0.55343	0.070164	7.88767	3.0789e-15	3.91944e-12	2984.95	3076.17	4398.29	4752.26
ADAMTS17	533.881	0.96997	0.12319	7.87375	3.44155e-15	3.94299e-12	331.352	316.033	767.649	720.488
EIF4A3	2383.11	0.597716	0.0766869	7.79423	6.48005e-15	6.74927e-12	1852.98	1868.89	2879.26	2931.3
LMNTD1	2455.36	-0.599404	0.0784549	-7.64011	2.17033e-14	2.07212e-11	2997.91	2974.72	1869.93	1978.88
ABCA1	1309.94	0.709508	0.0952388	7.44979	9.34912e-14	8.23945e-11	967.679	936.395	1588.75	1746.94
H2BC12	4147.79	-0.494292	0.0676892	-7.30237	2.82753e-13	2.31393e-10	4998.52	4780.63	3416.85	3395.18
NEAT1	59553.6	-0.331471	0.0457732	-7.2416	4.43415e-13	3.3868e-10	66254.3	66816.2	53259	51885
H2BC21	3863.37	-0.494079	0.0685022	-7.2126	5.48922e-13	3.93062e-10	4613.48	4508.63	3222.42	3108.96
RRP12	1667.53	-0.625645	0.087847	-7.12198	1.06385e-12	7.16972e-10	2040.87	2079.58	1291.29	1258.39
EGR1	8120.9	-0.433635	0.0622621	-6.96467	3.29175e-12	2.0952e-09	9749.91	9046.8	7014.96	6671.92
LOC100507412	4684.82	-0.444502	0.0650547	-6.83273	8.33112e-12	4.8978e-09	5513.59	5346.92	3896.34	3982.43
MIR137HG	2737.9	-0.549943	0.0805304	-6.82902	8.54989e-12	4.8978e-09	3450.97	3156.43	2251.82	2092.38
JUN	5453.92	-0.44009	0.0646723	-6.80491	1.01109e-11	5.51624e-09	6518.3	6125.02	4617.51	4554.87
NR2F2	1797.59	-0.586573	0.0867016	-6.76542	1.32919e-11	6.92207e-09	2218.58	2179.9	1444.67	1347.21
SFR1	899.49	-0.745667	0.110331	-6.75843	1.39499e-11	6.94885e-09	1229.61	1108.07	648.357	611.922
CNIH3	8325.38	-0.392357	0.0581272	-6.74997	1.47871e-11	7.059e-09	9266.76	9715.09	7129.6	7190.08
NOP56	1748.27	0.578234	0.0859958	6.72397	1.76833e-11	8.10389e-09	1329.57	1409.61	2102.32	2151.6
LINC02101	1760.82	-0.597117	0.089013	-6.7082	1.97042e-11	8.68275e-09	2247.27	2068.43	1380.37	1347.21
TXNIP	569.194	0.810397	0.120945	6.70054	2.07645e-11	8.81108e-09	380.407	374	732.791	789.576
ANXA1	8528.6	-0.790833	0.122518	-6.45486	1.08322e-10	4.4323e-08	11753.3	10889.5	5169.82	6301.81
TM4SF1	14696.1	-0.347287	0.0543401	-6.39098	1.6483e-10	6.34963e-08	16907.3	16093.2	12647.2	13136.6
HERPUD1	5231.5	0.461357	0.0722038	6.38965	1.66264e-10	6.34963e-08	4343.68	4316.33	5677.97	6588.03
H2AC17	1801.48	-0.562057	0.0887438	-6.33348	2.39692e-10	8.85854e-08	2244.5	2141.45	1482.62	1337.34
ABCA10	2260.42	-0.509467	0.081925	-6.2187	5.01295e-10	1.79479e-07	2717	2634.72	1765.36	1924.59
FAM53C	1641.51	0.54431	0.0883548	6.1605	7.25137e-10	2.51754e-07	1287.92	1336.59	2046.55	1894.98
BABAM2	14395	-0.323469	0.053156	-6.08528	1.16289e-09	3.91861e-07	16032.2	16034.1	12426.5	13087.2
H1-2	1473.77	-0.603452	0.0993052	-6.07674	1.22654e-09	4.01499e-07	1796.52	1870.56	1226.22	1001.77
COL13A1	1452.09	-0.570824	0.0944294	-6.04498	1.49427e-09	4.62699e-07	1845.58	1687.74	1130.17	1144.89
DPH6	10824.9	-0.326677	0.054012	-6.04822	1.46453e-09	4.62699e-07	12119.8	12030.4	9442.62	9706.85
XBP1	1447.19	0.544957	0.0913697	5.9643	2.45681e-09	7.40729e-07	1165.75	1122	1694.87	1806.16
SNAI1	732.646	0.683366	0.114917	5.94659	2.73784e-09	8.04293e-07	562.744	502.197	967.501	898.143
SNHG15	714.296	0.674158	0.114004	5.91348	3.34956e-09	9.59397e-07	509.987	522.263	867.575	957.361
H2BC5	2483.03	-0.456842	0.0775423	-5.89152	3.82651e-09	1.06928e-06	2952.09	2853.77	2078.31	2047.96
GPRC5A	15498.2	-0.298844	0.0511512	-5.84236	5.14675e-09	1.40396e-06	17267.8	17039	14006.7	13679.4
ZDHHC14	7655.58	-0.332301	0.0572295	-5.80645	6.3811e-09	1.70019e-06	8516.13	8608.7	6712.08	6785.42
GSG1	1060.45	-0.614173	0.106288	-5.77837	7.5426e-09	1.96399e-06	1402.23	1229.02	796.31	814.251
ZFP36L1	4187.18	-0.400888	0.0698761	-5.73712	9.63017e-09	2.45184e-06	4845.8	4786.76	3725.92	3390.24
LINC01776	3642.06	-0.418277	0.0731044	-5.72164	1.055e-08	2.52961e-06	4038.71	4339.19	3002.43	3187.91
CENPT	401.301	0.765267	0.133768	5.72087	1.0598e-08	2.52961e-06	259.621	263.64	499.63	582.312
H2AC4	514.697	-0.73201	0.127951	-5.72103	1.05883e-08	2.52961e-06	711.297	650.46	366.395	330.635
HDAC9	8124.85	-0.366667	0.0642414	-5.70764	1.14551e-08	2.6784e-06	9272.78	9070.21	6670.25	7486.17
EIF4A2	9599.86	0.362388	0.06356	5.70151	1.18748e-08	2.721e-06	8203.29	8438.7	10229.6	11527.8
GPAT3	3339.02	-0.413446	0.0726373	-5.69193	1.25614e-08	2.78818e-06	3871.18	3790.17	2743.7	2951.04
RPL39	979.72	0.634103	0.111429	5.69066	1.26547e-08	2.78818e-06	727.032	714.001	1096.09	1381.76
H2AC14	565.397	-0.722777	0.127215	-5.68155	1.33479e-08	2.88542e-06	736.287	727.935	353.227	444.137
MAML2	2776.78	-0.447131	0.0788272	-5.67229	1.40905e-08	2.98953e-06	3318.15	3183.18	2424.56	2181.2
ANKRD28	5705.93	-0.352157	0.062475	-5.63676	1.73275e-08	3.54684e-06	6287.37	6567.58	4959.89	5008.87
CAVIN2	719.162	-0.659327	0.116971	-5.63668	1.73364e-08	3.54684e-06	949.168	868.952	505.827	552.703
KLF11	520.878	0.715723	0.127296	5.62249	1.88221e-08	3.77871e-06	347.087	365.082	621.245	750.097
EIF4G2	3929.75	0.394239	0.070153	5.6197	1.91294e-08	3.77871e-06	3449.58	3261.22	4359.56	4648.63
PAX8	2564.04	-0.453851	0.0812786	-5.5839	2.3519e-08	4.49095e-06	3089.08	2932.92	2235.55	1998.61
TM4SF18	2280.39	-0.445347	0.0797247	-5.58606	2.32283e-08	4.49095e-06	2665.63	2633.05	1863.74	1959.14
SLC25A36	2131.99	0.456131	0.0817863	5.57711	2.44548e-08	4.5931e-06	1709.06	1836	2510.54	2472.36
TRERF1	6358.51	-0.349679	0.0627347	-5.57393	2.49061e-08	4.60241e-06	7008.85	7338.99	5697.33	5388.86
ANKRD42	1320.98	-0.529825	0.0956583	-5.53873	3.04679e-08	5.54081e-06	1635.47	1551.74	1075.17	1021.51
FGF1	2104.14	-0.452839	0.0819316	-5.52703	3.25691e-08	5.83037e-06	2480.52	2422.92	1711.91	1801.22
SET	1398.78	0.521104	0.0946354	5.50644	3.66154e-08	6.45389e-06	1096.8	1127.02	1584.87	1786.42
PER3	2187.99	0.436472	0.0794469	5.49389	3.93186e-08	6.72348e-06	1827.53	1831.54	2487.31	2605.6
CCNL1	13402.9	0.297829	0.0541941	5.4956	3.89375e-08	6.72348e-06	12074.9	11849.3	14418.8	15268.4
TRIP12	8377.13	-0.335683	0.0612151	-5.48366	4.16604e-08	6.95218e-06	9493.53	9235.75	7066.09	7713.17
TNS3	11913.9	-0.307255	0.05604	-5.48278	4.18696e-08	6.95218e-06	13215.2	13183.1	10257.5	10999.8
CCDC173	503.972	-0.686749	0.126943	-5.4099	6.30583e-08	1.03208e-05	668.721	637.083	354.776	355.309
COL17A1	2248.14	-0.430212	0.0796817	-5.39914	6.69624e-08	1.08055e-05	2566.13	2644.2	1882.33	1899.92
SEC61G	416.388	0.706845	0.131656	5.3689	7.9219e-08	1.26057e-05	300.346	274.23	553.079	537.899
DOCK11	9763.22	-0.29482	0.0550417	-5.35629	8.49461e-08	1.33319e-05	10663.9	10907.3	8668	8813.64
BZW2	2328.15	0.445013	0.0837739	5.31208	1.08381e-07	1.67801e-05	1908.98	1946.36	2540.75	2916.5
CALU	2733.95	0.391245	0.0737712	5.3035	1.13605e-07	1.73543e-05	2366.21	2319.25	3136.44	3113.89
IFRD1	2916.25	0.388478	0.0736917	5.27167	1.3519e-07	2.03799e-05	2477.74	2508.2	3239.46	3439.59
INO80C	1068.17	-0.547462	0.104247	-5.25157	1.50806e-07	2.24388e-05	1293.02	1283.08	788.563	908.013
SH3TC2-DT	4543.08	-0.351641	0.0672012	-5.23266	1.67086e-07	2.45424e-05	5013.33	5207.02	3856.06	4095.93
CDH15	322.566	0.757043	0.144921	5.22385	1.75241e-07	2.54144e-05	192.518	201.771	367.945	528.029
SEMA3D	761.186	-0.590205	0.113086	-5.21908	1.79812e-07	2.57513e-05	938.524	939.181	560.05	606.987
LINC02154	14541.9	-0.282041	0.0541415	-5.20932	1.89536e-07	2.64818e-05	16439	15557	12960.9	13210.6
HES1	804.392	0.581575	0.111614	5.21058	1.88248e-07	2.64818e-05	653.449	580.788	1006.23	977.101
H1-5	1008.87	-0.613429	0.117938	-5.20128	1.97918e-07	2.73199e-05	1346.24	1215.64	856.73	616.856
EREG	7002.65	-0.317741	0.0613146	-5.18215	2.19345e-07	2.99171e-05	7985.78	7596.5	6072.25	6356.09
PPP1R15A	1292.65	-0.530364	0.102843	-5.15701	2.5093e-07	3.38224e-05	1620.67	1531.12	1110.81	908.013
SHANK2	1315.14	-0.501205	0.0974006	-5.14581	2.66365e-07	3.54853e-05	1604.93	1553.97	1114.68	986.97
DNER	9604.4	-0.288229	0.0560537	-5.142	2.71823e-07	3.57963e-05	10445.9	10719.5	8468.15	8784.04
HPCAL1	4505.35	-0.334263	0.065169	-5.12917	2.91015e-07	3.78882e-05	5006.85	5104.47	4001.69	3908.4
LOC221946	4922.46	-0.366433	0.0717054	-5.11025	3.21726e-07	4.14159e-05	5680.66	5533.65	4527.65	3947.88
YBX1	3198.43	0.366631	0.0719924	5.09264	3.53117e-07	4.49219e-05	2774.85	2746.2	3522.2	3750.49
FMNL2	11588.8	-0.280562	0.0551131	-5.09067	3.56803e-07	4.49219e-05	12712.2	12750	10149.8	10743.2
H2AC8	1390.3	-0.480851	0.0947631	-5.07425	3.89033e-07	4.84473e-05	1645.66	1666	1183.62	1065.93
CCDC190	2138.2	-0.427404	0.0844627	-5.06027	4.18667e-07	5.15771e-05	2593.9	2375.54	1826.55	1756.81
URB1	2763.16	0.384358	0.076929	4.99628	5.84483e-07	7.12385e-05	2278.28	2454.69	3092.28	3227.39
IFITM10	1106.33	-0.50398	0.101351	-4.97264	6.60485e-07	7.96545e-05	1355.49	1282.53	864.476	922.817
SSR3	1171.95	0.50276	0.101911	4.93334	8.08358e-07	9.64725e-05	920.475	944.198	1298.26	1524.87
SAT1	5798.88	-0.304504	0.0619492	-4.91538	8.8612e-07	0.000104663	6460.91	6385.88	5053.62	5295.1
NCL	6200.48	0.327347	0.0667191	4.90634	9.27905e-07	0.00010848	5400.68	5485.15	6553.29	7362.8
CASC8	565.535	-0.618172	0.126091	-4.90258	9.45842e-07	0.00010946	738.139	709.542	449.28	365.179
LOC101928304	2338.56	-0.428809	0.08757	-4.89676	9.74319e-07	0.000111628	2870.64	2592.36	2075.21	1816.03
DUSP1	2938.84	-0.378883	0.0775985	-4.88261	1.04691e-06	0.000118757	3468.56	3211.61	2454.77	2620.41
LINC02225	655.202	-0.610325	0.12505	-4.88065	1.05739e-06	0.00011877	833.935	795.935	428.365	562.573
TAF1D	4025.42	0.358765	0.0735859	4.87545	1.08558e-06	0.000119613	3555.1	3401.12	4294.49	4850.96
H2AC12	1072.97	-0.508424	0.104283	-4.87542	1.08577e-06	0.000119613	1311.53	1284.76	910.953	784.641
MBTD1	2570.25	0.381237	0.0782283	4.87339	1.09698e-06	0.000119696	2214.88	2178.79	2808	3079.35
S100A10	1868.95	-0.447404	0.0919323	-4.86667	1.13494e-06	0.000121523	2241.72	2168.2	1669.31	1396.56
H3C10	433.919	-0.648108	0.133138	-4.86794	1.12769e-06	0.000121523	571.074	540.099	288.933	335.57
VIM-AS1	948.402	-0.511893	0.105363	-4.85837	1.18354e-06	0.000124995	1113.46	1169.38	760.677	750.097
DNAJB11	1415.6	0.449505	0.0925397	4.85743	1.18919e-06	0.000124995	1144	1211.18	1703.39	1603.83
PHLDB2	5292.76	-0.312791	0.064454	-4.85294	1.21643e-06	0.000126696	6027.75	5738.2	4618.29	4786.81
BICD1	6459.41	-0.293482	0.0605307	-4.84849	1.24408e-06	0.000128409	7089.83	7167.88	5653.18	5926.76
SRSF6	3424.32	0.382822	0.0790908	4.84029	1.29652e-06	0.000132627	2902.11	2936.82	3614.38	4243.97
H2BC7	505.913	-0.628416	0.130312	-4.82239	1.41848e-06	0.000143818	671.035	637.083	399.704	315.831
THBS3	1149.2	-0.499348	0.104105	-4.79658	1.614e-06	0.000162207	1413.8	1361.67	992.288	829.055
USP54	2728.17	-0.357221	0.0746702	-4.78398	1.71854e-06	0.000168285	3111.29	3059.45	2363.37	2378.6
PRKAG2	4672.33	-0.307865	0.0643369	-4.7852	1.70814e-06	0.000168285	5243.79	5147.38	4177.53	4120.6
PPM1H	2288.58	-0.395082	0.082557	-4.78557	1.70502e-06	0.000168285	2743.84	2512.66	1968.31	1929.53
H2AC13	382.036	-0.68745	0.144409	-4.76042	1.93192e-06	0.000187576	564.595	479.345	296.68	187.524
PRRC1	1171.97	0.486433	0.10227	4.75638	1.97097e-06	0.00018976	970.456	909.083	1298.26	1510.06
MYLIP	1791.71	0.438272	0.0924576	4.74025	2.13456e-06	0.000203797	1473.04	1483.74	1920.28	2289.77
H2BC13	307.502	-0.690979	0.146059	-4.73082	2.23614e-06	0.000211731	430.388	415.804	230.837	152.98
CRISPLD2	1122.97	-0.471781	0.0999625	-4.71958	2.36332e-06	0.000221939	1362.9	1293.67	912.503	922.817
NR2F1	3632	-0.326377	0.0693805	-4.70417	2.54907e-06	0.000237436	4059.07	4051.58	3135.66	3281.68
SEMA3C	14833.4	-0.25158	0.0536001	-4.69365	2.68369e-06	0.00024796	16008.6	16280.4	13138.3	13906.4
ST6GAL1	610.097	0.588049	0.125663	4.67955	2.87501e-06	0.000263512	414.191	506.099	809.478	710.619
MYO18A	3950.74	-0.327888	0.0704359	-4.65513	3.23777e-06	0.000294406	4490.84	4388.79	3612.05	3311.29
H3-3B	1943.65	0.4433	0.095413	4.64612	3.38237e-06	0.000305132	1616.04	1575.71	2036.48	2546.38
MBNL2	8454.5	-0.291066	0.062683	-4.64347	3.42609e-06	0.000306662	9234.37	9396.83	7192.35	7994.46
HNRNPA1	3546.39	0.328539	0.0708354	4.63806	3.51688e-06	0.000309946	3111.29	3106.82	3832.05	4135.41
CALR	2339.54	0.434085	0.0935778	4.63876	3.50502e-06	0.000309946	1973.31	1965.87	3040.38	2378.6
SLC20A1	8925.89	-0.26368	0.0569532	-4.62976	3.66085e-06	0.000317745	9836.91	9672.18	7908.87	8285.62
UBC	5315.8	-0.295484	0.0638067	-4.63092	3.6404e-06	0.000317745	5860.22	5878.66	4619.06	4905.24
SNORD3C	1020.4	-0.511647	0.110619	-4.62531	3.74046e-06	0.000322214	1223.13	1266.92	890.813	700.749
SEPTIN9	3731.53	-0.323019	0.0700665	-4.61018	4.02325e-06	0.000343988	4148.85	4219.35	3389.74	3168.17
NDUFA4	722.176	0.537679	0.116889	4.59992	4.22655e-06	0.000356056	578.941	532.853	819.548	957.361
KRT8	2600.06	-0.398363	0.0865882	-4.60066	4.21152e-06	0.000356056	3029.84	2995.91	2400.55	1973.94
HNRNPF	2535	-0.359653	0.0782547	-4.59593	4.30826e-06	0.00036029	2933.58	2829.81	2259.57	2117.05
SRSF5	1936.12	0.404745	0.0881991	4.58899	4.45388e-06	0.000369769	1603.08	1652.07	2086.05	2403.27
LOC284454	1609.17	-0.433206	0.0945408	-4.58221	4.60092e-06	0.000379228	1869.64	1914.59	1438.47	1213.97
NUFIP2	6714.72	0.285492	0.062705	4.55294	5.29005e-06	0.000432915	6087.91	5922.7	7120.31	7727.98
MBP	8019.95	-0.27737	0.0610945	-4.54001	5.62506e-06	0.000457066	8816.01	8779.26	6924.33	7560.19
H2AC16	551.297	-0.579849	0.127861	-4.53498	5.76089e-06	0.000464807	743.692	648.788	437.66	375.049
LDLR	8701.93	-0.265673	0.0587651	-4.52092	6.15705e-06	0.000493296	9601.35	9503.29	8128.09	7575
PDIA6	1272.4	0.433336	0.0959134	4.51799	6.24286e-06	0.000496698	1020.9	1091.9	1446.99	1529.8
SPRY4-AS1	7714.22	-0.30713	0.0680587	-4.51272	6.40022e-06	0.000505705	9006.68	8187.88	7172.98	6489.33
H4C5	1361.78	-0.462434	0.102507	-4.51125	6.44482e-06	0.000505742	1730.34	1508.26	1182.07	1026.45
KIF9	394.663	-0.607567	0.134867	-4.50492	6.63967e-06	0.000513991	503.045	511.673	297.454	266.482
TUBA1A	616.422	-0.540066	0.119877	-4.50518	6.63166e-06	0.000513991	741.378	765.28	465.547	493.485
KDELR2	2530.66	0.353704	0.0786815	4.49539	6.94434e-06	0.000533969	2167.67	2250.69	2975.32	2728.97
LOC339862	1655.8	-0.395497	0.0883687	-4.47553	7.62232e-06	0.000582192	1937.67	1881.15	1442.34	1362.02
MANCR	2331.24	-0.385301	0.0861436	-4.47278	7.72087e-06	0.000585814	2786.88	2583.45	2113.94	1840.7
SEPHS2	332.465	0.625632	0.140034	4.46773	7.90548e-06	0.000595876	214.268	250.263	411.323	454.006
FEZ2	4506.09	-0.289214	0.0651916	-4.43637	9.14903e-06	0.000680653	4992.96	4948.4	3972.25	4110.73
TPRG1	13866.1	-0.285146	0.0642551	-4.43772	9.09183e-06	0.000680653	15903.1	14749.9	13155.4	11656.1
RUNX1	15653.5	-0.239166	0.0539655	-4.43183	9.34374e-06	0.000690653	17059.6	16873.5	13866.5	14814.4
NR2F2-AS1	1968.35	-0.386816	0.0875832	-4.41655	1.00289e-05	0.000730968	2259.77	2282.46	1781.63	1549.54
H2AC15	382.259	-0.600352	0.135894	-4.41779	9.97133e-06	0.000730968	490.55	492.165	289.708	256.612
LRRC59	2190.13	0.359106	0.0813297	4.41544	1.00806e-05	0.000730968	1879.36	1896.2	2384.28	2600.67
RNVU1-2A	289.863	-0.632674	0.143373	-4.4128	1.02044e-05	0.000735293	377.168	387.935	206.824	187.524
LOC100506885	404.57	-0.594842	0.135029	-4.40531	1.05634e-05	0.000756407	546.084	484.361	296.68	291.156
DYNLL2	1739.97	0.373446	0.084999	4.39354	1.1152e-05	0.000793595	1477.2	1511.61	1967.54	2003.55
HPS5	1736.15	-0.41138	0.0937416	-4.38844	1.14165e-05	0.000807401	1941.84	2106.89	1558.54	1337.34
ADGRL3	2775.13	-0.344351	0.0785798	-4.38219	1.17492e-05	0.000825832	3113.6	3111.84	2299.07	2575.99
AKR1C6P	1121.39	-0.487774	0.111703	-4.36669	1.26144e-05	0.000881034	1292.09	1360.56	791.662	1041.25
SEC31A	2882.39	0.320389	0.0733926	4.36541	1.26884e-05	0.000881034	2554.56	2519.35	3154.25	3301.42
MOK	9881.47	-0.238804	0.0550285	-4.33964	1.42716e-05	0.000984998	10820.3	10612.5	8929.05	9164.02
NQO1	5721.62	-0.283449	0.0654635	-4.32989	1.49186e-05	0.00101137	6465.54	6189.12	5321.64	4910.18
INPP4B	5028.81	-0.299197	0.0690859	-4.3308	1.48566e-05	0.00101137	5441.4	5671.32	4265.06	4737.46
DNMT1	1949.82	-0.371361	0.0857538	-4.33054	1.48741e-05	0.00101137	2255.14	2212.79	1752.19	1579.15
IRF1	1072.44	0.438364	0.101689	4.31085	1.62627e-05	0.00109601	845.504	928.591	1242.49	1273.19
BRD2	4853.12	0.277063	0.0648183	4.27446	1.91603e-05	0.00128374	4357.56	4350.89	5186.86	5517.16
ARFRP1	1080.18	-0.489593	0.114613	-4.2717	1.93991e-05	0.00129219	1376.32	1250.2	973.698	720.488
VIM	8591.46	-0.281991	0.0662151	-4.25871	2.05609e-05	0.00135383	9745.28	9141.55	7282.2	8196.79
STAG1	3650.49	-0.340409	0.0799295	-4.25887	2.05465e-05	0.00135383	4030.84	4142.99	2934.26	3493.87
SFPQ	7581.1	0.318681	0.0749507	4.25188	2.11982e-05	0.00138781	6379.92	6953.84	7762.47	9228.17
ATF3	561.51	0.533804	0.125587	4.25048	2.1331e-05	0.00138858	464.171	409.673	740.537	631.661
ATP5F1B	858.157	0.45834	0.107967	4.24518	2.18416e-05	0.00141378	671.961	729.05	1010.1	1021.51
TUBA3FP	144.256	-0.653249	0.154049	-4.24054	2.22982e-05	0.00143523	195.294	224.623	92.9544	64.1531
TULP2	416.26	0.56796	0.134051	4.23688	2.26649e-05	0.00145068	302.66	306	474.068	582.312
DCAF4	994.855	0.430446	0.101628	4.23549	2.28053e-05	0.00145156	837.637	816.001	1161.16	1164.62
OSER1	1310.27	0.419496	0.0991643	4.23031	2.33368e-05	0.00147718	1052.83	1120.89	1419.1	1648.24
NRG1	4982.04	-0.265972	0.0632726	-4.20359	2.62719e-05	0.00163888	5518.68	5408.24	4525.33	4475.91
ZBTB38	4995.51	-0.267609	0.0636683	-4.20317	2.63205e-05	0.00163888	5555.24	5413.81	4561.74	4451.24
LOC101927378	1830.84	-0.361319	0.0859564	-4.20351	2.62807e-05	0.00163888	2135.74	2018.26	1565.51	1603.83
PDK1	1145.24	0.44275	0.105537	4.19522	2.72613e-05	0.00167773	948.242	917.444	1220.03	1495.26
ATP5MC3	419.5	0.564271	0.134464	4.19645	2.71125e-05	0.00167773	304.511	308.787	472.518	592.182
MYO10	7514.95	-0.268042	0.0639077	-4.1942	2.73838e-05	0.00167773	8101.01	8336.14	6457.23	7165.4
MAD1L1	6393.68	-0.251661	0.0600944	-4.18777	2.81711e-05	0.00171679	6863.53	7075.91	5782.54	5852.73
SOD2	2193.85	0.338021	0.0807425	4.18641	2.83403e-05	0.00171796	1933.97	1885.61	2389.7	2566.12
LINC00862	529.585	0.536996	0.12836	4.1835	2.87054e-05	0.00173093	367.45	435.869	614.274	700.749
KDM7A	1055.33	0.447242	0.107054	4.17772	2.9445e-05	0.00176624	866.329	847.214	1130.95	1376.82
HIVEP3	7183.86	-0.241896	0.057971	-4.1727	3.0101e-05	0.00179618	7783.08	7821.12	6503.71	6627.51
PHLDA1	5106.53	-0.291791	0.0701405	-4.16009	3.18115e-05	0.00188291	5802.37	5457.29	4340.2	4826.28
SCFD2	1722.32	0.361659	0.086946	4.15958	3.18832e-05	0.00188291	1460.08	1501.02	1890.07	2038.09
SGK1	14316.5	-0.223792	0.0538799	-4.15354	3.2737e-05	0.00192342	15483.8	15394.8	12796.7	13590.6
CANX	2695.6	0.316272	0.0762488	4.1479	3.35544e-05	0.00193182	2334.28	2442.43	3089.19	2916.5
USP2-AS1	431.398	0.556408	0.134062	4.15037	3.31935e-05	0.00193182	307.288	327.181	484.138	606.987
MCM5	309.423	-0.589199	0.142008	-4.14907	3.33835e-05	0.00193182	410.026	392.951	232.386	202.329
CYCS	2706.1	0.306322	0.0738306	4.14898	3.33954e-05	0.00193182	2395.36	2406.76	3007.08	3015.19
OSTCP1	602.656	-0.515984	0.124473	-4.14535	3.39288e-05	0.00194361	758.501	731.28	511.249	409.593
PPP1R26-AS1	517.742	-0.549667	0.132804	-4.13894	3.48911e-05	0.00198879	688.621	623.148	438.435	320.765
PLA2G4C	462.204	0.543509	0.131687	4.12726	3.67106e-05	0.00208214	329.501	360.623	522.094	636.596
RANBP2	2326.26	0.330154	0.080126	4.12044	3.78154e-05	0.00213424	2020.51	2040.56	2505.12	2738.84
HDLBP	5995.72	0.257757	0.0627166	4.10987	3.9589e-05	0.00222339	5382.63	5462.86	6337.17	6800.23
OSR2	227.102	-0.609497	0.148506	-4.1042	4.05713e-05	0.00225643	300.346	299.869	150.276	157.915
IARS1	5108.69	0.262856	0.0640296	4.10523	4.03917e-05	0.00225643	4547.3	4678.07	5460.3	5749.1
HERC5	461.119	0.552756	0.134966	4.09551	4.21235e-05	0.00231258	320.708	355.607	501.954	666.205
STRA8	195.961	-0.618921	0.151135	-4.09517	4.21863e-05	0.00231258	274.893	253.607	127.038	128.306
MKI67	4035.02	0.280602	0.0685192	4.09524	4.21736e-05	0.00231258	3624.98	3595.09	4296.04	4623.96
RPL11	1162.1	0.41223	0.100975	4.08251	4.45514e-05	0.00241908	972.307	959.247	1261.08	1455.78
LMAN1	1739.2	0.385297	0.0943526	4.08359	4.43459e-05	0.00241908	1515.61	1420.76	1834.3	2186.14
H3C4	1175.9	-0.412979	0.101236	-4.07936	4.51597e-05	0.00244054	1433.24	1292	966.726	1011.64
WT1-AS	1553.37	-0.365556	0.0898702	-4.0676	4.75007e-05	0.002555	1809.94	1733.44	1352.49	1317.61
TALAM1	5485.85	-0.268505	0.0660517	-4.06507	4.80176e-05	0.00257073	5914.83	6162.93	5138.06	4727.59
H1-4	903.934	-0.483777	0.119164	-4.05975	4.91255e-05	0.00261782	1108.36	1097.48	822.647	587.247
OSBPL3	5290.02	-0.250861	0.0621263	-4.03792	5.39273e-05	0.0028604	5755.63	5790.6	4846.8	4767.07
PDXDC2P-NPIPB14P	1800.54	0.365768	0.0908709	4.02513	5.6943e-05	0.00300643	1519.32	1553.97	1903.24	2225.62
SEC24D	1465.83	0.401022	0.099785	4.01886	5.84815e-05	0.0030735	1150.94	1302.59	1574.03	1835.76
RCC1	7257.74	-0.26352	0.0656856	-4.01185	6.02456e-05	0.00313743	8239.38	7706.86	6856.94	6227.78
JMY	1351.42	0.397899	0.0991676	4.01239	6.0107e-05	0.00313743	1101.89	1160.46	1440.79	1702.52
ALG3	444.926	0.5315	0.132574	4.00907	6.09576e-05	0.00316014	336.906	329.41	496.532	616.856
YWHAZ	4638.71	-0.277935	0.0695625	-3.99547	6.45669e-05	0.00332014	5315.99	4884.86	4085.35	4268.65
BIN3	1250.24	-0.381428	0.09547	-3.99526	6.46235e-05	0.00332014	1439.25	1429.12	1066.65	1065.93
CYB5R2	179.408	-0.612134	0.1533	-3.99303	6.52331e-05	0.00332855	258.696	244.131	130.911	83.8925
HNRNPDL	3387.76	0.303286	0.0759831	3.99149	6.56587e-05	0.00332855	2919.7	3066.69	3562.48	4002.16
ETV6	6455.44	-0.241954	0.0606133	-3.99177	6.55833e-05	0.00332855	6980.62	7029.09	5756.98	6055.06
YJEFN3	430.597	-0.548778	0.137713	-3.98495	6.74934e-05	0.00333183	594.213	502.755	354.001	271.417
HNRNPA2B1	11121.7	0.213257	0.0534766	3.98785	6.6676e-05	0.00333183	10196	10338.8	11826.9	12124.9
HNRNPK	2705.81	0.310444	0.0779192	3.98418	6.77143e-05	0.00333183	2406.93	2357.15	2876.16	3182.98
SEC61A1	1727.56	0.353606	0.0887561	3.98402	6.77592e-05	0.00333183	1495.25	1476.49	1855.99	2082.51
DDB1	1869.27	0.363775	0.0912146	3.98812	6.65983e-05	0.00333183	1505.43	1698.33	2027.96	2245.36
APC2	468.024	-0.515435	0.129238	-3.98827	6.65583e-05	0.00333183	584.032	571.87	375.691	340.505
NXF1	2088.79	0.330296	0.0828557	3.9864	6.70846e-05	0.00333183	1832.16	1848.82	2448.57	2225.62
JUND	556.923	-0.493919	0.124176	-3.97758	6.96193e-05	0.00339983	676.126	684.46	462.448	404.658
RAD51B	8282.38	-0.22832	0.0574074	-3.97719	6.97356e-05	0.00339983	8952.07	8942.01	7443.33	7792.13
CACHD1	4328.71	-0.260979	0.0656521	-3.97518	7.03247e-05	0.00341403	4733.34	4756.66	3970.7	3854.12
ANO1	832.235	-0.437401	0.110224	-3.96831	7.2385e-05	0.00346994	973.232	996.591	712.651	646.466
LINC01588	2842.1	-0.343657	0.0865639	-3.96997	7.18804e-05	0.00346994	3319.54	3148.07	2694.9	2205.88
CENPF	4437.27	0.284217	0.0716192	3.96845	7.2342e-05	0.00346994	3933.19	3978.56	4611.31	5226.01
HSF2BP	697.017	0.465688	0.117416	3.96616	7.30409e-05	0.00348679	547.009	564.624	768.423	908.013
CALM2	2228.63	-0.332942	0.0843781	-3.94583	7.95233e-05	0.00378049	2601.76	2437.41	2039.57	1835.76
RASSF8	14306.5	-0.212782	0.0540653	-3.93565	8.2973e-05	0.00392819	15357.4	15387	12826.9	13654.7
SAR1A	1654.84	0.338676	0.0862087	3.92856	8.54559e-05	0.00402909	1432.78	1451.97	1854.44	1880.18
EHF	2540.49	-0.300627	0.0768163	-3.91358	9.09388e-05	0.00427002	2876.66	2771.84	2268.09	2245.36
GIHCG	170.007	-0.59753	0.152935	-3.90708	9.34197e-05	0.0043485	242.961	222.951	115.418	98.697
COL5A2	10664.7	-0.229375	0.0587024	-3.90742	9.32887e-05	0.0043485	11422.9	11614.1	9386.85	10234.9
CCAT1	928.468	-0.416616	0.106654	-3.90623	9.37488e-05	0.0043485	1100.5	1077.41	805.605	730.358
H2BC11	468.036	-0.541675	0.138792	-3.90277	9.50982e-05	0.0043933	681.679	493.837	346.255	350.374
CDK6	10782.2	-0.230942	0.059323	-3.89296	9.90294e-05	0.00455654	11682	11619.1	9444.94	10382.9
BNC2	1428.1	-0.37844	0.0972379	-3.8919	9.94618e-05	0.00455814	1610.48	1637.02	1132.49	1332.41
PSMB10	494.278	-0.497217	0.127868	-3.88853	0.000100854	0.00460351	600.692	594.722	367.17	414.528
NPAS2	12157.7	-0.206214	0.0530466	-3.88742	0.000101315	0.00460621	12958.8	13126.2	11116.6	11429.1
TEAD1	4244.43	-0.265125	0.0682633	-3.88386	0.000102811	0.00465577	4692.15	4587.78	3710.43	3987.36
WDR43	3668.39	0.271469	0.0700188	3.87708	0.000105717	0.00476851	3228.37	3363.77	3931.2	4150.21
LTV1	1083.58	0.387256	0.099988	3.87303	0.000107492	0.00482956	905.666	924.69	1206.08	1297.87
LINC01599	3933.11	-0.271884	0.0702714	-3.86906	0.000109256	0.00488267	4420.04	4255.58	3661.63	3395.18
KIF20A	1394.31	0.381914	0.0987251	3.86846	0.000109527	0.00488267	1146.78	1204.49	1474.1	1751.87
H2AC21	722.395	-0.460673	0.119115	-3.86747	0.00010997	0.00488345	845.041	858.362	529.84	656.335
SIX4	979.408	0.405838	0.105191	3.85812	0.000114263	0.00505446	857.074	796.493	1188.27	1075.8
RPL32	2171.82	0.310167	0.0804928	3.85335	0.000116511	0.00513409	1968.68	1867.77	2398.22	2452.62
UTP25	1073.39	0.38683	0.100472	3.85011	0.000118064	0.00518262	894.096	918.558	1192.92	1288
MED26	1624.24	0.345055	0.0897455	3.84481	0.000120645	0.0052757	1406.4	1397.9	1748.32	1944.33
LOC101927787	866.392	-0.439019	0.114285	-3.84143	0.000122318	0.00531884	1080.6	984.886	768.423	631.661
NT5DC3	1611.78	0.342645	0.0892086	3.84095	0.00012256	0.00531884	1432.78	1385.64	1891.62	1737.07
GRAMD2B	8793.24	-0.217429	0.056662	-3.8373	0.000124394	0.00535781	9582.84	9396.83	8248.16	7945.11
KLHL15	3944.57	0.256442	0.0668219	3.83769	0.000124197	0.00535781	3624.51	3533.22	4337.1	4283.45
KRT80	551.958	-0.514944	0.134263	-3.83534	0.00012539	0.00538049	710.372	678.329	493.433	325.7
ERCC1	1370.98	-0.423824	0.111297	-3.80804	0.000140073	0.00592184	1690.08	1562.89	1298.26	932.687
LOC105376360	1090.58	-0.396986	0.104234	-3.80861	0.00013975	0.00592184	1339.76	1189.44	934.967	898.143
H2BC4	945.699	-0.421122	0.11054	-3.80969	0.00013914	0.00592184	1190.74	1031.71	810.253	750.097
ATP6V1D	575.582	-0.463748	0.121694	-3.81078	0.000138527	0.00592184	679.828	700.624	467.871	454.006
ZMIZ1	2005.71	-0.337603	0.0887339	-3.80467	0.000141993	0.00598093	2177.39	2318.13	1642.19	1885.11
KIRREL1	3214.65	-0.273062	0.0718209	-3.80198	0.000143544	0.0060241	3602.76	3465.77	2878.49	2911.56
EML6	1182.51	-0.385579	0.101573	-3.79608	0.000146999	0.00614661	1362.9	1337.71	938.84	1090.6
PBDC1	430.603	0.494454	0.130431	3.79092	0.000150093	0.00625313	333.666	333.312	502.728	552.703
RPL24	1247.83	0.357614	0.0945066	3.78401	0.000154322	0.00640324	1076.43	1071.84	1402.06	1440.98
CEBPA	178.521	0.573557	0.151606	3.78322	0.000154813	0.00640324	120.324	119.279	227.738	246.743
RPS20	2788.22	0.283976	0.0750846	3.78208	0.000155523	0.00640887	2436.09	2544.43	3014.05	3158.31
SKAP1	1696.6	-0.343318	0.0907958	-3.78121	0.000156068	0.00640887	2019.12	1818.72	1477.98	1470.59
LINC01220	145.74	-0.581795	0.153973	-3.77856	0.000157739	0.00645432	222.136	180.59	91.4052	88.8273
LRRC75A	1478	0.346483	0.0918015	3.77426	0.000160485	0.00651584	1319.86	1235.15	1629.8	1727.2
IL12RB2	2200.9	0.312896	0.0829184	3.77354	0.000160948	0.00651584	1927.03	1935.22	2330.83	2610.54
TAF4B	2095.31	0.303535	0.0804125	3.77473	0.000160182	0.00651584	1852.98	1854.95	2289.78	2383.53
LONRF2	538.771	-0.469749	0.124547	-3.77167	0.000162159	0.00654175	670.572	628.165	436.886	419.462
H2BC15	323.735	-0.549035	0.145781	-3.76617	0.00016577	0.00665166	455.841	388.492	268.019	182.59
RPS7	1584.23	0.377119	0.100144	3.76576	0.000166045	0.00665166	1316.62	1354.43	1622.83	2043.03
C2orf16	263.275	0.554361	0.147256	3.7646	0.000166815	0.00665922	179.56	186.722	292.032	394.788
MRAP	1174.27	0.401482	0.106725	3.76182	0.000168681	0.00671036	902.889	1054	1269.6	1470.59
NEK10	580.251	-0.458773	0.12208	-3.75795	0.000171309	0.00679131	692.323	686.689	448.505	493.485
CCDC68	2938.6	-0.282091	0.0751184	-3.75529	0.000173141	0.00682688	3323.71	3150.3	2581.03	2699.36
ZFP36	2390.19	-0.306822	0.081712	-3.75492	0.000173398	0.00682688	2779.47	2540.53	2089.15	2151.6
LINC02006	1558.08	-0.350479	0.0936845	-3.74106	0.000183247	0.00716541	1818.74	1695.54	1282	1436.04
CRIM1	13704.5	-0.212067	0.0566813	-3.74138	0.00018301	0.00716541	14808.1	14630.6	12153.8	13225.4
CREBRF	1420.81	0.380302	0.101761	3.73722	0.000186065	0.00725083	1221.75	1167.71	1467.91	1825.9
TTC3	4030.18	0.255152	0.0683925	3.7307	0.000190949	0.00741595	3630.07	3656.4	4259.64	4574.61
PPFIBP2	1310.59	-0.354655	0.0952151	-3.72477	0.000195491	0.0075667	1515.15	1476.49	1165.03	1085.67
RPS15A	1730.38	0.319777	0.0860151	3.71769	0.000201053	0.00775578	1482.29	1560.66	1934.23	1944.33
EBP	794.13	0.418824	0.112754	3.71448	0.000203618	0.00782836	617.352	693.378	898.559	967.231
WWTR1	12559	-0.200709	0.0541046	-3.70965	0.000207548	0.00795276	13432.7	13450.6	11370.6	11981.8
RPL37A	2582.95	0.290333	0.0784838	3.69928	0.000216212	0.00825716	2291.7	2293.61	2731.31	3015.19
LSG1	1068.1	0.374493	0.101355	3.69485	0.000220016	0.00837448	881.601	931.378	1181.3	1278.13
ECT2	6177.16	-0.25643	0.0694385	-3.69291	0.000221699	0.00841063	6687.67	6767.12	5233.33	6020.52
RPL26	1798.78	0.312736	0.0847588	3.68971	0.000224507	0.00846339	1587.34	1598	2060.49	1949.27
PGRMC1	426.473	0.4833	0.130988	3.68964	0.000224568	0.00846339	344.773	320.492	502.728	537.899
BCL2L1	1483.62	-0.346996	0.0941508	-3.68553	0.000228225	0.00857303	1766.44	1594.66	1280.45	1292.93
CLCN3	3219.1	-0.269862	0.0733579	-3.6787	0.000234429	0.00877731	3537.97	3512.04	2796.38	3030
RPL17-C18orf32	1550.6	0.348569	0.0948946	3.67323	0.000239505	0.00893815	1301.81	1359.44	1631.35	1909.79
SRGAP1	11248.8	-0.205419	0.055994	-3.66858	0.0002439	0.0090726	12005	12106.8	10105.7	10777.7
KLHL24	1984.62	0.300094	0.0819257	3.663	0.000249276	0.00922551	1782.64	1734.56	2175.91	2245.36
MAP3K8	568.071	0.441973	0.12067	3.66265	0.000249621	0.00922551	470.187	452.591	668.497	681.01
AKR1C2	415.981	-0.515488	0.14079	-3.66139	0.000250854	0.00924127	559.967	498.853	363.297	241.808
LINC00941	723.8	-0.419626	0.114779	-3.65594	0.000256244	0.00940957	856.611	851.673	624.344	562.573
SFXN5	1547.55	-0.325211	0.0890094	-3.65367	0.000258518	0.00946276	1734.51	1740.13	1348.61	1366.95
H3C3	973.038	-0.380822	0.104277	-3.65203	0.000260175	0.00949308	1132.89	1099.15	806.38	853.729
ZNF487	509.432	-0.469565	0.128715	-3.64809	0.000264193	0.00960907	640.954	601.968	434.562	360.244
CHKA	2814.47	0.274064	0.0751876	3.64507	0.000267317	0.00969194	2486.53	2555.58	3003.2	3212.59
SLC39A14	2007.96	0.325639	0.0894653	3.63984	0.000272807	0.00985978	1787.27	1702.79	2089.15	2452.62
SURF4	1643.82	0.326204	0.0898204	3.63173	0.000281525	0.0100481	1388.35	1477.05	1775.43	1934.46
RPLP0	1739.48	0.356376	0.0980891	3.63319	0.000279943	0.0100481	1515.15	1449.74	1772.33	2220.68
IFIT1	1287.47	0.36894	0.101567	3.63249	0.000280701	0.0100481	1057	1122.56	1351.71	1618.63
CRYBG3	1133.94	0.356678	0.0981719	3.63319	0.000279936	0.0100481	1000.07	950.886	1282	1302.8
ZBTB20	1224.41	0.355962	0.098077	3.62941	0.000284069	0.0101074	1032.01	1062.92	1322.28	1480.46
LNCAROD	276.478	-0.543755	0.149957	-3.62608	0.000287761	0.0102071	392.903	341.673	233.161	138.176
H2BC17	449.204	-0.471923	0.130312	-3.62149	0.000292912	0.0103577	560.893	529.509	360.973	345.44
ADAM32	697.797	-0.418012	0.115635	-3.61491	0.000300448	0.0105311	826.067	819.345	598.007	547.769
MGAT5B	620.098	-0.44158	0.122169	-3.61451	0.000300918	0.0105311	745.543	743.542	542.234	449.071
MYPN	2148.67	-0.303708	0.083991	-3.61596	0.00029924	0.0105311	2439.79	2323.71	1822.68	2008.48
RPS13	706.746	0.431396	0.119368	3.61401	0.000301494	0.0105311	609.485	535.64	773.846	908.013
GSN	1756.79	-0.341008	0.0944739	-3.60955	0.000306727	0.0106168	2100.57	1901.77	1628.25	1396.56
GPRC5D-AS1	2979.49	-0.271266	0.0751453	-3.60988	0.000306339	0.0106168	3391.27	3165.91	2691.03	2669.75
METTL23	2290.01	0.29652	0.0821392	3.60997	0.000306235	0.0106168	2130.19	1936.33	2517.52	2575.99
ATG101	472.25	0.472804	0.131155	3.60493	0.000312239	0.0107701	359.119	374	514.348	641.531
TFRC	3661.13	0.264134	0.0732837	3.60427	0.000313036	0.0107701	3204.77	3378.82	3836.69	4224.23
FZR1	672.608	-0.420783	0.116783	-3.60311	0.000314427	0.0107856	791.359	797.05	573.994	528.029
KCNMA1	2995.97	-0.26097	0.0725523	-3.597	0.000321911	0.0110094	3281.59	3275.71	2677.86	2748.71
MED25	448.13	-0.490334	0.136379	-3.59537	0.000323927	0.0110453	539.605	579.673	391.958	281.287
PER2	887.414	0.382432	0.106533	3.58979	0.000330941	0.011251	746.469	748.558	983.768	1070.86
CEBPG	532.378	0.454865	0.126861	3.58555	0.000336374	0.0114019	409.563	432.525	581.74	705.684
RABGGTB	4128.2	0.252598	0.0705259	3.58163	0.000341454	0.0115399	3667.55	3795.18	4307.66	4742.39
ARL4A	678.037	-0.437276	0.122167	-3.57934	0.000344469	0.0115736	878.362	728.493	547.656	557.638
H2AW	204.373	-0.549969	0.153646	-3.57947	0.000344298	0.0115736	299.42	265.312	168.867	83.8925
UFM1	525.837	0.474268	0.13263	3.57587	0.000349068	0.0116938	413.728	395.738	543.783	750.097
GAPDH	2942.31	-0.274685	0.0769315	-3.57051	0.000356285	0.0119007	3289.92	3224.43	2767.72	2487.17
ELP2	1855.86	0.303861	0.085312	3.56177	0.000368369	0.0121977	1641.49	1628.66	1986.9	2166.4
HEXIM1	1250.56	0.345134	0.0968996	3.56177	0.000368357	0.0121977	1083.37	1068.49	1350.16	1500.19
DDX47	2800.54	-0.278643	0.0782081	-3.56284	0.000366871	0.0121977	3180.24	2976.95	2424.56	2620.41
EIF5	3452.24	0.269605	0.0757593	3.5587	0.000372692	0.0123053	3158.49	3025.45	3583.39	4041.64
DST	24455.8	-0.191491	0.0538423	-3.55652	0.000375797	0.0123645	25921.4	26277	21863.7	23761.3
IER2	2136.72	-0.330972	0.0930957	-3.55518	0.000377723	0.0123645	2556.41	2294.72	2017.89	1677.85
H3C2	2491.03	-0.297511	0.0836751	-3.55556	0.000377181	0.0123645	2647.58	2861.58	2096.12	2358.86
MEX3C	1403.56	0.362119	0.102021	3.54944	0.000386045	0.0126009	1237.94	1143.18	1451.64	1781.48
RAI1	1728.08	-0.312664	0.0881331	-3.54763	0.000388709	0.0126518	1940.45	1945.25	1585.65	1440.98
RPS4X	1225.05	0.342913	0.0967963	3.54263	0.000396163	0.0128579	1065.33	1071.84	1445.44	1317.61
ZBTB10	700.108	0.401152	0.113371	3.5384	0.000402553	0.0130284	578.016	592.493	815.675	814.251
ANXA2	5260.27	-0.238193	0.0673476	-3.53677	0.00040506	0.0130726	5818.11	5576.01	4603.57	5043.42
TFPI	5128.48	-0.228832	0.0647517	-3.53399	0.000409331	0.0131733	5598.75	5480.7	4568.71	4865.76
MINDY1	499.173	-0.460972	0.130467	-3.53324	0.000410505	0.0131741	613.65	606.427	436.111	340.505
IGBP1	999.978	-0.40267	0.114023	-3.53147	0.000413262	0.0132255	1168.53	1193.35	937.29	700.749
ZNF622	470.589	0.453643	0.128519	3.52979	0.000415891	0.0132726	369.301	376.23	529.84	606.987
PTP4A1	2005.08	0.306469	0.0868433	3.52899	0.000417156	0.013276	1831.69	1693.87	2130.98	2363.79
RNMT	1907.53	0.31076	0.0882907	3.51974	0.000431974	0.0137095	1710.45	1630.89	2003.94	2284.84
FTH1	2128.01	-0.325201	0.0925661	-3.51317	0.000442792	0.014014	2477.74	2270.76	1705.71	2057.83
RPS17	949.25	0.372766	0.106731	3.49259	0.000478364	0.0150981	760.352	850.558	1065.88	1120.21
ATP2B4	4232.25	-0.239009	0.0685408	-3.48711	0.000488266	0.0153683	4527.4	4701.48	3979.22	3720.88
S100A13	788.964	0.3848	0.110432	3.48448	0.000493092	0.0154777	649.747	687.804	934.967	883.338
GNL3	888.99	0.377213	0.108413	3.47941	0.000502518	0.0157305	737.213	783.116	1078.27	957.361
CASC21	829.154	-0.405614	0.116657	-3.47698	0.000507096	0.0158305	1051.44	900.722	732.791	631.661
HLA-A	323.747	0.491354	0.141424	3.47433	0.000512136	0.0159444	230.466	268.656	430.689	365.179
TBC1D15	1429.52	0.32849	0.0948519	3.46319	0.00053382	0.0165745	1195.37	1286.43	1533.75	1702.52
LMNA	2594.06	-0.300854	0.0869104	-3.46166	0.000536862	0.0165804	2966.9	2854.89	2496.6	2057.83
CENPBD1P1	286.959	-0.500919	0.144706	-3.46163	0.000536907	0.0165804	387.812	337.214	225.414	197.394
BCL2L11	1770.76	0.312885	0.0905144	3.45675	0.000546741	0.0168387	1533.2	1560.66	1847.47	2141.73
TBL1XR1	4678.5	-0.239476	0.0694083	-3.45025	0.000560068	0.017203	4884.21	5310.14	4359.56	4160.08
ABCC2	1805.79	-0.319972	0.0928034	-3.44784	0.000565083	0.0173106	1936.75	2088.49	1475.65	1722.26
CHD2	8639.73	0.20045	0.0581819	3.44523	0.000570578	0.0173626	7931.17	8071.94	8987.14	9568.68
CFAP299	10868.1	-0.189504	0.0550105	-3.44487	0.000571328	0.0173626	11421.5	11765.7	9961.62	10323.7
MZF1-AS1	487.224	-0.441698	0.128194	-3.44555	0.000569908	0.0173626	596.064	576.329	411.323	365.179
ADTRP	1082.27	-0.390394	0.113387	-3.44301	0.000575275	0.0174363	1324.02	1218.43	1021.72	764.902
SLC7A5	1730.21	0.30721	0.0895348	3.43118	0.000600963	0.0181669	1576.24	1499.35	2034.15	1811.09
EIF1	3075.65	0.278344	0.0812481	3.42585	0.000612869	0.018478	2810.94	2664.82	3150.38	3676.46
SLC25A3	2640.8	0.284102	0.0829497	3.42499	0.000614828	0.0184884	2378.7	2306.99	2714.27	3163.24
ATP5PF	663.684	0.399188	0.116641	3.42237	0.000620771	0.0186183	552.1	546.788	736.664	819.185
TFAP2A	3111.37	-0.248586	0.0727526	-3.41687	0.00063346	0.0189492	3461.15	3342.04	2873.84	2768.45
EFNA1	767.754	0.37913	0.111046	3.41419	0.00063973	0.0190374	642.343	649.902	855.955	922.817
CYP27B1	206.475	0.51014	0.149389	3.41485	0.000638181	0.0190374	143.925	155.508	264.92	261.547
ATP1B3	3503.41	0.235999	0.0691489	3.41291	0.000642721	0.0190768	3152.48	3251.74	3809.58	3799.84
EFCAB2	482.504	-0.44221	0.12964	-3.41106	0.000647106	0.0191573	567.372	598.624	413.647	350.374
RAB27B	8340.46	-0.202406	0.0593593	-3.40985	0.000649994	0.0191933	9127	8802.11	7951.48	7481.24
AHCTF1	5510.07	0.21496	0.0631237	3.40538	0.000660709	0.0194096	5038.78	5098.89	5768.6	6134.02
PUM3	1019.35	0.36315	0.10663	3.40571	0.000659922	0.0194096	839.488	885.673	1079.05	1273.19
CYP51A1	1750.59	0.306728	0.0901402	3.40279	0.000667016	0.0194949	1552.64	1515.51	1831.98	2102.25
RPL15	1689.1	0.307367	0.090312	3.40339	0.000665553	0.0194949	1440.18	1523.31	1789.37	2003.55
TNFSF9	316.06	0.486688	0.143156	3.39971	0.000674571	0.0196655	254.993	216.82	353.227	439.202
RBL1	1465.04	-0.309456	0.0910522	-3.39867	0.00067715	0.0196906	1659.54	1611.38	1276.57	1312.67
LINC-PINT	21833.7	-0.172171	0.0508073	-3.38871	0.000702229	0.0203682	23085	23218.1	19984.4	21047.1
LOC100288798	10272	-0.18526	0.0547087	-3.3863	0.000708408	0.0204955	10795.8	11118	9644.8	9529.2
GSDMB	639.161	0.401258	0.11852	3.38557	0.000710313	0.0204989	524.333	529.509	703.355	799.446
ARL6IP1	1787.88	0.292672	0.0865077	3.38319	0.000716496	0.0205222	1651.21	1533.35	2007.82	1959.14
ANK1	3335.21	-0.247373	0.0730887	-3.38456	0.000712926	0.0205222	3534.73	3757.84	3092.28	2955.98
CDON	521.894	0.417647	0.123424	3.38384	0.000714805	0.0205222	435.016	422.492	618.147	611.922
SLC12A2	898.468	0.355	0.105049	3.37937	0.000726518	0.0207574	776.55	770.296	1040.31	1006.71
EBLN3P	360.985	0.456671	0.135293	3.37541	0.000737054	0.021006	282.298	288.164	439.21	434.267
P4HB	1655.5	0.298042	0.0883514	3.37338	0.000742526	0.0211095	1427.68	1518.3	1884.65	1791.35
PPRC1	1917.57	0.302719	0.0898537	3.36902	0.000754352	0.0213926	1647.97	1770.23	2278.16	1973.94
SEC61B	346.292	0.464555	0.138133	3.3631	0.000770722	0.0218029	288.776	251.377	420.619	424.397
THUMPD3-AS1	1989.88	0.301371	0.0896667	3.36101	0.00077659	0.0218167	1700.73	1794.76	2055.84	2408.21
LOC153910	1152.76	-0.333694	0.0992728	-3.36139	0.000775522	0.0218167	1291.16	1302.03	966.726	1051.12
TPPP	408.202	-0.475074	0.141354	-3.36089	0.000776922	0.0218167	569.223	450.361	351.678	261.547
NBPF14	2095.78	0.305741	0.0910793	3.35687	0.000788312	0.0220824	1813.65	1854.95	2128.66	2585.86
DKC1	1005.69	0.36372	0.108486	3.35269	0.000800307	0.0223308	837.637	858.919	1048.06	1278.13
BCL10	1629.33	-0.298502	0.0890406	-3.35242	0.00080108	0.0223308	1806.24	1805.9	1395.09	1510.06
NFIC	2296.05	-0.321084	0.0958389	-3.35025	0.000807391	0.0223978	2685.53	2523.25	2243.3	1732.13
HHAT	715.138	-0.397234	0.11856	-3.35049	0.000806701	0.0223978	770.533	894.034	584.064	611.922
CYP4Z1	665.206	-0.396129	0.118361	-3.34678	0.000817575	0.0226255	814.035	741.87	567.022	537.899
DCDC2	714.312	-0.385928	0.115342	-3.34594	0.000820029	0.0226387	794.598	858.919	591.81	611.922
LTBP3	224.822	-0.511966	0.153188	-3.34207	0.000831559	0.0228917	325.799	280.361	194.43	98.697
SCD	7617.31	0.190432	0.0569895	3.34153	0.000833189	0.0228917	7039.39	7159.52	8172.24	8098.09
SEC22B	723.941	0.380746	0.114026	3.33911	0.000840472	0.0230366	598.841	613.115	795.535	888.273
ACTN4	3268.61	-0.247416	0.0742459	-3.33239	0.000861026	0.0235436	3667.09	3445.15	2887.78	3074.41
FUZ	334.822	-0.470429	0.141229	-3.33097	0.000865425	0.0236076	405.861	428.623	282.736	222.068
MLF2	836.824	0.358874	0.107824	3.32833	0.000873673	0.0237759	733.048	698.394	953.557	962.296
LINC01204	845.296	-0.363812	0.109362	-3.32667	0.000878904	0.0238616	1001.46	943.083	735.889	700.749
TENT5A	791.147	0.384785	0.115749	3.3243	0.0008864	0.0240082	667.796	644.886	830.393	1021.51
ZNF37A	1818.63	0.292029	0.0878699	3.32342	0.000889209	0.0240198	1622.52	1590.2	1910.21	2151.6
CLINT1	1720.15	0.325124	0.097845	3.32285	0.000891019	0.0240198	1465.63	1507.71	1735.92	2171.33
UBE2Q2	729.803	0.386449	0.116436	3.31898	0.000903463	0.0242052	573.851	642.099	800.183	903.078
RPS6	1392.16	0.305557	0.0920701	3.31874	0.000904235	0.0242052	1261.08	1200.03	1567.83	1539.67
INSIG1	2621.76	0.267305	0.0805246	3.31955	0.00090164	0.0242052	2353.71	2337.08	2711.95	3084.28
DNAAF2	449.885	-0.437506	0.131932	-3.31616	0.000912637	0.0243731	561.356	526.722	385.761	325.7
FUS	6548.81	0.195969	0.0591308	3.31417	0.000919169	0.0244905	6028.67	6155.12	7073.06	6938.4
MUC6	461.273	-0.470686	0.142178	-3.31053	0.000931186	0.0247531	563.669	597.509	432.238	251.677
SLC25A26	1294.41	0.342132	0.103445	3.30737	0.000941752	0.024976	1157.42	1057.35	1339.32	1623.57
SPRY4	5372.41	-0.210709	0.0637679	-3.30431	0.000952116	0.0251926	5932.41	5640.66	5006.37	4910.18
RGS3	4105.43	-0.231955	0.0704239	-3.29369	0.000988812	0.0261033	4287.68	4633.48	3814.23	3686.33
OSBPL10	329.269	-0.467387	0.14194	-3.29285	0.00099177	0.0261212	443.346	370.099	261.822	241.808
DNMBP	1942.82	-0.277284	0.0842538	-3.29106	0.000998111	0.0262081	2116.77	2188.82	1787.82	1677.85
ID3	938.326	-0.361104	0.109737	-3.29063	0.000999647	0.0262081	1132.43	1035.05	850.533	735.293
ZRANB2	945.027	0.345216	0.104943	3.28956	0.00100342	0.0262471	783.954	842.198	1053.48	1100.47
CT69	285.938	-0.47799	0.145479	-3.28563	0.00101755	0.0265559	345.236	377.345	238.583	182.59
LOC648987	2021.95	-0.27077	0.0824397	-3.28447	0.00102175	0.026605	2243.57	2223.38	1859.09	1761.74
IKZF2	876.796	-0.371796	0.113314	-3.2811	0.00103401	0.0268632	989.43	1008.3	675.469	833.99
OTOG	771.266	-0.392858	0.119843	-3.27809	0.00104511	0.02709	907.054	916.329	718.848	542.834
OAT	962.603	0.337681	0.103056	3.27667	0.00105038	0.0271485	828.381	834.394	1067.43	1120.21
LOC100128317	593.715	-0.395707	0.120782	-3.27621	0.0010521	0.0271485	712.686	675.542	498.081	488.55
TFPT	602.497	-0.415291	0.126831	-3.27436	0.00105903	0.0272659	739.064	705.64	550.755	414.528
DDX5	7923.97	0.185191	0.0566081	3.27145	0.00106997	0.0274858	7322.15	7474.44	8455.75	8443.53
GOLT1B	916.222	0.34434	0.105403	3.26689	0.00108736	0.02787	768.682	816.558	1058.13	1021.51
HLA-E	1046.19	0.34478	0.105647	3.26352	0.00110036	0.0281402	836.249	965.936	1173.55	1209.04
NR6A1	1305.27	0.325866	0.0998716	3.26285	0.00110298	0.0281445	1057.92	1224.56	1492.69	1445.91
NOTCH2NLB	1430.88	0.340854	0.104512	3.26139	0.00110869	0.0282259	1249.05	1195.02	1433.82	1845.63
HSP90AA1	4058.26	0.241536	0.0740732	3.26077	0.0011111	0.0282259	3608.78	3747.81	4148.87	4727.59
NUDT1	576.884	-0.41675	0.127928	-3.2577	0.00112317	0.0284695	685.381	700.624	526.742	394.788
TRIM45	651.219	0.391829	0.12033	3.2563	0.00112875	0.0285476	522.482	551.247	697.158	833.99
TFB2M	852.467	0.358982	0.110333	3.25361	0.00113947	0.0287554	690.472	756.919	931.093	1031.38
TTC7A	1053.66	-0.379384	0.116755	-3.2494	0.00115649	0.0291208	1324.02	1145.41	1000.03	745.163
DLGAP1	6779.49	-0.233707	0.0719473	-3.24831	0.00116091	0.0291679	7550.3	7231.42	6671.03	5665.21
STRCP1	200.696	0.491327	0.151298	3.24741	0.0011646	0.0291966	151.793	132.099	227.738	291.156
BCAR3	20748.4	-0.15806	0.0486882	-3.24637	0.00116887	0.0292397	22001.2	21829.1	19616.5	19546.9
VXN	777.363	-0.369259	0.113876	-3.24263	0.00118432	0.0295614	911.219	895.149	701.031	602.052
SLC43A1	545.411	0.399781	0.123355	3.24091	0.00119148	0.0296757	458.618	438.099	608.851	676.075
CCN1	3240.86	-0.24085	0.0744421	-3.2354	0.00121474	0.0301585	3555.56	3470.79	2828.14	3108.96
NDUFB10	1459.86	-0.313675	0.0969607	-3.23507	0.00121613	0.0301585	1729.42	1564.56	1346.29	1199.17
PSD3	17930	-0.181231	0.0561804	-3.22587	0.0012559	0.0310774	18569.2	19572.9	16167.9	17410.2
CYP20A1	610.017	-0.407174	0.126311	-3.22359	0.00126595	0.0312112	694.174	761.935	554.628	429.332
SDCCAG8	5124.85	-0.207406	0.064356	-3.22279	0.00126948	0.0312112	5487.22	5505.22	4606.67	4900.31
PLXNA1	406.524	-0.436346	0.135375	-3.22324	0.00126749	0.0312112	481.757	507.214	350.903	286.221
EGFR	6781.75	-0.198079	0.0615127	-3.22013	0.0012813	0.0314345	7397.12	7107.12	6133.44	6489.33
GEMIN5	1289.37	0.323651	0.100535	3.2193	0.00128505	0.0314591	1043.58	1212.85	1474.88	1426.17
FAM86B3P	635.358	-0.380264	0.118158	-3.21828	0.00128963	0.0315037	724.255	750.788	538.361	528.029
TM9SF3	2524.74	0.257126	0.079943	3.21636	0.00129826	0.0316471	2245.42	2294.72	2627.51	2931.3
UHRF1	970.665	-0.351211	0.109217	-3.21572	0.00130117	0.0316507	1115.77	1124.23	902.433	740.228
CUEDC1	771.855	-0.362611	0.11311	-3.20584	0.00134669	0.0326886	913.07	871.181	686.313	616.856
RPP40	140.816	0.493603	0.154041	3.20436	0.00135363	0.0327185	88.8543	95.869	156.473	222.068
STN1	1995.5	-0.268457	0.0837758	-3.20448	0.00135309	0.0327185	2263.93	2126.4	1785.5	1806.16
CSF1	1335.84	-0.312763	0.0977347	-3.20012	0.00137371	0.0329712	1497.1	1523.31	1247.14	1075.8
DDIT3	1451.33	0.290663	0.0908402	3.19972	0.0013756	0.0329712	1317.08	1270.26	1643.74	1574.22
PGAM1	1086.54	0.317512	0.0992241	3.19995	0.0013745	0.0329712	942.689	954.788	1195.24	1253.45
STAG3L5P-PVRIG2P-PILRB	1881.3	-0.268467	0.0838678	-3.20107	0.00136916	0.0329712	2101.03	2039.45	1687.12	1697.59
RSPH9	915.337	-0.339598	0.10639	-3.19199	0.00141294	0.0337252	1052.37	1036.72	817.224	755.032
DNM1	712.123	-0.364905	0.114315	-3.19209	0.00141245	0.0337252	834.397	807.64	614.274	592.182
ARF1	2009.35	0.261511	0.0820232	3.18825	0.00143135	0.0339806	1781.71	1834.33	2161.19	2260.16
CSMD3	4444.75	0.216688	0.0679671	3.18813	0.00143196	0.0339806	4092.85	4063.84	4603.57	5018.74
HK2	862.039	0.34514	0.108262	3.18801	0.00143254	0.0339806	710.372	776.427	989.19	972.166
SZT2	2264.96	-0.252537	0.0793448	-3.18278	0.00145868	0.034529	2444.42	2502.07	2020.98	2092.38
TRIM44	1593.28	0.306794	0.0964307	3.1815	0.00146515	0.0345396	1353.64	1427.44	1632.9	1959.14
MIR17HG	462.706	0.423666	0.13316	3.18162	0.00146452	0.0345396	352.178	382.361	489.56	626.726
PRDX6	921.582	0.333501	0.104871	3.18012	0.00147216	0.0346335	802.928	788.689	1013.98	1080.73
RNF182	2449.47	-0.246812	0.077656	-3.17828	0.00148151	0.0347821	2648.04	2686	2179.01	2284.84
GAL	449.239	0.41072	0.129436	3.17314	0.00150801	0.0353319	365.136	375.673	557.727	498.42
RSRP1	1174.11	0.306296	0.0965821	3.17135	0.00151731	0.0354771	1019.51	1047.31	1302.14	1327.48
KLF2	770.013	-0.373568	0.117848	-3.16991	0.00152485	0.035581	965.365	826.034	681.666	606.987
PXN	1073.61	-0.317999	0.100343	-3.16912	0.00152903	0.0356058	1191.67	1224	941.164	937.622
MYBL1	1638.18	-0.27726	0.0875964	-3.1652	0.00154977	0.0360155	1791.43	1823.18	1447.77	1490.33
ZC2HC1B	278.867	0.464868	0.147022	3.16191	0.00156739	0.0363515	197.145	215.148	293.581	409.593
GOLGA4	2559.19	0.24169	0.0764812	3.16012	0.00157706	0.0365017	2386.11	2280.79	2821.17	2748.71
RPL12	2213.73	0.248284	0.0786124	3.15833	0.00158674	0.0366417	2017.27	1999.87	2409.84	2427.95
SNAP25	1560.2	-0.290443	0.0919756	-3.15783	0.0015895	0.0366417	1746.08	1700	1319.18	1475.52
CASZ1	1386.14	-0.290832	0.0921252	-3.15692	0.00159444	0.0366818	1537.36	1543.38	1230.1	1233.71
WHRN	1378.25	-0.292372	0.092706	-3.15375	0.00161187	0.0370085	1530.89	1527.21	1201.44	1253.45
EPB41	3092.1	0.240494	0.0762907	3.15234	0.0016197	0.0371138	2713.3	2898.36	3233.26	3523.48
SESN2	1086.27	0.314135	0.0997431	3.14944	0.00163582	0.0374083	929.731	979.87	1236.29	1199.17
CUL4A	1914.61	0.276598	0.0880279	3.14216	0.00167706	0.038275	1683.6	1718.4	1981.48	2274.97
OTUD5	2295.16	-0.255876	0.0814581	-3.1412	0.00168257	0.0383245	2462.47	2543.87	1993.1	2181.2
HNRNPU	4691.58	0.21526	0.0685594	3.13976	0.00169085	0.0384367	4238.63	4374.3	4833.63	5319.77
OGDH	4243.72	-0.208295	0.0663636	-3.13869	0.00169705	0.0385012	4487.6	4636.27	3893.24	3957.75
SLC28A1	259.835	-0.466919	0.14895	-3.13475	0.00172003	0.0389455	337.369	327.738	226.189	148.046
RPS6KC1	3324.08	0.239629	0.0765174	3.13169	0.00173804	0.0392755	2953.02	3072.82	3411.43	3859.05
ESF1	2186.89	0.255005	0.0814985	3.12895	0.00175435	0.039566	1905.74	2052.82	2400.55	2388.47
NUB1	1245.8	0.301586	0.0964654	3.12637	0.00176981	0.0398364	1119.01	1070.17	1343.19	1450.85
H2AC11	1442.31	-0.479501	0.15354	-3.12297	0.00179035	0.040141	1939.99	1819.28	1200.66	809.316
AKAP6	647.428	-0.40158	0.128565	-3.12354	0.00178689	0.040141	772.384	778.657	614.274	424.397
SPAG17	344.117	0.43049	0.137904	3.12166	0.00179832	0.0402408	289.239	262.525	429.914	394.788
WDR36	1009.96	0.316079	0.10131	3.11992	0.00180898	0.0404006	893.171	879.542	1151.86	1115.28
CUBN	19892.2	-0.158803	0.0509365	-3.11766	0.00182292	0.0406327	21406.5	20607.9	18540.5	19014
ELFN1	1520.69	0.291134	0.0934946	3.11391	0.00184623	0.0410724	1359.66	1319.87	1587.2	1816.03
CEP70	2288.65	0.277379	0.0890998	3.11313	0.00185117	0.0411024	1933.51	2132.53	2344.78	2743.78
SELENOS	268.136	0.457718	0.147184	3.10983	0.00187196	0.0414837	176.32	227.967	312.947	355.309
BDH1	1716.41	-0.277029	0.0891039	-3.10905	0.00187687	0.0415122	1927.03	1889.51	1608.11	1440.98
WRN	2248.87	0.25062	0.0806576	3.10721	0.00188864	0.041692	1981.17	2082.36	2390.48	2541.45
GATA2	670.732	0.361285	0.116415	3.10343	0.00191289	0.0419043	551.174	581.902	740.537	809.316
MYBL2	752.542	-0.36807	0.118571	-3.10421	0.00190789	0.0419043	829.77	925.804	687.088	567.508
OSBPL5	582.966	-0.409025	0.131787	-3.10368	0.00191129	0.0419043	688.158	717.902	550.755	375.049
UTP20	1542.83	0.280469	0.0903654	3.10372	0.00191105	0.0419043	1336.98	1407.38	1655.36	1771.61
CDV3	1946.17	0.274798	0.0886155	3.10101	0.00192861	0.0421504	1708.59	1750.17	2001.62	2324.32
CD44	26377.7	-0.184041	0.0593572	-3.10057	0.00193148	0.0421504	28411.6	27765.2	23134.8	26199.1
HSPBP1	248.181	-0.46103	0.148736	-3.09964	0.00193753	0.0422021	298.958	331.64	209.147	152.98
KIF1A	345.813	0.426596	0.137674	3.0986	0.00194438	0.0422709	279.058	268.099	391.958	444.137
TRNT1	963.46	0.322304	0.10409	3.09639	0.00195896	0.0424268	831.621	838.853	1043.41	1139.95
TOB1	1117.08	0.346092	0.111769	3.0965	0.0019582	0.0424268	976.934	915.214	1115.45	1460.72
ITGB4	1079.68	-0.324044	0.10474	-3.0938	0.00197612	0.0425572	1269.41	1187.21	998.485	863.599
C12orf73	808.559	0.36615	0.11834	3.09406	0.00197437	0.0425572	716.388	634.296	837.364	1046.19
RPL13A	3410.54	0.218678	0.0706755	3.09412	0.001974	0.0425572	3105.74	3150.86	3585.72	3799.84
CREB5	1405.48	-0.301359	0.0974283	-3.09314	0.00198052	0.0425644	1581.79	1532.23	1155.73	1352.15
PPARGC1B	1209.48	0.299846	0.0969549	3.09263	0.00198389	0.0425644	1102.81	1031.15	1336.99	1366.95
PPP6R2	1437.28	-0.28368	0.0917799	-3.09087	0.0019957	0.0427379	1585.03	1591.31	1250.24	1322.54
LINC01715	1353.9	0.310665	0.100541	3.08992	0.00200213	0.0427955	1156.03	1196.69	1385.02	1677.85
CD55	1074.55	0.331502	0.107511	3.08342	0.00204636	0.0436595	932.97	907.411	1100.74	1357.08
SLFNL1-AS1	774.189	-0.366842	0.119225	-3.07688	0.00209181	0.0442861	887.617	924.132	727.368	557.638
ATP2A2	3398.11	0.236014	0.0767172	3.07642	0.00209506	0.0442861	3047.89	3118.53	3463.33	3962.69
NCOR2	2363.29	-0.269294	0.0875121	-3.07721	0.00208946	0.0442861	2617.5	2632.49	2298.3	1904.85
ERRFI1	13120.3	-0.162611	0.052848	-3.07695	0.00209132	0.0442861	14097.8	13654.6	12268.4	12460.5
TINAG	1089.97	-0.308174	0.100156	-3.07696	0.00209125	0.0442861	1224.99	1210.62	937.29	986.97
SLC3A2	2041.84	0.251913	0.0819382	3.07443	0.00210905	0.0444998	1844.19	1868.33	2298.3	2156.53
EIF3J	1259.51	0.302242	0.0983945	3.07174	0.00212816	0.0447787	1140.3	1066.26	1336.22	1495.26
SELENOK	351.803	0.424537	0.138219	3.07147	0.00213008	0.0447787	262.861	293.738	396.606	454.006
TCF3	906.852	-0.343187	0.111798	-3.0697	0.00214276	0.0449626	1067.64	1022.23	846.66	690.879
RPS26	421.267	0.405595	0.132175	3.06861	0.00215058	0.0450324	325.336	365.64	510.475	483.615
SLC7A14-AS1	1347.57	-0.299867	0.0977358	-3.06814	0.00215395	0.0450324	1517.93	1468.13	1116.23	1288
NAMPT	6324.61	0.20749	0.0677335	3.06333	0.00218885	0.0456788	5830.14	5815.12	6389.07	7264.1
IRS2	642.931	0.36128	0.11812	3.05857	0.00222395	0.0463269	569.223	528.394	768.423	705.684
TMEM67	445.816	-0.399632	0.130779	-3.05577	0.00224481	0.0466766	524.796	534.525	383.437	340.505
SH3RF2	890.611	-0.333494	0.109158	-3.05514	0.00224956	0.0466906	1036.63	971.509	735.115	819.185
HSP90B1	3143.47	0.22862	0.0748687	3.05362	0.002261	0.0468431	2911.37	2818.66	3261.15	3582.7
ZCCHC3	187.576	0.461202	0.151102	3.05225	0.00227132	0.0469352	133.744	141.017	223.865	251.677
TNFRSF10B	3975.03	0.203653	0.066729	3.05195	0.00227363	0.0469352	3722.16	3646.36	4312.31	4219.3
CLASRP	701.122	-0.363403	0.119286	-3.04649	0.00231532	0.0477097	842.265	792.034	642.16	528.029
ITGA3	753.542	-0.342402	0.112458	-3.04471	0.00232906	0.0479067	858.925	852.788	631.315	671.14
DDX31	2840.78	0.247651	0.0814493	3.04055	0.00236144	0.0484856	2623.05	2498.72	2895.53	3345.83
ZNF568	359.53	0.414153	0.136261	3.03942	0.00237037	0.0484953	303.586	279.246	440.759	414.528
C3orf35	828.396	0.362947	0.1194	3.03974	0.00236779	0.0484953	711.76	669.411	831.942	1100.47
SLC39A7	268.809	0.441729	0.145375	3.03854	0.00237727	0.0485497	223.061	198.984	357.1	296.091
SPIRE2	1098.9	-0.338193	0.111366	-3.03678	0.0023912	0.0487473	1351.33	1173.84	1036.44	833.99
BET1L	517.956	0.382046	0.125888	3.03481	0.00240685	0.0489582	449.362	408	577.867	636.596
MIR4435-2HG	5761.87	-0.186886	0.0615888	-3.03441	0.00241009	0.0489582	6115.67	6165.71	5273.61	5492.49
PSMG1	668.458	0.350635	0.115593	3.03337	0.0024184	0.0490401	587.734	554.033	762.226	769.837
ATF4	1186.73	0.307452	0.101437	3.03096	0.00243777	0.0492312	1046.81	1019.44	1234.74	1445.91
RASA3	1161.33	-0.30926	0.102048	-3.03053	0.00244129	0.0492312	1279.13	1347.18	1081.37	937.622
RFX3	1457.59	-0.293798	0.096941	-3.03069	0.00243998	0.0492312	1554.49	1669.35	1209.96	1396.56
FAM210B	608.297	0.36173	0.11938	3.03006	0.00244501	0.0492312	513.689	510.001	669.272	740.228
GRPEL1	911.973	0.320733	0.10591	3.02837	0.00245881	0.0493803	820.051	765.837	1010.88	1051.12
PDXDC1	626.446	0.359667	0.118798	3.02756	0.00246535	0.0493803	519.705	535.64	685.539	764.902
SPECC1	4975.8	-0.210563	0.0695371	-3.02807	0.00246122	0.0493803	5266.01	5407.12	4349.49	4880.57
TUBB4B	954.052	-0.333151	0.110062	-3.02695	0.00247035	0.0493941	1131.04	1055.67	889.264	740.228
AP3S1	688.78	0.359952	0.11897	3.02556	0.00248173	0.0495351	571.537	582.46	722.721	878.404
CCNG1	1482.07	0.302967	0.100432	3.01664	0.00255589	0.0509267	1331.89	1251.87	1498.89	1845.63
OSMR	4661.12	-0.194007	0.0643608	-3.01436	0.00257523	0.0512229	4945.3	5021.97	4285.2	4392.02
LRRC49	736.519	0.355438	0.117987	3.01252	0.00259088	0.0513591	660.391	580.788	787.014	917.882
PLIN4	590.27	-0.384549	0.127651	-3.0125	0.00259104	0.0513591	688.621	712.886	549.98	409.593
DNAJB9	876.774	0.351266	0.116629	3.01183	0.00259676	0.0513835	764.054	711.214	886.94	1144.89
MARCHF1	1479.42	0.2715	0.0901602	3.01131	0.00260125	0.0513838	1325.41	1317.64	1591.84	1682.78
OSBP	1646.71	0.26501	0.0880305	3.01044	0.00260869	0.051442	1435.55	1530	1825.01	1796.29
EIF2AK3	1028.11	0.310411	0.10314	3.00961	0.00261581	0.0514938	880.213	910.755	1097.64	1223.84
KLF10	723.42	0.352219	0.11711	3.00759	0.00263332	0.0517494	644.194	578.558	777.719	893.208
LAT2	588.254	-0.365698	0.12169	-3.00516	0.00265442	0.0520749	687.695	681.673	519.77	463.876
LINC02643	979.629	-0.310654	0.103458	-3.00269	0.00267605	0.0524093	1113.92	1091.9	873.772	838.925
LOC101927759	395.052	0.415836	0.138728	2.99748	0.00272223	0.0532229	326.262	294.853	411.323	547.769
YIF1B	622.252	-0.378633	0.12651	-2.9929	0.00276339	0.0539356	757.113	715.116	582.514	434.267
CLSPN	544.686	-0.370057	0.123675	-2.99217	0.00277	0.0539727	632.161	624.82	443.083	478.681
ANLN	7452.26	-0.175165	0.0586214	-2.98807	0.00280748	0.0546101	7889.06	7928.14	6831.38	7160.47
HSPH1	1957.46	-0.255434	0.0855641	-2.98529	0.00283308	0.0549561	2108.9	2160.4	1690.22	1870.31
LRRC8B	1002.87	0.307646	0.103061	2.9851	0.00283487	0.0549561	876.973	873.411	1076.72	1184.36
SRSF1	3000.39	0.231906	0.0777102	2.98424	0.00284283	0.0550174	2612.87	2853.77	3149.61	3385.31
NLN	1497.33	0.28165	0.094418	2.98302	0.00285421	0.0551446	1417.5	1252.43	1666.21	1653.18
PRDM16	1940.03	-0.255741	0.0857695	-2.98172	0.00286632	0.0552853	2217.19	2039.45	1761.49	1742
PCDH1	656.953	-0.348409	0.116918	-2.97994	0.00288305	0.0555144	765.443	741.87	567.797	552.703
LINC00410	176.102	0.453457	0.152197	2.97941	0.00288806	0.0555175	128.191	126.525	202.95	246.743
ATP6V0C	616.463	0.351604	0.118032	2.97888	0.00289302	0.0555199	517.854	530.066	692.51	725.423
STX3	1111.58	0.329233	0.110555	2.97801	0.00290126	0.0555848	908.905	992.69	1118.55	1426.17
EPHB2	912.447	-0.324221	0.108925	-2.97655	0.00291513	0.0557572	1006.09	1040.62	744.41	858.664
TCF7	2661.42	-0.225993	0.0759781	-2.97445	0.00293515	0.0560466	2941.45	2835.94	2474.91	2393.4
NF2	2193.07	-0.243919	0.0821604	-2.96881	0.00298956	0.0569251	2326.87	2442.43	1930.35	2072.64
LBX2	248.835	-0.435688	0.146763	-2.96865	0.00299109	0.0569251	319.32	290.394	188.233	197.394
SLC38A4	788.663	-0.329667	0.111195	-2.96476	0.00302918	0.0575544	919.087	874.526	694.834	666.205
NUFIP1	717.041	0.337129	0.11376	2.9635	0.00304159	0.0576946	614.576	612.558	782.366	858.664
DGAT1	727.665	-0.372721	0.125903	-2.96038	0.00307264	0.0581336	880.676	838.853	702.581	488.55
ATM	2224.45	0.237944	0.0803826	2.96015	0.00307489	0.0581336	2014.03	2022.72	2339.35	2521.71
ASS1	679.445	0.382426	0.129266	2.95845	0.00309186	0.0583582	570.148	580.23	935.741	631.661
AK4	1727.23	-0.262279	0.0886843	-2.95744	0.00310203	0.0584538	1974.69	1819.28	1540.72	1574.22
AKAP1	613.674	0.349311	0.118175	2.95588	0.00311779	0.0586544	513.689	535.64	709.552	695.814
SDC4	1337.93	0.280729	0.0950074	2.95481	0.00312857	0.0587607	1139.83	1244.07	1472.55	1495.26
THSD7B	233.237	-0.44738	0.151502	-2.95296	0.00314741	0.0590179	309.139	292.066	208.373	123.371
MIRLET7BHG	798.423	-0.362489	0.122794	-2.95201	0.0031571	0.0591027	961.2	912.427	772.296	547.769
CACNG4	143.031	-0.453963	0.153825	-2.95116	0.00316585	0.0591586	180.948	188.394	99.1514	103.632
CUL4B	1209.42	0.284915	0.096558	2.95071	0.00317041	0.0591586	1075.04	1066.26	1299.81	1396.56
APMAP	785.388	0.33923	0.115059	2.94831	0.00319517	0.0595237	639.103	697.28	828.069	977.101
ATN1	1890.74	-0.252781	0.0857754	-2.94701	0.00320859	0.0596767	2135.28	2021.05	1758.39	1648.24
ZFAND5	4141.42	0.396979	0.134737	2.94632	0.00321581	0.059714	3369.52	3381.61	4287.52	5527.03
FDFT1	3265.06	0.214466	0.0728947	2.94214	0.00325954	0.0604282	2949.78	3043.28	3400.58	3666.59
TMX4	330.667	-0.411076	0.139877	-2.93884	0.00329438	0.0609753	388.275	397.968	250.202	286.221
PLPP1	4798.83	-0.186888	0.0636112	-2.93797	0.00330366	0.0610484	5135.96	5102.79	4436.25	4520.32
OAS2	195.438	0.452214	0.154052	2.93547	0.00333045	0.0613455	131.43	128.754	171.191	350.374
EFCAB14	782.941	0.346442	0.118013	2.93562	0.00332882	0.0613455	688.158	632.066	804.83	1006.71
RB1CC1	2582.33	0.239557	0.0816482	2.93402	0.00334604	0.0615339	2387.5	2284.69	2646.88	3010.26
TSPAN4	410.512	-0.405416	0.138224	-2.93304	0.00335658	0.0616288	516.928	478.787	374.916	271.417
OVGP1	138.247	0.451097	0.153866	2.93176	0.0033705	0.0617853	75.8964	108.131	151.826	217.133
HLTF	1805.75	0.26259	0.0897151	2.92693	0.00342323	0.0626517	1576.24	1650.4	1864.51	2131.86
IL3RA	2477.81	0.240951	0.082449	2.92242	0.0034732	0.0633042	2276.43	2262.4	2875.39	2497.03
TXNRD2	937.436	-0.305723	0.10462	-2.92222	0.00347546	0.0633042	1044.96	1055.12	815.675	833.99
C13orf46	261.101	-0.424878	0.145393	-2.92228	0.00347481	0.0633042	310.064	323.836	198.303	212.199
ZXDB	187.313	0.440158	0.150941	2.9161	0.00354439	0.0644573	145.777	137.115	239.358	227.003
GARNL3	1331.5	0.289223	0.0992523	2.91402	0.00356805	0.0646673	1113.46	1231.8	1396.64	1584.09
NOS1AP	5532.67	-0.190232	0.0652909	-2.9136	0.00357287	0.0646673	5879.66	5910.99	4941.3	5398.73
MCM2	587.454	-0.357929	0.122837	-2.91384	0.0035701	0.0646673	650.673	712.886	517.446	468.811
NT5E	4055.48	-0.204163	0.070104	-2.91229	0.00358787	0.0648362	4435.31	4313.55	3900.21	3572.83
MYO1E	5068.08	-0.195622	0.0671834	-2.91177	0.00359389	0.0648429	5460.37	5358.63	4503.64	4949.66
CASP8	2640.91	-0.227549	0.0781854	-2.91038	0.00360987	0.0649517	2954.41	2791.9	2488.08	2329.25
LOC105372440	172.274	0.444256	0.152652	2.91026	0.00361126	0.0649517	113.382	138.787	209.922	227.003
BAIAP2	1411.2	-0.296001	0.10176	-2.90882	0.00362798	0.0650482	1663.24	1517.18	1354.04	1110.34
ZNF597	667.612	0.376118	0.129289	2.90913	0.00362434	0.0650482	568.76	521.706	652.23	927.752
UBE2A	1503.26	0.29291	0.100768	2.90679	0.00365163	0.0653698	1350.86	1280.3	1506.64	1875.24
LINC00963	871.357	-0.316262	0.108821	-2.90626	0.00365775	0.0653772	988.041	990.46	796.31	710.619
STARD7	890.669	0.305642	0.105227	2.90461	0.00367716	0.0656218	779.789	783.116	993.063	1006.71
UCA1	3694.16	-0.240596	0.0829239	-2.90141	0.00371487	0.0661918	4309.9	3714.37	3184.46	3567.9
CD3EAP	205.225	-0.442319	0.152509	-2.90028	0.00372831	0.066328	227.689	282.033	128.587	182.59
SNHG29	1862.31	0.26926	0.0929387	2.89718	0.00376535	0.0668074	1594.75	1716.72	1892.4	2245.36
TRMT12	227.842	-0.430811	0.148707	-2.89705	0.00376692	0.0668074	291.09	266.984	165.769	187.524
SERPINB1	2110.97	-0.233801	0.0807643	-2.89486	0.00379328	0.0669639	2275.5	2307.54	1901.69	1959.14
CDC45	732.154	-0.337115	0.116438	-2.89523	0.00378885	0.0669639	857.074	798.722	591.81	681.01
MRPS21	762.033	-0.326205	0.112678	-2.89501	0.00379148	0.0669639	886.692	848.886	680.891	631.661
GJC1	1266.49	-0.282596	0.0976926	-2.89271	0.00381934	0.0673203	1423.06	1407.38	1184.39	1051.12
CD83	198.528	0.439208	0.1519	2.89143	0.00383492	0.0673914	144.851	143.246	209.922	296.091
GRK3	250.795	0.422299	0.146077	2.89093	0.00384102	0.0673914	198.534	188.951	285.06	330.635
BLACAT1	537.107	-0.369923	0.127952	-2.89111	0.00383878	0.0673914	673.812	585.247	474.842	414.528
ATP8B1	1494.59	-0.262714	0.0909189	-2.88954	0.00385803	0.0674928	1624.37	1675.48	1375.73	1302.8
MXI1	913.761	0.305826	0.105841	2.8895	0.00385858	0.0674928	777.475	831.608	1044.19	1001.77
AKR1A1	561.881	0.354862	0.123015	2.88471	0.00391769	0.0683407	503.508	448.132	644.484	651.4
DDIT4	1144.51	-0.314224	0.108931	-2.88461	0.00391899	0.0683407	1360.58	1247.41	1101.51	868.534
MYH7B	985.599	-0.298754	0.103605	-2.88359	0.00393167	0.0684577	1111.6	1085.21	847.434	898.143
MRE11	1244.78	0.274626	0.0952556	2.88304	0.00393853	0.068473	1129.19	1090.23	1353.26	1406.43
OSCP1	256.806	-0.428957	0.148825	-2.8823	0.00394788	0.0685317	327.187	294.295	168.867	236.873
H2BC3	364.573	-0.40638	0.141069	-2.88072	0.00396764	0.0687704	463.708	397.968	261.047	335.57
NDRG1	260.603	0.418016	0.145188	2.87915	0.00398753	0.0690107	191.592	216.82	308.299	325.7
MB21D2	2901.91	-0.212347	0.0737949	-2.87753	0.00400797	0.0692005	3078.89	3168.69	2636.03	2724.04
GRIN3B	229.571	-0.431871	0.150094	-2.87733	0.00401057	0.0692005	307.751	271.443	195.979	143.111
EFCAB9	151.407	-0.442597	0.153883	-2.8762	0.00402496	0.0693443	178.634	216.263	116.968	93.7622
DOK7	143.887	-0.441773	0.153743	-2.87345	0.00406011	0.0698449	186.501	205.115	124.714	59.2182
MC1R	525.207	-0.35781	0.124599	-2.87169	0.00408281	0.07013	603.006	605.87	433.013	458.941
SERP1	1419.26	0.261554	0.0911914	2.86818	0.00412836	0.0708062	1261.08	1286.43	1530.65	1598.89
ZSCAN12P1	251.01	0.423773	0.147847	2.86629	0.00415314	0.0711248	196.22	184.492	268.019	355.309
TEDC1	150.322	-0.441001	0.15392	-2.86514	0.00416831	0.0712781	199.922	195.082	122.39	83.8925
RNASEH1	1489.63	0.272531	0.0951969	2.86282	0.00419892	0.0716946	1347.16	1295.35	1534.52	1781.48
TGM2	451.005	-0.380305	0.132871	-2.86221	0.00420699	0.0717254	489.624	574.099	384.986	355.309
RCL1	579.008	0.35208	0.123054	2.86118	0.00422067	0.0717451	484.071	510.001	714.974	606.987
ALG2	379.586	0.387349	0.135381	2.86118	0.00422067	0.0717451	323.485	294.295	426.816	473.746
BOD1	326.009	0.396658	0.139119	2.8512	0.00435545	0.0739264	252.679	272.558	374.142	404.658
C1RL	848.28	-0.310074	0.108806	-2.84979	0.00437482	0.0741455	976.934	939.181	761.452	715.553
ZNF652	1632.98	0.259671	0.0911614	2.84848	0.00439285	0.074341	1532.27	1396.79	1737.47	1865.37
PMM2	1776.72	0.248477	0.0873286	2.84531	0.00443681	0.0749742	1644.27	1592.43	2029.5	1840.7
RXRA	741.617	-0.368438	0.129518	-2.84469	0.00444549	0.0750103	857.999	899.608	735.115	473.746
ZNRF2	1453.58	0.300947	0.10587	2.84261	0.00447455	0.0753114	1232.85	1293.12	1422.98	1865.37
ZNF292	3556.28	0.197328	0.0694212	2.84247	0.00447648	0.0753114	3273.26	3310.27	3728.25	3913.34
DIP2C	5439.63	0.208203	0.0732839	2.84104	0.00449667	0.07554	4850.89	5149.61	5446.35	6311.68
ETS1	1889.83	-0.245932	0.0866082	-2.83959	0.00451709	0.075772	2090.85	2018.26	1639.1	1811.09
LOC100506282	536.899	-0.351066	0.123762	-2.83663	0.00455925	0.0763674	617.815	614.788	446.181	468.811
EIF3B	3026.88	0.224615	0.0792551	2.83408	0.00459577	0.0768667	2602.69	2937.94	3230.94	3335.96
ZNF529	894.09	0.298415	0.105348	2.83267	0.00461613	0.0770948	794.598	777.542	987.641	1016.58
GPSM1	290.44	-0.428812	0.151458	-2.83122	0.00463707	0.0771029	406.786	336.099	275.765	143.111
ZNF618	890.075	-0.303605	0.107269	-2.83031	0.00465027	0.0771029	980.174	1008.3	757.579	814.251
FAM160A1	327.95	0.397369	0.140381	2.83065	0.00464537	0.0771029	269.34	268.656	428.365	345.44
NFKBIZ	1915.32	0.240403	0.084938	2.83034	0.00464983	0.0771029	1788.66	1682.72	2033.38	2156.53
YWHAG	4776.5	0.185596	0.0655553	2.83113	0.00463832	0.0771029	4423.74	4510.3	5251.92	4920.05
SAV1	511.751	0.361646	0.127888	2.82783	0.00468643	0.0774782	441.495	408	546.107	651.4
UBXN6	521.184	-0.360583	0.127508	-2.82793	0.00468499	0.0774782	606.245	615.345	473.293	389.853
GLS	3659.45	0.1965	0.0695373	2.82582	0.00471604	0.0778555	3468.09	3313.61	3863.81	3992.29
BRINP3	5614.31	-0.181351	0.0642206	-2.82388	0.00474465	0.078215	5876.42	6059.25	5078.41	5443.14
KRT18	1664.26	-0.254254	0.0900647	-2.82302	0.00475739	0.0783123	1865.94	1806.46	1573.25	1411.37
GTF2IRD1	3319.19	-0.215521	0.0763696	-2.82208	0.00477133	0.0784292	3560.65	3645.81	3227.84	2842.47
FAM20A	206.63	0.420968	0.14926	2.82037	0.00479685	0.0786732	155.958	162.197	251.752	256.612
GARS1	3585.63	0.223512	0.0792677	2.81971	0.00480678	0.0786732	3208.01	3325.32	3584.94	4224.23
CHCHD5	386.048	-0.382478	0.135642	-2.81976	0.00480591	0.0786732	471.113	433.082	304.426	335.57
HSPA1A	673.539	-0.331631	0.117753	-2.81632	0.00485766	0.0793926	798.3	744.657	603.429	547.769
HIF1A	1214.63	0.317447	0.11279	2.8145	0.00488526	0.0794923	1071.34	1011.64	1176.65	1598.89
SH3KBP1	4280.88	-0.183976	0.0653536	-2.81509	0.00487636	0.0794923	4563.04	4566.6	3976.9	4016.97
MAP3K14	1848.61	-0.236072	0.083889	-2.81409	0.00489151	0.0794923	2012.18	2016.04	1693.32	1672.91
LOC284241	464.214	0.368118	0.130788	2.81461	0.0048837	0.0794923	370.689	394.066	494.982	597.117
SORCS2	249.318	-0.428999	0.152481	-2.81346	0.0049011	0.0795353	353.566	288.722	231.611	123.371
KIF7	737.676	-0.319694	0.113677	-2.8123	0.00491883	0.07971	817.274	858.919	657.653	616.856
YPEL4	585.233	-0.339801	0.120914	-2.81027	0.00495002	0.0799892	675.663	668.853	512.799	483.615
GABARAP	167.89	0.430963	0.153334	2.81061	0.00494473	0.0799892	117.547	122.623	179.712	251.677
PRKRA	452.344	0.363147	0.129266	2.80929	0.00496502	0.0801186	397.53	362.296	531.389	518.159
PPIP5K2	1988.1	0.237603	0.0845983	2.8086	0.00497579	0.0801458	1836.78	1764.66	2075.98	2274.97
LOC643339	454.157	-0.380062	0.135336	-2.80828	0.00498069	0.0801458	539.605	547.345	423.717	305.961
TSPAN1	611.189	-0.337402	0.120242	-2.80603	0.00501565	0.0804821	671.035	725.148	520.545	528.029
ID2	417.551	-0.377794	0.134617	-2.80643	0.00500936	0.0804821	526.184	461.509	361.748	320.765
ADAM9	3528.01	-0.203862	0.0726759	-2.80509	0.00503028	0.0805026	3654.6	3914.46	3192.21	3350.76
NDUFB6	152.832	0.43167	0.153891	2.80504	0.00503097	0.0805026	118.472	96.9837	168.867	227.003
NEK6	1756.02	-0.253157	0.0902696	-2.80445	0.00504025	0.0805386	2019.12	1848.82	1646.07	1510.06
CXCR5	195.643	0.422249	0.150887	2.79845	0.00513484	0.0818294	141.612	152.164	222.316	266.482
RPL23	2733.81	0.212513	0.0759404	2.79842	0.00513532	0.0818294	2456.91	2566.17	2872.29	3039.87
MAVS	1467.08	-0.256565	0.0917065	-2.79767	0.00514729	0.0819062	1658.61	1566.23	1330.8	1312.67
RBM3	2979.18	0.223186	0.0798413	2.79538	0.00518395	0.0823752	2684.6	2742.86	3010.17	3479.07
ZNF324	880.221	-0.310004	0.111042	-2.79177	0.00524201	0.0831824	1058.38	926.362	776.169	759.967
TEAD3	1039.4	-0.330483	0.118491	-2.7891	0.00528554	0.0837571	1164.82	1237.38	1034.89	720.488
ZNF461	772.507	0.310319	0.111347	2.78696	0.0053205	0.0841948	653.912	689.476	843.561	903.078
DENND4A	2242.73	0.225905	0.081099	2.78555	0.00534376	0.0844462	1985.34	2109.12	2369.56	2506.9
LOC202181	891.758	0.305319	0.109628	2.78504	0.00535213	0.0844619	754.799	793.148	933.417	1085.67
DDX24	1422.89	0.26209	0.0941361	2.78416	0.00536671	0.0845755	1225.91	1319.87	1507.41	1638.37
DUSP5	357.332	0.377693	0.135686	2.78359	0.00537613	0.0846076	291.553	298.754	424.492	414.528
ZNF555	472.621	0.354905	0.127548	2.78251	0.00539395	0.0847716	412.339	382.918	537.586	557.638
PARVA	767.243	-0.316145	0.113663	-2.78142	0.00541214	0.0848673	885.766	836.624	635.963	710.619
TRAK1	1455.29	-0.272302	0.0979371	-2.78037	0.00542967	0.0848673	1492.94	1718.95	1271.93	1337.34
GOT1	1386.41	0.282214	0.101497	2.78053	0.00542709	0.0848673	1185.19	1252.99	1395.09	1712.39
SBDS	575.11	0.34522	0.124127	2.78119	0.00541601	0.0848673	512.301	457.05	620.471	710.619
SCRG1	455.116	0.357439	0.128589	2.77971	0.00544077	0.084925	375.317	394.623	542.234	508.29
DDR2	4000.78	-0.192607	0.069367	-2.77664	0.00549248	0.0856155	4301.1	4234.4	3588.82	3878.79
RPS8	688.914	0.316381	0.114077	2.77339	0.00554752	0.0863558	599.767	595.279	766.099	794.511
UBE2E3	7457.41	-0.180907	0.0652425	-2.77284	0.00555702	0.0863864	7972.82	7867.39	6577.3	7412.15
SMIM15-AS1	814.066	0.31022	0.111996	2.76992	0.00560695	0.0870445	673.349	738.525	872.222	972.166
BEGAIN	764.816	-0.314462	0.113638	-2.76724	0.00565337	0.0876036	900.575	836.067	690.961	631.661
TRA2B	11992.6	0.169883	0.0613969	2.76695	0.00565826	0.0876036	11254	11203.8	12005.8	13506.7
BCL2L14	357.908	-0.388263	0.140428	-2.76485	0.00569496	0.0880528	404.472	433.64	257.949	335.57
TASOR2	2734.45	0.20668	0.0747649	2.7644	0.00570271	0.0880539	2558.26	2482.56	2891.66	3005.32
AK1	288.72	-0.395305	0.143121	-2.76203	0.00574426	0.088576	360.971	332.197	234.71	227.003
TMEM39A	1591.09	0.243382	0.0881641	2.76056	0.00577027	0.0887182	1432.31	1445.84	1694.87	1791.35
LRIF1	1349.75	0.260704	0.0944399	2.76052	0.00577086	0.0887182	1219.9	1193.35	1421.43	1564.35
LINC01006	1538.89	0.25351	0.091845	2.76019	0.00577671	0.0887182	1368.45	1391.21	1599.59	1796.29
PRDX1	3507.03	0.19394	0.0702913	2.75909	0.00579631	0.0887811	3331.57	3196.56	3823.53	3676.46
CFL1	1108.26	0.271617	0.0984392	2.75923	0.0057937	0.0887811	996.834	989.903	1247.14	1199.17
AP3M2	622.933	0.340655	0.123651	2.75496	0.00586996	0.0897893	491.938	559.05	656.103	784.641
ZNF84	1158.82	0.277529	0.100813	2.75292	0.0059067	0.0902307	1010.72	1036.72	1206.08	1381.76
GAS5	2279.97	0.243493	0.0884665	2.75238	0.0059164	0.0902586	2012.64	2091.28	2282.03	2733.91
HECW1	2161.26	-0.222047	0.0807178	-2.7509	0.0059432	0.0905469	2391.2	2292.49	1992.32	1969.01
PFN1	945.117	0.285862	0.104049	2.74738	0.00600741	0.0911615	834.86	833.28	1021.72	1090.6
MELTF	2230.24	-0.219447	0.0798726	-2.74746	0.00600584	0.0911615	2457.38	2363.28	2032.6	2067.7
NEU1	139.12	0.42317	0.154012	2.74765	0.00600246	0.0911615	97.1844	98.6559	153.375	207.264
ACO1	1833.31	0.265819	0.0968106	2.74577	0.00603699	0.0914891	1648.43	1605.25	1809.51	2270.03
CNOT7	1043.85	0.297186	0.108314	2.74374	0.00607443	0.0919349	881.601	934.722	1061.23	1297.87
POMGNT1	593.397	-0.335856	0.122446	-2.74289	0.00609003	0.0920494	696.488	673.312	539.91	463.876
LIMA1	3145.27	-0.199425	0.0729636	-2.73321	0.00627205	0.0946758	3455.6	3309.71	2968.34	2847.41
RPS18	2336.5	0.216974	0.0794502	2.73094	0.00631541	0.0951894	2111.22	2167.08	2442.38	2625.34
NIBAN1	324.87	0.381028	0.139542	2.73056	0.0063227	0.0951894	271.653	254.164	364.071	409.593
PHF3	2757.5	0.225158	0.0824895	2.72953	0.00634243	0.0953613	2486.99	2526.59	2769.27	3247.13
TRIB1	556.648	0.338371	0.124045	2.72781	0.00637564	0.0957349	495.64	447.574	607.302	676.075
SETD5	2861.36	0.205835	0.0755151	2.72574	0.0064157	0.0960365	2609.63	2655.35	2962.92	3217.52
VRK3	1444.31	-0.257905	0.0946275	-2.72548	0.00642087	0.0960365	1602.62	1596.33	1374.18	1204.1
YBX2	166.606	0.417192	0.153046	2.72593	0.00641214	0.0960365	138.372	109.803	206.049	212.199
C14orf119	277.231	0.392418	0.144023	2.72469	0.00643628	0.0961414	237.408	205.672	325.34	340.505
MBOAT7	490.627	-0.347783	0.127771	-2.72193	0.0064902	0.0968207	573.851	566.853	436.886	384.918
MCL1	5041.26	0.199371	0.0733519	2.71801	0.00656763	0.0975944	4535.27	4762.79	5038.9	5828.06
NOL6	229.489	0.406708	0.149627	2.71814	0.00656501	0.0975944	155.495	202.885	288.159	271.417
ERFL	289.008	-0.388863	0.143045	-2.71846	0.00655858	0.0975944	357.731	336.099	240.132	222.068
MED31	629.943	-0.323451	0.11927	-2.71193	0.0066892	0.0991439	745.08	688.361	548.431	537.899
KIAA0556	1980.77	-0.228536	0.0842573	-2.71235	0.00668072	0.0991439	2089	2199.97	1763.81	1870.31
STOM	298.01	0.402705	0.148527	2.71132	0.00670161	0.0991572	224.45	228.525	285.06	454.006
SPAG9	7216.78	0.159858	0.0589656	2.71103	0.00670741	0.0991572	6880.65	6701.91	7487.48	7797.07
CLK1	2135.24	0.21923	0.080916	2.70936	0.00674132	0.0995301	1956.65	1949.15	2241.75	2393.4
LMO7	1006.56	0.276848	0.102241	2.7078	0.00677318	0.0997433	907.054	878.427	1086.02	1154.76
NUDC	678.164	-0.319652	0.118035	-2.7081	0.00676686	0.0997433	725.643	811.542	583.289	592.182
HEATR6	766.341	0.329889	0.121861	2.70709	0.00678763	0.0998279	627.071	668.296	758.353	1011.64
TPR	2313.09	0.217682	0.080426	2.70661	0.0067974	0.0998433	2076.04	2155.94	2409.84	2610.54
CZ1P-ASNS	755.176	0.31247	0.115466	2.70616	0.00680654	0.0998496	654.838	644.329	783.916	937.622
MALL	1693.99	-0.233926	0.0864833	-2.70486	0.00683323	0.100113	1857.61	1836	1562.41	1519.93
DENND5B	9964.99	-0.146903	0.0543421	-2.7033	0.00686545	0.100294	10482.5	10481.5	9351.99	9544
LGR4	964.022	0.290535	0.107486	2.70299	0.00687188	0.100294	869.106	817.673	1004.68	1164.62
SLC38A10	946.516	-0.2948	0.109047	-2.70343	0.00686289	0.100294	1105.13	1031.71	889.264	759.967
ZC3H15	1198.36	0.302088	0.11178	2.70251	0.0068818	0.100311	1060.24	1011.08	1162.7	1559.41
ZAN	414.856	0.355605	0.131703	2.70005	0.00693285	0.100927	342.459	358.394	499.63	458.941
PHKG1	777.032	-0.308069	0.11417	-2.69833	0.00696887	0.1011	870.957	896.821	723.495	616.856
NABP1	615.711	0.321333	0.119091	2.69822	0.00697122	0.1011	539.142	518.361	670.046	735.293
CLSTN3	853.308	-0.299239	0.11088	-2.69877	0.00695966	0.1011	929.731	969.28	704.904	809.316
MRPL17	173.285	0.411841	0.152692	2.6972	0.00699263	0.101283	125.414	130.426	190.557	246.743
HSP90AB1	5845.49	0.183534	0.0680973	2.69517	0.00703521	0.101771	5324.78	5623.38	6556.39	5877.41
TMF1	1309.13	-0.254687	0.0945687	-2.69314	0.00707817	0.102152	1410.56	1458.1	1158.83	1209.04
ATF6	3364.31	0.197575	0.0733637	2.69309	0.00707938	0.102152	3100.18	3110.17	3447.06	3799.84
RAB11FIP1	516.297	0.335276	0.124621	2.69036	0.00713743	0.10286	436.867	451.476	614.274	562.573
HMGN1	781.291	0.30146	0.112107	2.68904	0.0071657	0.103137	650.21	721.804	884.616	868.534
CRYBA1	1114.74	0.27438	0.102104	2.68728	0.00720374	0.103555	1005.16	965.936	1160.38	1327.48
POLR3D	609.281	0.332233	0.123664	2.68659	0.00721861	0.103639	505.822	523.378	628.217	779.707
SCNN1D	152.056	-0.413214	0.153865	-2.68556	0.00724093	0.103699	203.624	189.508	126.263	88.8273
IQGAP1	3063.42	-0.194618	0.0724576	-2.68596	0.00723223	0.103699	3262.16	3315.84	2892.43	2783.26
PLCE1	2034.87	-0.218381	0.0814529	-2.68107	0.00733861	0.104705	2216.73	2182.69	1859.86	1880.18
MYL5	240.999	-0.404026	0.150663	-2.68165	0.00732599	0.104705	289.239	316.591	219.992	138.176
HOXA3	1082.02	-0.272065	0.101466	-2.68133	0.00733292	0.104705	1237.94	1153.77	954.332	982.035
FUBP1	2798.79	-0.198507	0.0740544	-2.68056	0.00734997	0.104737	3005.77	2991.45	2557.8	2640.15
KCNAB1	1191.17	0.259722	0.0969413	2.67917	0.00738053	0.105042	1064.86	1086.33	1350.16	1263.32
ZNF841	733.459	0.299646	0.111887	2.67811	0.00740382	0.105243	638.177	651.017	830.393	814.251
ZC3HAV1	6421.91	0.165066	0.061708	2.67495	0.00747397	0.106061	5890.76	6166.83	6657.09	6972.95
ELOVL5	6887.79	0.163346	0.0610712	2.67469	0.0074799	0.106061	6611.31	6327.35	7116.44	7496.04
HSPD1	4125.1	0.186474	0.0698076	2.67126	0.00755682	0.107019	3798.98	3857.05	4215.48	4628.89
CHORDC1	1086.84	0.283702	0.106283	2.66932	0.0076006	0.10745	931.119	974.296	1104.61	1337.34
LRWD1	274.9	-0.399636	0.149728	-2.66908	0.00760599	0.10745	329.501	358.394	258.723	152.98
EPS8	2076.88	-0.234179	0.0877522	-2.66864	0.00761599	0.107459	2196.37	2294.72	1768.46	2047.96
ZNF12	1910.11	0.225231	0.084451	2.667	0.00765313	0.107727	1733.12	1746.26	1994.65	2166.4
KLC3	453.778	-0.344608	0.129213	-2.66697	0.00765384	0.107727	525.721	523.935	390.409	375.049
XRCC4	2933.38	-0.19783	0.074199	-2.6662	0.00767131	0.107841	3178.86	3135.25	2794.06	2625.34
ADI1	874.043	0.289687	0.10868	2.66549	0.00768753	0.107936	789.97	766.394	1031.79	908.013
KANK4	745.267	-0.317092	0.11899	-2.66486	0.00770201	0.108007	903.352	803.181	697.158	577.378
ZNFX1	2102.18	0.233403	0.0876236	2.6637	0.0077287	0.108176	1897.41	1904	2120.14	2487.17
NOTCH2	2368.04	0.21052	0.0790386	2.66351	0.00773295	0.108176	2163.97	2182.69	2465.62	2659.89
OSER1-DT	547.413	0.32463	0.121914	2.66278	0.0077499	0.108281	471.576	468.755	612.725	636.596
MED23	926.966	0.277565	0.104286	2.66157	0.00777777	0.108328	814.035	831.05	1011.65	1051.12
NORAD	1172.33	0.275979	0.103716	2.66091	0.00779292	0.108328	1065.33	1001.05	1196.79	1426.17
GNE	4666.98	-0.17424	0.0654993	-2.66018	0.00780999	0.108328	4960.11	4940.04	4257.31	4510.45
EIPR1	2081.25	-0.22193	0.0834247	-2.66025	0.00780835	0.108328	2171.84	2340.99	1917.18	1894.98
BNIP3	369.134	-0.364337	0.136879	-2.66174	0.00777375	0.108328	447.511	424.722	323.017	281.287
TTC31	358.614	-0.374401	0.140707	-2.66086	0.00779411	0.108328	423.446	439.214	329.988	241.808
KIAA1217	427.13	-0.350264	0.131749	-2.65857	0.00784739	0.108715	490.55	493.279	344.706	379.984
HSD52	207.148	-0.405243	0.152523	-2.65693	0.0078856	0.109113	303.123	212.918	159.572	152.98
TOX2	450.267	-0.350097	0.131789	-2.6565	0.00789559	0.109119	548.398	504.427	402.802	345.44
SPATS2L	9420.26	-0.158119	0.0595677	-2.65444	0.00794395	0.109655	9932.24	9933.03	8518.5	9297.26
GOLGA3	1975.65	0.236997	0.0893544	2.65233	0.00799395	0.110139	1707.21	1864.43	2026.41	2304.58
NBPF10	2144.07	0.250975	0.0946311	2.65214	0.00799824	0.110139	1827.53	2011.58	2121.68	2615.47
PLIN2	496.443	0.338577	0.127709	2.65117	0.00802142	0.110326	404.009	431.968	532.939	616.856
HHEX	246.94	0.392391	0.14808	2.64986	0.00805246	0.11062	186.964	195.082	260.272	345.44
VRK2	5073.46	-0.175458	0.0663054	-2.64621	0.00813986	0.111687	5528.87	5239.91	4619.83	4905.24
ACVR2B	483.195	0.335493	0.12687	2.64439	0.00818386	0.112156	415.579	414.689	579.416	523.094
SARAF	950.982	-0.277656	0.105065	-2.64272	0.00822426	0.112494	1031.54	1086.89	861.378	824.12
RPL31	1720.49	0.228093	0.086315	2.64256	0.00822813	0.112494	1600.77	1535.58	1835.85	1909.79
ATP6V1H	2961.69	0.20772	0.078647	2.64116	0.00826219	0.112825	2704.97	2727.25	2994.68	3419.85
BTD	2069	-0.220943	0.0836765	-2.64045	0.00827968	0.112929	2199.14	2261.28	1821.91	1993.68
CLDN11	1124.93	-0.271837	0.103074	-2.63729	0.00835702	0.113713	1215.27	1255.77	938.065	1090.6
BMS1	1581.5	0.234642	0.0889681	2.63738	0.008355	0.113713	1410.56	1459.21	1674.73	1781.48
POLR2J4	1224.58	-0.254921	0.0967303	-2.63538	0.00840435	0.114221	1348.09	1354.43	1134.82	1060.99
PATJ	2562.47	0.198202	0.0753827	2.62927	0.00855681	0.116156	2372.22	2370.53	2718.92	2788.19
PDIA3	1015.75	0.265912	0.101201	2.62757	0.00859967	0.116599	910.757	903.509	1103.83	1144.89
HOXB7	416.198	-0.368806	0.140444	-2.62601	0.00863927	0.116998	502.582	499.41	401.253	261.547
PARP12	470.771	0.370611	0.141278	2.62327	0.00870893	0.117802	379.945	371.214	436.111	695.814
MYO6	1230.08	0.259912	0.0991647	2.62102	0.00876679	0.118445	1070.88	1122	1276.57	1450.85
SYNCRIP	4626.19	0.171112	0.0653437	2.61865	0.00882783	0.118895	4293.7	4362.6	4790.25	5058.22
EPHA2	2440.19	-0.204995	0.0782844	-2.6186	0.00882926	0.118895	2646.65	2623.58	2319.21	2171.33
HIVEP1	4043.12	0.190021	0.0725683	2.61852	0.00883122	0.118895	3751.78	3731.64	4079.92	4609.15
GNL2	1359.35	0.249316	0.0952488	2.61752	0.00885716	0.119104	1169.45	1280.3	1457.84	1529.8
H4C8	787.866	-0.309147	0.118176	-2.616	0.00889671	0.119355	967.679	826.591	730.467	626.726
TEX2	4093.21	0.196181	0.0749902	2.61608	0.00889455	0.119355	3691.16	3862.63	4106.26	4712.78
DNAJB6	13622.2	-0.1481	0.056637	-2.61489	0.00892561	0.119603	13880.2	14782.2	12596.1	13230.3
CHST6	155.379	0.402471	0.154023	2.61305	0.00897384	0.120109	99.9611	120.951	158.797	241.808
TSPAN9	1388.65	-0.240214	0.0919719	-2.61182	0.00900624	0.120262	1519.78	1512.72	1258.76	1263.32
VWA5B2	449.505	0.335766	0.128539	2.61217	0.00899703	0.120262	390.126	375.673	518.996	513.225
SLC39A6	326.362	0.369292	0.14142	2.61131	0.00901959	0.1203	253.142	272.558	345.481	434.267
CMIP	5872.76	-0.171308	0.0656173	-2.61071	0.00903555	0.120372	6042.09	6402.6	5316.99	5729.36
PDE1C	254.321	0.379667	0.145503	2.60935	0.0090714	0.12071	203.624	210.131	322.242	281.287
FBXL3	567.896	0.317498	0.121714	2.60855	0.00909262	0.120852	483.145	491.607	615.823	681.01
CTBP1	686.195	-0.314199	0.120578	-2.60578	0.00916658	0.121694	779.789	795.378	651.456	518.159
CCDC146	895.165	0.27427	0.105275	2.60528	0.00917996	0.12173	786.268	806.526	986.091	1001.77
PLEKHG6	4503.72	-0.183053	0.0702964	-2.60402	0.00921372	0.121896	5023.04	4576.63	4146.54	4268.65
KIAA1614	455.044	-0.344356	0.132222	-2.60438	0.00920409	0.121896	484.071	568.525	382.662	384.918
DMWD	330.163	-0.362286	0.13917	-2.60319	0.00923606	0.12205	379.945	392.951	266.469	281.287
RSU1	2686.59	0.199145	0.0765482	2.60157	0.00927986	0.122488	2432.85	2526.59	2796.38	2990.52
CAGE1	188.415	0.39531	0.152076	2.59942	0.00933804	0.12269	128.654	163.869	244.005	217.133
CDKN2AIP	250.585	0.377712	0.145294	2.59964	0.00933213	0.12269	202.699	200.099	293.581	305.961
UTP18	1588.21	0.233662	0.0898673	2.60008	0.00932014	0.12269	1394.36	1489.87	1687.12	1781.48
WTIP	723.826	-0.325388	0.125121	-2.60058	0.00930666	0.12269	856.611	822.69	712.651	503.355
RAN	636.74	0.309364	0.119042	2.59878	0.00935555	0.122779	528.035	571.87	687.088	759.967
CYP27C1	1755.69	-0.228879	0.0881292	-2.59708	0.00940188	0.123222	1878.9	1956.95	1666.98	1519.93
SMCHD1	6344.2	0.16129	0.0621119	2.59676	0.0094108	0.123222	6052.74	5866.96	6513.78	6943.34
FAM210A	1151.87	0.270254	0.104222	2.59307	0.00951223	0.123929	982.951	1052.89	1175.1	1396.56
FAM199X	782.333	0.30383	0.117155	2.5934	0.00950335	0.123929	696.025	651.575	794.76	986.97
LOC101927851	849.83	-0.280433	0.108164	-2.59266	0.00952357	0.123929	944.54	953.673	770.747	730.358
IKZF5	543.674	0.321982	0.124256	2.59128	0.0095621	0.123929	443.346	486.591	593.359	651.4
JMJD1C	8036.13	-0.149825	0.0578117	-2.5916	0.00955313	0.123929	8488.36	8421.98	7437.13	7797.07
ZNF513	359.235	-0.354852	0.136892	-2.5922	0.00953634	0.123929	430.851	405.771	294.356	305.961
PRTG	1136.23	0.253317	0.097746	2.59158	0.00955364	0.123929	1031.54	1011.64	1228.55	1273.19
RHBDD2	306.98	-0.371744	0.143353	-2.59321	0.0095086	0.123929	398.456	333.869	258.723	236.873
ETNK1	4111.22	0.177948	0.0686129	2.5935	0.00950044	0.123929	3816.57	3844.23	4219.36	4564.74
FGFR1OP2	816.919	0.305847	0.118117	2.58935	0.00961567	0.124482	730.734	672.755	817.999	1046.19
SLC30A7	1872.85	0.232524	0.0898634	2.58753	0.00966678	0.125003	1672.5	1713.38	1894.72	2210.81
CFLAR	6023.07	-0.182692	0.0706247	-2.5868	0.00968715	0.125044	6682.58	6216.43	5947.53	5245.75
COX7A2L	1259.45	-0.253278	0.0979177	-2.58664	0.00969177	0.125044	1325.41	1448.62	1153.41	1110.34
MRPL51	245.448	0.38042	0.147231	2.58382	0.00977128	0.125928	179.097	215.148	301.327	286.221
MRPL32	240.176	0.382461	0.148204	2.58064	0.00986188	0.126952	183.262	191.181	255.625	330.635
MAFF	1290.51	0.244303	0.094696	2.57987	0.00988382	0.127092	1185.19	1162.69	1457.06	1357.08
ZBTB45	415.727	-0.366244	0.142083	-2.57767	0.00994697	0.127422	496.566	507.214	407.45	251.677
DPY19L2P3	287.455	0.367468	0.142545	2.57792	0.00993979	0.127422	223.061	248.033	343.157	335.57
TTC39B	1647.38	0.253551	0.0983593	2.57781	0.00994295	0.127422	1404.55	1536.13	1645.29	2003.55
ANKRD10	2739.13	0.200708	0.0778717	2.57742	0.009954	0.127422	2568.91	2475.87	2812.65	3099.09
HBP1	2490.19	0.205516	0.0797532	2.5769	0.00996909	0.127473	2319.93	2254.59	2558.57	2827.67
SMG1	3002.71	0.186001	0.0722527	2.57431	0.010044	0.128288	2754.02	2840.4	3203.83	3212.59
RPL19	814.386	0.284915	0.110737	2.5729	0.0100849	0.128667	744.618	705.64	953.557	853.729
CDR2	564.412	0.316399	0.123131	2.56962	0.010181	0.129749	467.873	498.853	604.978	685.944
LINC01135	483.858	-0.33224	0.129331	-2.56892	0.0102017	0.129868	591.436	518.919	410.549	414.528
IDI2-AS1	527.672	0.32656	0.12733	2.56467	0.0103274	0.131322	429	463.181	552.304	666.205
RPSA	1384.39	0.235356	0.0918591	2.56214	0.010403	0.132137	1240.26	1282.53	1524.45	1490.33
TECPR1	317.671	-0.364169	0.142178	-2.56136	0.0104263	0.132139	399.382	358.951	280.413	231.938
NBPF19	2348.1	0.221735	0.0865668	2.56143	0.0104241	0.132139	2081.6	2188.26	2354.07	2768.45
THOC7	205.668	0.385247	0.150512	2.55958	0.01048	0.132655	175.857	144.361	240.907	261.547
WNT4	426.112	-0.336772	0.131591	-2.55924	0.0104901	0.132655	504.896	480.46	368.719	350.374
ACYP1	287.761	-0.365343	0.143034	-2.55424	0.0106419	0.134391	345.699	331.64	226.964	246.743
ZNF32-AS3	214.05	0.383885	0.15031	2.55395	0.0106509	0.134391	188.353	151.049	274.99	241.808
BFSP1	2374.08	-0.19952	0.0781579	-2.55278	0.0106865	0.134583	2525.87	2562.82	2157.32	2250.29
LIG1	461.537	-0.332031	0.130071	-2.55269	0.0106896	0.134583	559.042	502.197	395.056	389.853
MDN1	2690.98	0.2027	0.0794233	2.55214	0.0107063	0.134646	2446.73	2556.13	3041.93	2719.1
SLCO1B3	352.252	-0.353732	0.13867	-2.55089	0.010745	0.134984	419.281	396.296	272.666	320.765
LRPPRC	5737.59	0.163912	0.0643359	2.54776	0.0108417	0.135934	5346.99	5411.58	5840.64	6351.15
R3HCC1	895.641	-0.278975	0.109502	-2.54767	0.0108444	0.135934	983.413	992.69	742.861	863.599
AREG	790.471	-0.287154	0.112811	-2.54543	0.0109143	0.136661	926.954	848.329	720.397	666.205
RPL21	934.984	0.276477	0.108697	2.54356	0.010973	0.137202	834.86	808.755	961.304	1135.02
ID1	1881.71	-0.384437	0.151157	-2.54329	0.0109815	0.137202	2319.93	2284.69	1718.11	1204.1
C12orf45	496.549	0.337114	0.132587	2.5426	0.0110032	0.137325	429	396.296	499.63	661.27
GLDC	409.931	-0.33768	0.13287	-2.54143	0.01104	0.13759	467.411	483.804	357.875	330.635
MAP3K12	1313.63	-0.243567	0.0958488	-2.54116	0.0110485	0.13759	1473.96	1415.74	1234.74	1130.08
RSBN1	1144.74	0.275251	0.108366	2.54	0.0110853	0.137898	1012.57	996.034	1129.4	1440.98
TMEM263	895.099	0.278601	0.109751	2.53849	0.0111332	0.138344	798.3	773.083	923.347	1085.67
CDT1	427.003	-0.347214	0.136908	-2.5361	0.0112094	0.138989	526.647	483.246	402.028	296.091
SLC35A3	1083.97	0.259934	0.102481	2.53641	0.0111996	0.138989	945.002	984.886	1127.85	1278.13
PRIM2	2921.92	-0.191639	0.0755969	-2.53502	0.0112442	0.139271	3084.91	3147.51	2612.79	2842.47
CCDC6	2583.59	0.193097	0.0761967	2.53419	0.0112709	0.13945	2344.92	2446.33	2735.18	2807.93
FNDC3B	8817.57	0.168753	0.0666191	2.53311	0.0113057	0.13973	8113.05	8384.63	8740.04	10032.6
RAB36	347.803	-0.348659	0.137755	-2.53101	0.0113735	0.14034	402.621	412.46	299.778	276.352
PRR7-AS1	329.85	-0.353813	0.139802	-2.53082	0.0113796	0.14034	368.838	400.197	264.145	286.221
DDI2	1508.62	0.231042	0.0913511	2.52917	0.0114333	0.14085	1326.34	1414.07	1596.49	1697.59
DHX30	1390.08	-0.234709	0.0928292	-2.52839	0.0114586	0.141012	1517.93	1524.43	1299.04	1218.91
PNPLA7	400.665	0.343991	0.136234	2.52499	0.0115701	0.142077	364.21	302.656	442.308	493.485
KDM5B	3878.54	0.169358	0.067069	2.52513	0.0115657	0.142077	3615.26	3654.17	4069.85	4174.88
RAD52	2279.95	-0.211726	0.0838868	-2.52395	0.0116045	0.142196	2434.24	2519.35	2216.96	1949.27
IRF2	887.773	0.268758	0.106479	2.52404	0.0116015	0.142196	769.608	809.312	960.529	1011.64
TMEM185A	327.152	0.350916	0.13909	2.52294	0.0116378	0.142451	262.861	277.017	364.071	404.658
C7orf50	1813.95	-0.217142	0.0861311	-2.52107	0.0117	0.142907	1980.71	1962.53	1723.53	1589.02
CABIN1	2078.85	-0.212737	0.0843767	-2.52128	0.0116928	0.142907	2232.93	2283.02	2003.17	1796.29
CCHCR1	316.994	-0.365684	0.145096	-2.5203	0.0117256	0.143068	370.226	397.968	297.454	202.329
SEPTIN2	2437.49	0.197026	0.0782608	2.51756	0.0118172	0.143726	2191.28	2320.36	2583.36	2654.95
PLAC9	916.266	0.274513	0.109036	2.51764	0.0118143	0.143726	814.96	797.05	942.713	1110.34
NMRAL2P	194.165	0.383923	0.152472	2.51799	0.0118028	0.143726	174.932	128.197	256.399	217.133
ANXA5	630.986	0.299337	0.118925	2.51703	0.0118349	0.143788	534.051	560.165	674.694	755.032
TSC22D1	10917.5	-0.141862	0.0563817	-2.5161	0.011866	0.144014	11206.7	11712.2	10141.3	10609.9
KBTBD2	2242.78	0.228558	0.0908602	2.51549	0.0118866	0.144111	2009.87	2046.69	2205.34	2709.23
THOP1	498.205	-0.317549	0.126331	-2.51364	0.0119494	0.144719	555.339	576.886	421.393	439.202
DUOX1	333.402	-0.355556	0.141545	-2.51197	0.0120061	0.145252	379.945	414.689	302.102	236.873
ANKZF1	393.043	-0.340466	0.135581	-2.51116	0.0120334	0.145345	451.213	449.804	305.975	365.179
MSH4	1436.23	0.239919	0.0955474	2.511	0.0120391	0.145345	1223.13	1376.17	1536.85	1608.76
WDR35	1744.17	0.222541	0.0887036	2.50882	0.0121136	0.145688	1597.53	1574.03	1791.7	2013.42
LMNB2	765.461	-0.279122	0.111268	-2.50855	0.0121227	0.145688	850.132	854.46	676.243	681.01
DDHD1	1137.94	0.25106	0.10006	2.50909	0.0121044	0.145688	987.578	1053.44	1202.99	1307.74
PPP4R1-AS1	159.848	-0.384549	0.15323	-2.50962	0.012086	0.145688	187.89	206.23	116.968	128.306
MT2A	2870.76	-0.183775	0.0732667	-2.50831	0.0121311	0.145688	3047.42	3087.32	2693.35	2654.95
MACF1	8455.7	-0.14027	0.0559782	-2.5058	0.0122175	0.146572	8877.56	8895.75	8099.43	7950.05
GOLGA5	1170.05	0.265652	0.106082	2.50421	0.0122724	0.147076	1024.14	1041.74	1163.48	1450.85
CASP10	1145.34	0.249874	0.0998762	2.50184	0.012355	0.147296	1025.53	1025.57	1192.92	1337.34
XRCC3	612.325	-0.308155	0.123115	-2.50298	0.0123152	0.147296	735.362	643.214	508.151	562.573
REXO2	327.173	0.346011	0.13829	2.50206	0.0123474	0.147296	269.802	277.017	381.888	379.984
NPPC	153.816	0.385527	0.154038	2.50281	0.0123211	0.147296	110.142	126.525	235.485	143.111
MAP7D1	997.708	0.261091	0.104357	2.5019	0.0123529	0.147296	851.983	929.149	1069.75	1139.95
AKNAD1	535.823	-0.316871	0.126681	-2.50133	0.0123728	0.147354	615.038	619.804	498.855	409.593
VEPH1	1148.41	-0.251113	0.100411	-2.50084	0.0123898	0.147403	1270.8	1236.26	986.091	1100.47
RPL3	3786.95	0.177374	0.0709516	2.49993	0.0124216	0.147476	3493.08	3559.41	3866.13	4229.17
HSPBAP1	676.805	0.288931	0.11557	2.50004	0.0124178	0.147476	574.313	614.788	748.283	769.837
COQ8A	817.162	0.285233	0.114173	2.49826	0.0124803	0.148019	762.666	693.935	982.993	829.055
LRP5	1325.16	-0.239915	0.0960528	-2.49775	0.0124986	0.148083	1385.11	1510.49	1196.01	1209.04
HSPA1B	509.76	-0.318428	0.127532	-2.49684	0.0125305	0.148308	589.585	585.247	469.42	394.788
FZD5	213.295	0.382137	0.153124	2.49561	0.0125741	0.148671	177.709	138.787	206.049	330.635
MXRA8	257.48	-0.363272	0.145684	-2.49356	0.0126468	0.148915	301.272	314.361	216.894	197.394
ANKRD54	487.487	-0.317933	0.127484	-2.4939	0.0126347	0.148915	536.365	576.886	422.168	414.528
KLF6	7638.58	-0.145241	0.0582261	-2.49443	0.012616	0.148915	8180.15	7885.22	7185.38	7303.58
PLD6	261.509	0.370483	0.148539	2.49419	0.0126246	0.148915	220.285	188.394	267.244	370.114
AMD1	2923.63	0.189604	0.0761072	2.49128	0.0127284	0.149416	2780.86	2679.87	3258.05	2975.72
OSMR-AS1	1295.08	-0.237701	0.095402	-2.49157	0.0127181	0.149416	1457.3	1375.05	1188.27	1159.69
FAM83H	144.682	-0.383875	0.154043	-2.492	0.0127025	0.149416	161.974	211.246	121.615	83.8925
G3BP2	1233.35	0.261983	0.105278	2.48849	0.0128287	0.150439	1061.62	1121.44	1225.45	1524.87
PEX13	1510.35	0.221093	0.0888722	2.48777	0.0128548	0.15059	1393.44	1372.82	1636.77	1638.37
ZNF540	200.74	0.376813	0.151489	2.4874	0.0128681	0.150593	156.883	149.935	209.922	286.221
FAM78B	293.555	0.356499	0.143567	2.48316	0.0130223	0.152134	234.631	239.115	310.623	389.853
PPAT	851.537	0.274051	0.110369	2.48305	0.0130264	0.152134	736.75	762.493	885.391	1021.51
MCF2L2	1166.66	0.250537	0.100916	2.48263	0.0130418	0.152158	1031.08	1089.12	1357.13	1189.3
PURB	784.482	0.272692	0.10986	2.48218	0.013058	0.152193	704.818	695.05	889.264	848.794
DHRS4	444.431	-0.325333	0.131099	-2.48158	0.0130802	0.152296	524.333	503.312	399.704	350.374
NYAP2	384.608	-0.333476	0.134406	-2.48111	0.0130972	0.15234	448.899	440.328	328.439	320.765
PLPPR3	226.007	-0.379114	0.152872	-2.47995	0.0131401	0.152683	296.181	275.902	218.443	113.502
LOC101927730	208.015	0.374283	0.150959	2.47937	0.0131615	0.152777	176.783	145.476	228.513	281.287
APP	13914.1	-0.142116	0.0573335	-2.47876	0.0131841	0.152885	14661.9	14530.8	12626.3	13837.3
BTN3A1	323.658	0.346394	0.140065	2.47309	0.0133951	0.155174	252.679	282.033	360.198	399.723
ST7	1527.86	-0.226497	0.0916791	-2.47054	0.013491	0.156128	1676.66	1626.43	1337.77	1470.59
NRP1	160.54	-0.380124	0.153917	-2.46967	0.0135238	0.156312	197.608	193.967	97.6021	152.98
COG6	1010.68	0.260061	0.10539	2.46759	0.0136024	0.156312	897.336	896.821	1039.54	1209.04
DBNL	1801.6	-0.209164	0.0847069	-2.46927	0.013539	0.156312	1922.86	1962.53	1653.04	1667.98
ISG20L2	360.512	0.33484	0.135638	2.46863	0.0135632	0.156312	296.644	310.459	410.549	424.397
HGF	273.618	-0.359302	0.145537	-2.46879	0.013557	0.156312	323.022	334.984	244.005	192.459
LGALS8	1653.63	0.24811	0.10052	2.46825	0.0135775	0.156312	1503.12	1448.07	1610.44	2052.9
LINC01011	568.025	-0.310195	0.125701	-2.46773	0.0135974	0.156312	695.563	601.411	511.249	463.876
SIMC1	2045.17	0.202947	0.0822959	2.46606	0.0136607	0.156354	1864.55	1899.54	2131.75	2284.84
C12orf56	528.312	-0.313196	0.12699	-2.4663	0.0136515	0.156354	590.048	624.82	488.785	409.593
PIGW	289.392	0.356265	0.144422	2.46682	0.0136318	0.156354	213.806	255.279	318.369	370.114
LINC01846	385.915	-0.333175	0.135067	-2.46675	0.0136347	0.156354	464.171	425.837	323.017	330.635
DHX35	890.798	-0.269779	0.109422	-2.46548	0.0136829	0.156452	966.29	1025.02	836.59	735.293
PSMC3IP	563.16	-0.302718	0.122912	-2.46289	0.0137822	0.156805	636.789	644.886	512.024	458.941
KCNQ1	926.088	-0.264748	0.10747	-2.46346	0.0137601	0.156805	1058.38	1004.39	866.8	774.772
VPS13A	3748.02	0.183273	0.0743945	2.46353	0.0137577	0.156805	3358.88	3601.22	3812.68	4219.3
CCNK	528.662	0.303546	0.123239	2.46308	0.0137751	0.156805	452.602	463.738	586.387	611.922
DLEC1	419.519	-0.339252	0.137689	-2.4639	0.0137433	0.156805	469.725	520.591	396.606	291.156
FBL	367.679	0.332921	0.135242	2.46168	0.0138289	0.15718	316.543	302.099	412.873	439.202
PRSS12	1832.25	0.208064	0.0845353	2.46127	0.0138446	0.157203	1729.88	1646.49	1973.73	1978.88
MRGBP	187.779	0.371331	0.150932	2.46026	0.0138837	0.15749	145.777	152.721	235.485	217.133
GFOD1	769.797	0.287826	0.117024	2.45953	0.0139117	0.157497	701.116	637.083	788.563	952.426
BRIP1	2379.05	-0.194594	0.0791129	-2.4597	0.0139054	0.157497	2503.19	2612.99	2253.37	2146.66
PEX5	777.383	0.272112	0.110668	2.45882	0.0139393	0.157498	692.786	682.788	835.815	898.143
NCKAP5L	691.285	0.286621	0.116558	2.45903	0.0139312	0.157498	584.032	640.984	804.83	735.293
ITGB8	141.011	-0.37853	0.154002	-2.45795	0.0139732	0.157725	174.932	172.787	92.9544	123.371
ALG1L9P	349.959	0.343398	0.139869	2.45514	0.0140829	0.158806	281.372	292.066	362.522	463.876
TLCD1	1579.21	-0.216817	0.088442	-2.45152	0.0142256	0.160259	1724.33	1700	1466.36	1426.17
MELK	1766.62	-0.218946	0.0893437	-2.45061	0.0142616	0.160506	1902.5	1950.82	1708.04	1505.13
ATP6V1C1	736.79	0.291395	0.118943	2.44987	0.0142909	0.16052	644.656	629.279	740.537	932.687
C16orf72	3348.39	0.192243	0.0784638	2.45008	0.0142825	0.16052	3012.72	3169.25	3352.56	3859.05
GALNT7	888.866	0.271063	0.110901	2.44418	0.014518	0.162753	760.815	803.739	910.179	1080.73
GTF2IRD2B	903.786	-0.262309	0.107318	-2.44422	0.0145166	0.162753	1009.79	1001.05	844.336	759.967
NCAPG2	1825.5	-0.211618	0.0866639	-2.44182	0.0146132	0.163272	1994.13	1969.77	1749.09	1589.02
GTPBP4	2194.78	0.204543	0.0837611	2.44198	0.0146071	0.163272	1920.09	2129.18	2346.32	2383.53
C21orf58	1241.31	-0.2468	0.10108	-2.44162	0.0146214	0.163272	1371.23	1377.84	1204.53	1011.64
MYO15B	742.205	-0.305506	0.125076	-2.44256	0.0145835	0.163272	870.494	838.853	741.312	518.159
SEMA3A	34542.6	-0.13955	0.0571667	-2.44111	0.0146421	0.163296	36265	36208.9	30945.3	34751.2
XRCC1	424.232	-0.327104	0.134011	-2.44087	0.014652	0.163296	526.184	454.263	371.043	345.44
TMEM120A	274.185	-0.370088	0.151647	-2.44045	0.0146689	0.163326	351.252	333.869	273.441	138.176
ZNF236	1384.33	-0.228504	0.0936686	-2.43949	0.0147079	0.163509	1490.16	1507.71	1216.93	1322.54
UBIAD1	451.75	0.31834	0.130505	2.43929	0.0147163	0.163509	400.307	366.755	487.236	552.703
RNF122	248.563	0.355223	0.145643	2.43899	0.0147282	0.163509	207.327	201.213	304.426	281.287
RAP2B	1902.16	0.214324	0.0878998	2.43828	0.0147573	0.163588	1687.77	1784.72	1945.07	2191.07
ETV3	1087.14	0.242268	0.0993669	2.43812	0.0147639	0.163588	988.041	973.181	1163.48	1223.84
GCNT2	8762.91	0.13621	0.0558753	2.43775	0.0147791	0.163598	8384.7	8269.26	9070.8	9326.87
CNKSR3	1359.36	0.236141	0.0968911	2.43717	0.0148026	0.16364	1219.9	1227.9	1385.8	1603.83
ZNF577	845.825	0.263814	0.108255	2.43696	0.0148114	0.16364	782.566	732.394	950.459	917.882
YIF1A	167.032	0.372709	0.153053	2.43516	0.0148851	0.164148	144.388	115.935	215.344	192.459
AP2A1	650.101	-0.312979	0.128526	-2.43514	0.014886	0.164148	774.236	731.837	645.259	449.071
CORO1B	232.109	-0.361167	0.148354	-2.4345	0.0149125	0.164281	261.935	295.968	192.88	177.655
SUCO	1406.45	0.269626	0.11078	2.43388	0.014938	0.164404	1150.94	1323.77	1354.81	1796.29
SETX	4699.64	0.164848	0.0677412	2.4335	0.0149535	0.164417	4347.38	4454.56	4775.53	5221.07
GNB1	3848.13	-0.175268	0.0720579	-2.43233	0.0150021	0.164696	4022.51	4202.07	3753.03	3414.92
LINC01091	326.35	-0.339397	0.139543	-2.43219	0.0150077	0.164696	379.019	376.787	263.371	286.221
CDKN1B	1198.03	-0.235954	0.0970409	-2.43149	0.0150369	0.16486	1285.61	1324.89	1071.3	1110.34
SPAG4	613.582	-0.312075	0.128397	-2.43055	0.0150761	0.165131	683.993	735.739	600.331	434.267
LSS	2035.04	0.196392	0.0808285	2.42974	0.0151098	0.165154	1871.03	1900.1	2182.88	2186.14
RANGAP1	1633.29	-0.212948	0.0876524	-2.42946	0.0151214	0.165154	1770.61	1768.56	1528.33	1465.65
DTL	1551.15	-0.221469	0.0911435	-2.4299	0.0151031	0.165154	1625.76	1727.87	1380.37	1470.59
TRMT6	460.151	0.325229	0.133953	2.42794	0.0151849	0.165689	369.763	399.082	464.772	606.987
LINC00174	387.144	-0.326165	0.134422	-2.42643	0.0152483	0.166222	442.42	452.591	337.734	315.831
TVP23B	1026.67	0.248863	0.102652	2.42434	0.0153364	0.167024	961.2	896.821	1158.06	1090.6
SUGP1	971.502	-0.255531	0.10542	-2.42394	0.0153533	0.167049	1078.75	1077.41	915.601	814.251
LOC101929140	493.586	0.308169	0.127159	2.42349	0.0153724	0.167098	440.569	406.328	535.263	592.182
SEPTIN7-AS1	322.657	0.346027	0.142828	2.42269	0.0154061	0.167147	258.233	264.754	328.439	439.202
ZNF227	775.861	0.312265	0.128883	2.42286	0.0153988	0.167147	671.035	639.312	717.298	1075.8
ZNF202	598.615	0.305932	0.126308	2.4221	0.015431	0.167259	495.64	524.492	599.556	774.772
ALK	465.48	-0.321794	0.132987	-2.41974	0.0155318	0.168192	485.459	587.476	408.999	379.984
PLAC8	926.208	-0.260335	0.107652	-2.41831	0.0155926	0.168532	1068.57	971.509	811.027	853.729
GSTP1	145.288	0.37189	0.153766	2.41855	0.0155826	0.168532	119.861	104.787	193.655	162.85
FARSB	1901.98	0.239655	0.099156	2.41695	0.0156511	0.168896	1666.02	1744.59	1833.53	2363.79
ZSWIM9	739.005	-0.271949	0.112523	-2.41684	0.0156558	0.168896	821.902	823.804	663.849	646.466
TIPARP	1610.84	0.252727	0.104687	2.41413	0.0157729	0.169781	1446.2	1415.74	1538.4	2043.03
RPL22L1	7251.28	-0.164282	0.0680564	-2.41391	0.0157823	0.169781	7703.48	7609.88	6363.5	7328.25
COG5	5734.69	0.165783	0.0686762	2.41398	0.0157794	0.169781	5273.41	5457.84	5732.96	6474.53
NOTCH2NLA	1289.62	0.250446	0.103824	2.41221	0.0158563	0.170418	1162.05	1133.15	1274.25	1589.02
STRIP2	273.164	-0.357339	0.148255	-2.41031	0.015939	0.170963	332.278	333.869	258.723	167.785
TMEM134	148.125	-0.370859	0.153882	-2.41002	0.0159518	0.170963	196.22	177.803	124.714	93.7622
SNHG32	1165.4	0.25537	0.105947	2.41036	0.0159368	0.170963	1111.14	1002.17	1393.54	1154.76
CDH12	10856.5	-0.146692	0.0609114	-2.40829	0.0160276	0.171615	11058.7	11759.6	9864.79	10743.2
ZNF713	537.434	-0.3011	0.125073	-2.4074	0.0160665	0.171871	616.427	609.771	494.208	429.332
MPC2	394.31	-0.327438	0.136044	-2.40686	0.0160902	0.171964	472.038	428.623	311.397	365.179
ZSCAN18	254.123	-0.352873	0.14698	-2.40082	0.0163583	0.174667	306.825	288.722	189.007	231.938
DSP	494.102	0.307547	0.128199	2.39899	0.0164405	0.175381	422.058	420.82	516.672	616.856
RPS3	6573.56	0.156862	0.0654173	2.39787	0.0164909	0.175693	6155.94	6196.93	6583.5	7357.86
SLC39A10	9009.32	0.14563	0.0607558	2.39697	0.0165312	0.175693	8576.75	8449.29	9057.63	9953.6
RPS23	3213.65	0.205184	0.0855893	2.39731	0.0165159	0.175693	2996.98	2887.77	3125.59	3844.25
APOBEC3F	310.322	-0.343469	0.143256	-2.39759	0.0165033	0.175693	376.242	362.853	285.06	217.133
RSPH3	698.686	-0.276855	0.115568	-2.39561	0.0165929	0.176186	764.98	784.23	594.134	651.4
IQCA1	1321.81	-0.231642	0.0967582	-2.39403	0.0166643	0.176683	1430	1431.35	1137.92	1288
MSRA	1746.65	-0.210159	0.0877894	-2.39389	0.0166705	0.176683	1919.62	1836	1553.11	1677.85
SARS1	1199.61	0.232499	0.0972968	2.38958	0.0168674	0.178352	1123.64	1053.44	1288.97	1332.41
MXD1	750.479	0.274895	0.115046	2.38943	0.0168747	0.178352	675.2	640.984	777.719	908.013
NEBL	2781.69	0.179255	0.0750097	2.38975	0.0168596	0.178352	2561.97	2616.33	2883.91	3064.54
ADAMTSL4-AS1	2222.79	-0.193271	0.0810128	-2.38568	0.0170475	0.179663	2458.76	2308.66	2065.91	2057.83
SLC39A1	510.986	0.307878	0.129027	2.38615	0.0170258	0.179663	458.618	436.427	640.611	508.29
ITFG2	646.442	-0.283151	0.118703	-2.38538	0.0170615	0.179663	752.485	701.739	588.711	542.834
ARL1	262.893	0.346981	0.14546	2.38541	0.0170602	0.179663	206.401	219.607	285.06	340.505
SAP18	1156.02	0.234384	0.0982738	2.38501	0.0170788	0.179681	1085.69	1016.1	1268.83	1253.45
H2BC18	1146.79	-0.253873	0.106489	-2.38403	0.0171241	0.179992	1274.97	1224	933.417	1154.76
TRIM28	1223.15	0.229494	0.0963221	2.38257	0.0171922	0.180542	1127.34	1111.41	1375.73	1278.13
USP9X	5117.1	0.150169	0.0630629	2.38125	0.017254	0.181024	4799.98	4860.89	5295.3	5512.23
NUS1	1091.42	0.236329	0.0993095	2.37972	0.0173258	0.181612	1013.49	968.722	1199.11	1184.36
HES7	284.76	0.338498	0.142267	2.37932	0.0173447	0.181644	230.466	243.017	329.988	335.57
ZNF443	326.83	0.333692	0.140375	2.37715	0.0174469	0.182547	251.754	297.082	383.437	375.049
MSMO1	768.894	0.281915	0.118656	2.37589	0.0175066	0.183005	634.475	703.411	775.395	962.296
CROCCP2	784.148	-0.283193	0.119219	-2.3754	0.0175299	0.183081	867.718	912.427	769.198	587.247
NBPF26	1156.45	0.246811	0.103952	2.37427	0.0175836	0.183434	1029.23	1033.94	1161.16	1401.5
DCAF13	321.921	0.33011	0.139051	2.37402	0.0175957	0.183434	262.398	278.131	367.17	379.984
SIPA1L3	3329.47	-0.167657	0.0706612	-2.37269	0.0176588	0.183758	3477.81	3592.86	3133.34	3113.89
LINC02615	223.551	-0.353152	0.148825	-2.37293	0.0176478	0.183758	254.993	274.787	171.966	192.459
TMED1	301.394	-0.337821	0.142443	-2.37161	0.0177106	0.184129	348.475	362.853	267.244	227.003
PLCH1	350.797	0.353206	0.149079	2.36926	0.0178237	0.185102	267.488	315.476	529.066	291.156
LAMTOR5	247.542	0.351729	0.148472	2.369	0.0178365	0.185102	227.226	177.803	313.721	271.417
CYYR1-AS1	390.499	-0.322685	0.136257	-2.36821	0.0178742	0.185246	426.223	480.46	349.354	305.961
H3C12	676.209	-0.302016	0.127538	-2.36804	0.0178827	0.185246	721.941	785.903	501.179	695.814
CASP3	442.275	0.3085	0.130318	2.36729	0.017919	0.185287	361.433	401.869	507.376	498.42
RFC4	5858.89	0.183384	0.0774632	2.36736	0.0179153	0.185287	5703.8	5168.56	5753.1	6810.1
ELP5	458.531	0.309286	0.130691	2.36654	0.0179552	0.185433	378.556	401.312	481.814	572.443
TMEM220-AS1	347.679	-0.32552	0.137563	-2.36633	0.0179655	0.185433	407.249	393.509	288.933	301.026
EPS15L1	1828.87	-0.199599	0.0843668	-2.36585	0.0179887	0.185505	1964.05	1961.41	1667.76	1722.26
WDR54	367.581	-0.32388	0.136992	-2.36423	0.0180677	0.185985	439.644	415.246	329.214	286.221
NCAPH	941.765	-0.247442	0.104658	-2.36429	0.0180645	0.185985	1048.67	1016.66	838.139	863.599
KLHL28	932.631	-0.250112	0.105872	-2.36239	0.0181574	0.186741	994.057	1051.77	821.097	863.599
MORN1	745.043	-0.278909	0.118091	-2.36182	0.0181857	0.186849	821.902	862.821	718.073	577.378
RPS5	1638.23	0.208525	0.0883012	2.36151	0.0182005	0.186849	1532.74	1472.03	1717.33	1830.83
RPN1	1681.81	0.205536	0.0870776	2.36038	0.0182561	0.187252	1507.75	1590.76	1797.89	1830.83
LRP8	2291.03	-0.188136	0.0797252	-2.3598	0.0182846	0.187302	2390.74	2517.12	2144.15	2112.12
SLC25A22	207.809	-0.356804	0.151212	-2.35962	0.0182937	0.187302	259.158	251.377	187.458	133.241
PGM3	880.87	0.253808	0.107584	2.35916	0.0183164	0.187367	802.465	769.181	930.319	1021.51
XPOT	1967.65	0.21488	0.0911195	2.35822	0.0183629	0.187408	1813.65	1765.77	1952.04	2339.12
WDR77	375.348	0.318294	0.134942	2.35874	0.018337	0.187408	311.453	323.836	412.098	454.006
RPL6	919.704	0.247881	0.10512	2.35809	0.0183694	0.187408	811.258	851.116	1029.47	986.97
PRAP1	218.209	-0.351856	0.149323	-2.35633	0.0184563	0.187652	261.935	264.754	188.233	157.915
CFAP20	1079.32	-0.239011	0.101439	-2.35619	0.0184635	0.187652	1170.84	1203.94	1014.75	927.752
NR1D1	1175.18	-0.235407	0.0999105	-2.35617	0.0184643	0.187652	1343.92	1223.44	1067.43	1065.93
MGA	1544	0.218553	0.0927793	2.35562	0.0184916	0.187652	1366.6	1443.05	1584.87	1781.48
DLG1-AS1	1155.59	-0.232952	0.0988386	-2.35689	0.0184286	0.187652	1295.33	1222.33	1038.77	1065.93
ARG2	784.966	0.289781	0.123011	2.35573	0.0184864	0.187652	659.465	691.148	752.931	1036.32
LINC01128	612.471	0.278253	0.118192	2.35425	0.0185599	0.188178	538.216	540.099	670.821	700.749
LOC100507564	472.295	-0.30264	0.12863	-2.35279	0.018633	0.188576	529.424	535.083	390.409	434.267
GGCX	6012.72	0.153285	0.0651544	2.35265	0.0186402	0.188576	5920.84	5428.3	6306.18	6395.57
ARMCX3	173.154	0.36019	0.15311	2.35248	0.0186485	0.188576	146.239	130.426	243.231	172.72
ZSCAN22	335.042	0.329231	0.139992	2.35179	0.0186835	0.188757	259.158	299.312	367.17	414.528
KCNQ2	226.447	-0.360695	0.153391	-2.35147	0.0186994	0.188757	270.265	301.541	225.414	108.567
GRID2IP	302.389	-0.332191	0.141356	-2.35003	0.018772	0.189323	354.492	351.148	257.174	246.743
FBXL4	1776.56	0.198736	0.0846005	2.34911	0.0188183	0.189623	1640.57	1639.81	1881.55	1944.33
ZNF799	349.703	0.323473	0.137741	2.34841	0.0188538	0.189814	305.899	280.918	382.662	429.332
MYL12A	4863.57	0.172815	0.073609	2.34774	0.0188876	0.189987	4656.52	4407.19	4828.98	5561.58
TOMM70	1491.58	0.209785	0.0894098	2.34633	0.0189595	0.190494	1370.3	1368.92	1588.75	1638.37
MIR12136	13277.1	0.34697	0.147893	2.34609	0.0189713	0.190494	11182.7	10426.3	13245.2	18254
KLF4	271.476	-0.339133	0.144684	-2.34395	0.0190808	0.191091	328.576	313.804	236.259	207.264
SYMPK	1961.9	-0.205211	0.0875429	-2.34412	0.0190719	0.191091	2075.12	2181.02	1908.66	1682.78
SNED1	909.061	0.261432	0.111508	2.34451	0.0190522	0.191091	775.161	830.493	920.249	1110.34
ATP1A1	1258.57	0.223019	0.0952063	2.34249	0.0191557	0.19121	1139.83	1150.43	1327.7	1416.3
TRIM25	1105	0.242011	0.103317	2.34242	0.0191593	0.19121	985.727	992.69	1123.97	1317.61
FEM1C	1011.5	0.244635	0.104409	2.34305	0.0191268	0.19121	894.096	916.886	1045.74	1189.3
NBEA	4758.68	-0.152554	0.0651015	-2.34333	0.0191124	0.19121	4977.23	5044.27	4384.35	4628.89
NBPF3	945.196	0.244304	0.104349	2.34122	0.0192207	0.191655	827.918	875.083	1021.72	1056.06
PLEC	442.832	-0.32799	0.140161	-2.34009	0.0192791	0.191755	509.524	538.984	441.534	281.287
NFKBIA	561.785	0.285106	0.121837	2.34005	0.0192809	0.191755	474.815	511.673	628.992	631.661
SMIM4	535.221	0.295656	0.126312	2.34068	0.0192488	0.191755	442.883	478.23	558.501	661.27
UPF3B	465.033	-0.305358	0.130517	-2.3396	0.0193042	0.191819	541.919	527.279	430.689	360.244
BSG	759.046	-0.276799	0.118341	-2.339	0.0193356	0.191965	838.562	877.87	737.438	582.312
PABPC4	1225.93	0.223262	0.0954791	2.33833	0.0193702	0.192142	1138.45	1099.15	1323.83	1342.28
C22orf46	169.632	-0.357084	0.152764	-2.33748	0.0194141	0.192412	204.087	213.476	142.53	118.436
COA5	450.604	0.30622	0.131055	2.33658	0.0194612	0.192712	406.323	363.41	484.912	547.769
BAHCC1	149.247	-0.359562	0.153913	-2.33614	0.0194841	0.192771	201.311	185.607	140.981	69.0879
ZP3	958.189	-0.244081	0.104515	-2.33538	0.0195237	0.192996	1024.6	1073.51	851.308	883.338
SSPO	553.074	-0.286041	0.122631	-2.33255	0.019672	0.19396	610.873	633.181	489.56	478.681
TRDMT1	1422.77	-0.221525	0.0949663	-2.33267	0.0196657	0.19396	1622.05	1465.35	1295.94	1307.74
ASAP2	4180.48	-0.164792	0.0706301	-2.33317	0.019639	0.19396	4287.68	4550.43	3787.89	4095.93
ZNF483	741.795	0.281597	0.120827	2.33059	0.0197752	0.194811	650.21	634.853	729.692	952.426
FAM126B	3938.59	0.157739	0.0677337	2.32882	0.0198688	0.195111	3637.47	3776.79	4110.91	4229.17
COPB1	2029.07	0.203185	0.0872195	2.32959	0.0198281	0.195111	1871.03	1846.03	2040.35	2358.86
SND1	14158	0.145222	0.0623613	2.32872	0.0198738	0.195111	13380.4	13386.5	13950.1	15914.9
LIMK1	563.081	-0.291853	0.125322	-2.32882	0.0198685	0.195111	615.038	667.181	525.967	444.137
TUBB3	1690.05	-0.236654	0.101677	-2.32751	0.0199382	0.195368	1901.57	1834.33	1716.56	1307.74
WDR75	1232.99	0.237404	0.102012	2.32723	0.019953	0.195368	1107.44	1103.61	1235.52	1485.39
TGFBR3	5261.62	-0.163691	0.0703458	-2.32694	0.0199682	0.195368	5637.62	5467.88	4650.82	5290.16
BUB3	1491.37	0.234966	0.100939	2.3278	0.0199226	0.195368	1343.92	1332.13	1458.61	1830.83
ABCA7	510.764	-0.291807	0.125479	-2.32554	0.0200432	0.195935	589.122	565.738	453.927	434.267
CLK3	1105.03	-0.233754	0.100548	-2.3248	0.0200827	0.195986	1245.35	1164.36	993.838	1016.58
CACNA1A	845.451	-0.258818	0.11132	-2.32499	0.0200726	0.195986	916.31	968.722	800.957	695.814
PHEX	210.434	-0.348575	0.150041	-2.3232	0.0201685	0.196656	268.877	234.656	170.416	167.785
GLT8D1	1078.96	0.234564	0.101024	2.32188	0.0202395	0.197181	969.993	975.968	1126.3	1243.58
LOC100287497	1885.21	0.223281	0.0962183	2.32057	0.0203102	0.197701	1630.85	1781.38	1853.67	2274.97
MPP1	414.187	0.307582	0.132583	2.31992	0.0203454	0.197875	356.343	363.41	502.728	434.267
MVK	590.846	-0.286958	0.123726	-2.3193	0.0203786	0.19803	652.524	690.034	556.952	463.876
POLR1B	1176.35	0.233671	0.100782	2.31859	0.0204175	0.198076	1021.82	1099.71	1216.93	1366.95
SH3PXD2A	1948.93	-0.195432	0.0842894	-2.31858	0.0204179	0.198076	2061.7	2138.66	1858.31	1737.07
LRIG1	430.503	0.30187	0.130259	2.31746	0.0204789	0.1985	366.987	373.443	473.293	508.29
N4BP1	2470.22	0.177445	0.0765879	2.31689	0.0205099	0.198632	2276.89	2343.77	2654.62	2605.6
WWP2	2174.41	-0.194175	0.0838672	-2.31526	0.0205985	0.199154	2242.65	2405.08	1942.75	2107.18
DDX21	2454.05	0.177027	0.0764602	2.31529	0.0205972	0.199154	2288	2305.31	2646.88	2575.99
LTBP2	1066.22	-0.237547	0.102628	-2.31465	0.0206324	0.199313	1197.68	1123.67	931.868	1011.64
PNRC2	457.803	0.29789	0.128736	2.31397	0.0206696	0.199504	391.051	397.41	494.982	547.769
GLI4	285.263	-0.347043	0.150413	-2.30727	0.0210399	0.202907	373.003	326.623	283.511	157.915
SMG1P2	2667.24	0.181473	0.078669	2.30679	0.0210665	0.202993	2463.39	2537.18	2983.84	2684.56
WRAP53	300.158	-0.336441	0.1459	-2.30597	0.0211124	0.203264	332.741	385.148	280.413	202.329
DEPDC7	177.269	0.353185	0.153189	2.30555	0.0211359	0.20332	124.951	145.476	182.036	256.612
PDE4D	831.268	-0.259235	0.112508	-2.30415	0.0212141	0.20373	974.621	875.083	774.62	700.749
ZNF653	172.698	-0.353848	0.153555	-2.30438	0.0212016	0.20373	219.822	213.476	158.797	98.697
FBXL18	937.886	-0.250029	0.108559	-2.30316	0.0212701	0.204096	968.142	1098.59	845.885	838.925
DERL2	592.169	0.278649	0.121037	2.30218	0.0213251	0.204454	494.252	549.017	659.202	666.205
LINC01389	1126.39	-0.231953	0.10084	-2.30021	0.0214362	0.205346	1276.82	1191.67	1055.03	982.035
SCMH1	3083.96	0.17348	0.0754703	2.29865	0.0215248	0.205813	2834.08	2910.63	3131.79	3459.33
AARS1	3492.67	0.158856	0.0691094	2.29862	0.0215268	0.205813	3289.46	3300.79	3748.39	3632.05
PFDN2	552.558	0.290266	0.12629	2.2984	0.0215388	0.205813	481.294	497.181	683.99	547.769
IFIT3	1140.53	0.231709	0.100828	2.29808	0.0215574	0.205819	1065.33	1023.35	1313.76	1159.69
COPS4	425.703	0.316851	0.137974	2.29646	0.0216498	0.206529	367.912	340	417.52	577.378
BOLA2-SMG1P6	310.132	0.323031	0.140686	2.29611	0.0216695	0.206545	271.191	248.033	346.255	375.049
SOX9	761.049	-0.257839	0.112324	-2.2955	0.0217046	0.206708	865.404	822.69	694.834	661.27
LAMTOR5-AS1	201.47	0.345777	0.150744	2.29381	0.0218017	0.20746	155.032	163.312	216.119	271.417
DLC1	145.835	-0.352507	0.153762	-2.29255	0.021874	0.207805	174.469	186.722	118.517	103.632
COG3	972.604	0.23703	0.103392	2.29255	0.0218742	0.207805	859.85	896.263	1038.77	1095.54
PFKL	350.315	-0.328501	0.143314	-2.29218	0.0218955	0.207835	416.505	416.919	340.833	227.003
BIRC2	3196.1	-0.16912	0.0738709	-2.2894	0.0220559	0.209184	3388.03	3374.36	2878.49	3143.5
NANP	340.789	0.314468	0.137445	2.28796	0.0221401	0.209809	294.793	282.591	381.113	404.658
TOB2	1173.23	-0.23358	0.102144	-2.28677	0.022209	0.210288	1336.52	1245.74	1128.62	982.035
TSC2	438.011	-0.304835	0.133376	-2.28553	0.022282	0.210457	527.11	482.689	406.676	335.57
HTATSF1	369.154	0.30824	0.134865	2.28555	0.0222809	0.210457	317.006	313.246	412.098	434.267
IL27RA	225.785	-0.339785	0.148631	-2.2861	0.0222483	0.210457	264.249	275.902	195.204	167.785
MCM7	1409.2	-0.225552	0.0987275	-2.28459	0.0223369	0.210802	1505.9	1588.53	1382.7	1159.69
LINC01772	435.708	-0.32102	0.140574	-2.28363	0.0223932	0.21115	484.534	544.001	433.013	281.287
TP63	24336.3	-0.124545	0.0545692	-2.28233	0.0224696	0.21115	25112.4	25670.6	22268	24294.3
YWHAE	3464.1	-0.166216	0.0728352	-2.28208	0.0224844	0.21115	3618.5	3761.18	3372.7	3104.02
TRMT112	321.924	-0.319632	0.140024	-2.2827	0.0224481	0.21115	376.242	363.41	261.822	286.221
COQ8B	631.485	-0.272083	0.119175	-2.28306	0.0224268	0.21115	728.42	686.689	577.867	532.964
ZNHIT2	185.544	-0.351471	0.154012	-2.2821	0.0224837	0.21115	256.382	215.705	181.261	88.8273
UBE2E2	464.684	0.291756	0.127913	2.28089	0.0225547	0.211512	417.893	390.722	522.094	528.029
COX7C	238.26	0.337471	0.147961	2.28081	0.0225598	0.211512	186.039	197.869	253.301	315.831
RASSF3	1295.87	-0.21489	0.0942632	-2.27968	0.0226266	0.211792	1403.16	1409.61	1206.08	1164.62
TMEM177	617.838	0.270127	0.118489	2.27976	0.0226218	0.211792	560.43	540.099	709.552	661.27
EVI5L	177.55	-0.346797	0.152184	-2.27881	0.0226784	0.21193	213.343	219.049	149.502	128.306
ARAP1	463.59	-0.29757	0.130568	-2.27904	0.0226644	0.21193	513.689	547.902	427.59	365.179
STARD3NL	916.645	0.238512	0.104714	2.27773	0.0227425	0.212356	818.663	843.87	1017.08	986.97
EAPP	734.516	-0.260691	0.114487	-2.27703	0.0227843	0.212573	778.401	851.673	661.526	646.466
NDUFC1	340.816	0.315788	0.138739	2.27613	0.0228385	0.212905	307.288	268.656	382.662	404.658
NDST1	976.142	-0.246058	0.108157	-2.275	0.0229059	0.21336	1090.78	1076.85	947.36	789.576
ADSS2	1408.93	0.209377	0.0921017	2.27332	0.0230069	0.213433	1258.31	1333.8	1523.68	1519.93
SLC33A1	888.688	0.240512	0.105798	2.27332	0.0230066	0.213433	820.051	787.575	979.895	967.231
WDR38	638.949	-0.294574	0.129557	-2.27371	0.0229836	0.213433	738.601	733.509	644.484	439.202
ARPC1B	985.992	-0.238449	0.104857	-2.27404	0.0229634	0.213433	1088.47	1085.77	935.741	833.99
SUGCT	1649.48	0.198523	0.0873176	2.27358	0.0229914	0.213433	1511.91	1527.77	1727.4	1830.83
NIBAN2	1912.09	-0.196889	0.0866748	-2.27158	0.0231117	0.214146	2072.8	2061.74	1860.64	1653.18
PPP1R3B	257.099	0.330465	0.145488	2.27143	0.0231211	0.214146	199.459	226.295	296.68	305.961
H2BC20P	192.356	-0.344843	0.151845	-2.27103	0.0231452	0.214196	207.789	255.279	153.375	152.98
ALDH18A1	1078.23	0.226237	0.0998236	2.26637	0.023429	0.215824	1005.16	957.575	1165.8	1184.36
PHGDH	843.762	0.253603	0.111859	2.26718	0.0233795	0.215824	716.388	783.116	873.772	1001.77
FRMD5	742.168	-0.261742	0.115494	-2.26629	0.0234335	0.215824	794.135	837.739	621.245	715.553
PRR11	1080.49	-0.2303	0.10162	-2.26628	0.0234341	0.215824	1200.46	1170.49	1023.27	927.752
NRBF2	660.765	0.268663	0.118506	2.26709	0.0233845	0.215824	611.799	552.361	704.13	774.772
LOC100507071	462.573	0.309575	0.136597	2.26635	0.0234302	0.215824	418.356	357.279	457.801	616.856
FOSL2	2966.8	-0.166666	0.0735807	-2.26508	0.023508	0.21633	3140.91	3139.15	2715.04	2872.08
EEF1AKNMT	419.244	0.319733	0.141267	2.26333	0.0236156	0.216972	358.657	331.082	395.056	592.182
STPG4	733.262	-0.255742	0.112979	-2.26362	0.0235972	0.216972	816.812	799.837	645.259	671.14
C12orf57	3487.76	-0.192491	0.0850653	-2.26286	0.0236444	0.217063	3748.08	3787.38	3563.25	2852.34
BRF1	698.896	-0.269058	0.118939	-2.26216	0.0236877	0.217112	735.362	832.165	650.681	577.378
ELF2	1400.54	0.206298	0.0911869	2.26236	0.023675	0.217112	1276.82	1304.26	1515.93	1505.13
ELP6	340.28	-0.314334	0.139003	-2.26135	0.0237373	0.217393	374.854	412.46	297.454	276.352
WT1	936.315	-0.237086	0.104874	-2.26067	0.0237796	0.217432	1037.56	1018.33	865.251	824.12
MLPH	2308.1	-0.17998	0.0796123	-2.26071	0.0237771	0.217432	2455.99	2487.58	2216.19	2072.64
WDR13	364.702	-0.308021	0.136419	-2.2579	0.0239518	0.217963	432.702	404.099	316.045	305.961
ACSF3	1843.47	-0.201324	0.089148	-2.25831	0.0239264	0.217963	2031.62	1913.48	1612.76	1816.03
H2BC14	685.683	-0.323917	0.143406	-2.25874	0.0238997	0.217963	907.517	943.64	585.613	305.961
POM121	5394.61	0.141841	0.0628183	2.25795	0.0239485	0.217963	5026.75	5193.09	5574.94	5783.65
PIP4P2	378.02	-0.315379	0.139598	-2.2592	0.0238709	0.217963	481.294	399.082	345.481	286.221
UHRF2	5106.18	0.159894	0.0708097	2.25808	0.0239406	0.217963	4875.42	4694.79	5080.73	5773.78
URB2	683.105	0.271336	0.120292	2.25564	0.0240934	0.218904	552.1	649.345	726.594	804.381
THOC3	234.264	0.335962	0.148929	2.25586	0.0240797	0.218904	177.246	198.426	245.555	315.831
PPM1L	160.645	-0.347118	0.153923	-2.25514	0.0241246	0.219013	202.699	202.328	148.727	88.8273
TNFRSF10D	3614.47	0.155176	0.0688201	2.25481	0.0241452	0.219028	3449.12	3359.87	3770.08	3878.79
NOL8	1154.49	0.228641	0.101539	2.25176	0.0243375	0.220249	1095.87	992.69	1206.86	1322.54
ANKMY2	1043.7	0.232321	0.103153	2.2522	0.0243096	0.220249	935.747	944.198	1075.95	1218.91
NDUFS5	1295.23	-0.21494	0.0954527	-2.25179	0.0243354	0.220249	1424.91	1394	1227	1135.02
LINC00649	1024.57	-0.23116	0.102675	-2.25138	0.0243617	0.220293	1093.56	1150.43	951.234	903.078
SH3GLB2	326.866	-0.319688	0.142084	-2.24999	0.0244497	0.220834	379.945	389.607	305.975	231.938
FBXO22	914.298	0.244464	0.108659	2.24983	0.02446	0.220834	790.433	843.312	942.713	1080.73
PPP1R16A	278.975	-0.333679	0.148355	-2.24919	0.0245004	0.221024	323.022	350.591	269.568	172.72
SCN3B	368.309	-0.310954	0.138322	-2.24804	0.0245736	0.221238	433.165	424.722	343.931	271.417
EIF1AD	430.135	0.29263	0.130159	2.24825	0.0245599	0.221238	364.21	381.804	481.039	493.485
UGT1A8	162.613	0.344288	0.153159	2.24791	0.024582	0.221238	120.786	130.984	176.613	222.068
FAM172A	4513.37	0.158952	0.0707758	2.24585	0.0247135	0.222073	4238.63	4222.14	4509.84	5082.9
TATDN2	501.38	0.280259	0.124783	2.24597	0.024706	0.222073	442.42	439.214	566.247	557.638
NDUFA1	162.547	0.342724	0.15271	2.24428	0.0248146	0.222533	133.744	125.967	202.95	187.524
DNLZ	212.467	-0.336701	0.150035	-2.24415	0.024823	0.222533	265.175	245.804	185.909	152.98
DUXAP8	798.335	0.257338	0.114657	2.24441	0.0248062	0.222533	654.838	768.624	866.8	903.078
DTNB	3640.47	-0.153287	0.068385	-2.24153	0.0249919	0.223411	3857.29	3824.73	3410.65	3469.2
PXT1	159.256	-0.344444	0.153664	-2.24154	0.024991	0.223411	203.162	193.41	141.755	98.697
RRP15	743.677	0.265918	0.118636	2.24146	0.0249962	0.223411	671.035	631.509	744.41	927.752
RBBP7	1673.49	0.196335	0.0875939	2.24142	0.024999	0.223411	1546.16	1565.67	1859.86	1722.26
PITPNM2	1444.31	-0.207789	0.0927639	-2.23998	0.0250924	0.223897	1574.39	1561.77	1382.7	1258.39
BMS1P14	285.802	0.328701	0.146739	2.24005	0.0250878	0.223897	223.524	238	281.962	399.723
PTPN3	4069.08	-0.150087	0.0670558	-2.23823	0.0252058	0.224733	4240.48	4328.6	3784.02	3923.21
RFC2	752.635	-0.258034	0.115348	-2.237	0.0252864	0.225226	843.19	839.968	720.397	606.987
INTS12	252.525	0.329362	0.147267	2.2365	0.0253192	0.225226	212.417	212.918	333.087	251.677
ASB18	322.964	-0.318916	0.142597	-2.23649	0.02532	0.225226	377.168	384.033	303.651	227.003
BRD1	1530.46	0.212271	0.094935	2.23596	0.0253542	0.225355	1336.52	1453.64	1560.09	1771.61
PTPRZ1	683.743	-0.260283	0.11646	-2.23496	0.02542	0.225765	779.789	730.165	593.359	631.661
DTX2	645.221	-0.262262	0.117409	-2.23374	0.0255003	0.226302	725.643	711.214	586.387	557.638
MLF1	917.719	-0.24165	0.108348	-2.23031	0.0257268	0.228136	1060.7	962.034	853.631	794.511
NBPF1	2396.65	0.192957	0.086546	2.22953	0.0257786	0.228419	2174.62	2233.41	2365.69	2812.87
ZFAND2A	557.637	0.281934	0.126535	2.22812	0.0258727	0.229076	483.145	479.345	562.374	705.684
IFIH1	388.209	0.298041	0.133805	2.22742	0.025919	0.229308	321.634	348.918	443.083	439.202
IPO11	2807.03	0.170902	0.0767847	2.22573	0.0260323	0.230132	2605	2627.48	2852.15	3143.5
SLC22A18	299.248	-0.317008	0.142468	-2.22512	0.0260731	0.230316	364.21	333.312	262.596	236.873
M6PR	425.854	0.309015	0.138903	2.22469	0.0261022	0.230395	339.683	370.099	411.323	582.312
TANGO2	389.369	-0.309027	0.139021	-2.22289	0.0262234	0.231287	460.006	450.361	375.691	271.417
RPL30	467.627	0.295543	0.132978	2.22249	0.0262504	0.231347	379.019	416.919	472.518	602.052
MPP6	1471.5	0.204953	0.0922646	2.22136	0.0263264	0.231838	1305.51	1395.67	1541.49	1643.31
POLR2A	2086.29	0.179281	0.0807241	2.22091	0.0263571	0.23193	1938.13	1964.2	2266.54	2176.27
ARCN1	1399.91	0.202408	0.0911507	2.22059	0.026379	0.231945	1288.85	1297.58	1522.9	1490.33
MFSD6	1356.81	-0.225069	0.101459	-2.21832	0.026533	0.232996	1538.75	1390.66	1145.66	1352.15
TXNDC16	705.789	0.269751	0.121607	2.21823	0.0265392	0.232996	592.825	637.64	699.482	893.208
MANF	168.961	0.337845	0.152415	2.2166	0.0266502	0.233791	139.76	133.213	215.344	187.524
PHF23	420.148	0.294927	0.133084	2.2161	0.0266849	0.233916	373.003	345.574	443.857	518.159
WDR3	557.291	0.28198	0.127275	2.21553	0.0267239	0.23408	441.032	538.984	642.16	606.987
DTX2P1-UPK3BP1-PMS2P11	579.602	-0.268108	0.121059	-2.21469	0.026781	0.2344	658.54	635.968	520.545	503.355
KLHL2	514.866	0.290956	0.131447	2.21348	0.0268645	0.234951	437.793	439.771	505.827	676.075
NBPF20	2371.65	0.18387	0.0831182	2.21215	0.026956	0.235572	2132.97	2256.82	2397.45	2699.36
ANGPTL4	358.096	-0.304474	0.137657	-2.21183	0.0269781	0.235585	392.44	431.968	316.82	291.156
LOC105369146	234.454	-0.33234	0.150333	-2.2107	0.0270569	0.236093	254.531	311.574	213.795	157.915
ABHD11	408.046	0.295436	0.133707	2.20957	0.0271348	0.236421	375.78	327.181	455.477	473.746
ISCU	365.544	0.298311	0.135009	2.20956	0.0271357	0.236421	315.155	316.033	421.393	409.593
MINCR	464.87	0.281444	0.127433	2.20857	0.0272046	0.236482	400.77	412.46	518.221	528.029
SBDSP1	398.706	0.297816	0.134835	2.20874	0.0271929	0.236482	351.715	345.017	493.433	404.658
QSER1	2761.93	0.178803	0.0809448	2.20895	0.0271784	0.236482	2498.56	2624.69	2766.17	3158.31
PLXNB3	155.111	-0.33963	0.153806	-2.20817	0.0272321	0.236542	205.938	179.476	136.333	98.697
ZCCHC7	3391.44	0.155389	0.0704479	2.20573	0.0274026	0.237482	3201.53	3178.17	3499.73	3686.33
NRIP1	248.899	-0.324942	0.147316	-2.20575	0.0274017	0.237482	308.213	270.886	194.43	222.068
H3C1	606.396	-0.281196	0.12747	-2.20597	0.0273859	0.237482	694.174	648.23	466.321	616.856
ARRDC1	342.898	-0.310555	0.141018	-2.20224	0.0276485	0.239251	430.388	355.607	279.638	305.961
INCENP	894.885	-0.233723	0.106116	-2.20252	0.0276287	0.239251	969.53	991.018	819.548	799.446
TXNDC11	1413.26	0.202616	0.0920522	2.20109	0.0277294	0.239771	1296.72	1298.13	1474.1	1584.09
B2M	680.102	0.258319	0.117382	2.20067	0.0277595	0.239849	640.491	579.673	784.69	715.553
ZNF451	1466.06	0.206973	0.0940837	2.19988	0.0278153	0.23997	1352.71	1324.33	1489.59	1697.59
ILF3-DT	194.165	0.337592	0.153459	2.19988	0.0278151	0.23997	162.437	133.771	184.36	296.091
TMEM183A	902.215	0.230616	0.104912	2.19818	0.027936	0.240712	812.647	825.476	983.768	986.97
HDGFL2	470.967	-0.282056	0.128319	-2.19808	0.0279433	0.240712	517.854	545.673	420.619	399.723
CHST7	867.741	0.241338	0.109899	2.196	0.0280922	0.241011	757.113	794.263	893.137	1026.45
MED21	300.387	0.311855	0.142051	2.19537	0.0281367	0.241011	237.87	272.558	355.551	335.57
CCDC144B	1251.01	0.21902	0.0997704	2.19524	0.0281464	0.241011	1125.49	1140.39	1262.63	1475.52
RAB33B	196.953	0.330349	0.150435	2.19595	0.0280955	0.241011	167.99	151.049	226.964	241.808
RNF213-AS1	320.193	-0.316543	0.14408	-2.197	0.0280202	0.241011	414.653	337.214	292.032	236.873
BRMS1	243.047	-0.323371	0.147273	-2.19573	0.0281114	0.241011	268.414	302.656	203.725	197.394
CIRBP	1028.45	-0.224041	0.102042	-2.19558	0.0281223	0.241011	1118.08	1129.8	962.853	903.078
STK11IP	219.947	-0.328231	0.149488	-2.1957	0.0281137	0.241011	256.844	256.394	164.219	202.329
GSTM3	224.003	0.325335	0.148262	2.19432	0.0282121	0.241214	194.369	178.361	276.539	246.743
TBC1D20	925.627	0.232768	0.106067	2.19455	0.0281961	0.241214	802.003	875.083	1003.91	1021.51
PMS2P5	1133.37	0.223953	0.102151	2.19238	0.0283522	0.242231	1063.94	1020	1314.53	1135.02
ST7L	905.827	-0.233191	0.106385	-2.19195	0.0283833	0.242316	981.1	1008.3	844.336	789.576
NOP16	279.578	0.320945	0.146455	2.19143	0.028421	0.242457	230.466	224.066	278.863	384.918
KLC1	1735.02	-0.188409	0.0859886	-2.19109	0.0284453	0.242484	1873.81	1852.17	1639.87	1574.22
FBXO5	1248.55	0.21313	0.0973135	2.19014	0.0285144	0.242892	1173.15	1104.17	1300.59	1416.3
EIF3I	523.518	-0.275506	0.125846	-2.18923	0.0285804	0.243254	584.032	599.181	486.461	424.397
H2BC8	530.99	-0.287738	0.13145	-2.18896	0.0285994	0.243254	668.721	527.279	449.28	478.681
ZNF778	1257.35	0.211497	0.096661	2.18803	0.0286677	0.243474	1134.74	1158.79	1299.81	1436.04
HNRNPA0	1240.09	0.220096	0.100585	2.18816	0.0286582	0.243474	1118.08	1125.35	1246.36	1470.59
RBP5	199.487	-0.331571	0.151613	-2.18696	0.0287455	0.243953	211.492	265.869	162.67	157.915
HFE	258.313	-0.318521	0.145762	-2.18521	0.0288734	0.244858	292.479	313.804	224.64	202.329
CPNE1	2164.22	0.173391	0.0793697	2.1846	0.0289182	0.244915	2024.21	2029.97	2327.73	2274.97
PROCA1	614.987	-0.261435	0.119675	-2.18454	0.0289229	0.244915	704.355	658.82	539.136	557.638
COX4I1	835.877	0.244027	0.111761	2.18346	0.0290019	0.245298	765.906	724.034	856.73	996.84
GOLIM4	1102.65	0.235322	0.107781	2.18334	0.029011	0.245298	1007.94	963.706	1086.79	1352.15
ORAI3	666.727	-0.253036	0.115934	-2.18258	0.0290669	0.24559	739.99	735.181	599.556	592.182
RHOQ	579.259	0.269019	0.123342	2.18108	0.0291774	0.246342	484.071	530.624	606.528	695.814
ACTG1	3214.98	0.166115	0.0761725	2.18077	0.0292003	0.246353	2940.98	3121.32	3570.22	3227.39
IRF3	474.12	-0.289456	0.132916	-2.17774	0.0294251	0.247821	547.472	543.443	460.124	345.44
C1orf50	139.549	0.335458	0.154052	2.17755	0.0294392	0.247821	108.291	100.885	141.755	207.264
PPIB	409.199	0.300392	0.13793	2.17786	0.0294165	0.247821	359.119	356.722	536.037	384.918
MAP2K2	2720.64	-0.199409	0.0915913	-2.17716	0.0294685	0.247886	3029.38	2876.07	2790.96	2186.14
DDA1	293.498	-0.317677	0.145957	-2.17651	0.0295169	0.248111	380.87	312.132	268.793	212.199
IVNS1ABP	1811.69	0.183319	0.0842866	2.17495	0.0296341	0.248913	1706.28	1673.81	1966.76	1899.92
FOXO3	1761.87	0.187691	0.086331	2.17409	0.0296987	0.249091	1623.9	1634.23	1820.36	1969.01
CCM2L	183.281	-0.331143	0.152305	-2.17421	0.0296896	0.249091	218.896	227.41	163.445	123.371
AKR1E2	501.571	-0.277169	0.12758	-2.17251	0.0298174	0.249903	555.339	560.165	412.098	478.681
ACRV1	229.899	-0.321941	0.148221	-2.17204	0.029853	0.250019	255.919	284.82	191.331	187.524
CCDC84	1595.21	0.19856	0.091671	2.16601	0.0303107	0.253667	1435.09	1492.1	1622.83	1830.83
DDAH1	2101.3	-0.17583	0.08119	-2.16566	0.0303369	0.253701	2194.98	2281.9	1954.37	1973.94
ZCCHC8	1262.31	0.206506	0.0953893	2.16488	0.030397	0.253944	1196.29	1129.25	1376.5	1347.21
PDIA4	1031.29	0.218235	0.10088	2.1633	0.030518	0.253944	928.805	952.559	1103.83	1139.95
VPS4A	1277.56	-0.207056	0.0956762	-2.16414	0.0304539	0.253944	1411.02	1358.89	1205.31	1135.02
AKAP7	662.47	0.252721	0.11676	2.16444	0.0304302	0.253944	592.825	583.574	698.707	774.772
SCAMP1	1807.94	0.201245	0.0930286	2.16326	0.0305212	0.253944	1630.38	1674.92	1784.72	2141.73
TEC	1295.01	0.204114	0.0943204	2.16405	0.0304606	0.253944	1182.87	1193.35	1357.91	1445.91
SLC66A1	387.374	-0.296887	0.137229	-2.16344	0.0305075	0.253944	409.563	480.46	348.579	310.896
RBM47	1014.32	-0.240383	0.111313	-2.15952	0.0308099	0.255465	1131.04	1069.61	820.323	1036.32
ATG4A	349.495	0.303081	0.140349	2.15948	0.0308131	0.255465	284.611	300.427	354.001	458.941
MPDU1	262.141	0.312406	0.144665	2.15952	0.0308101	0.255465	213.806	223.508	290.483	320.765
LINC02478	518.661	-0.269865	0.12495	-2.15978	0.0307894	0.255465	577.553	586.919	470.969	439.202
CRYBB2P1	220.487	0.323314	0.149741	2.15916	0.0308378	0.255465	185.576	169.443	230.837	296.091
FAT1	1958.72	-0.193981	0.0898323	-2.15937	0.0308214	0.255465	2005.24	2175.45	1704.94	1949.27
TRIM66	653.663	-0.252797	0.117145	-2.15799	0.0309286	0.256033	718.239	733.509	600.331	562.573
FERMT3	378.432	-0.292566	0.135654	-2.15671	0.0310284	0.256634	416.967	448.132	337.734	310.896
ZDHHC1	429.799	-0.283721	0.131567	-2.15648	0.031046	0.256634	475.278	500.525	388.085	355.309
SEL1L	637.417	0.283434	0.131472	2.15585	0.0310955	0.256858	559.042	529.509	592.584	868.534
BEST1	3170.76	-0.169661	0.0787333	-2.15488	0.0311712	0.257297	3424.59	3278.5	2787.08	3192.85
DCAF11	266.008	0.313176	0.145386	2.1541	0.0312321	0.257591	211.492	228.525	283.511	340.505
CREG1	166.129	0.329106	0.152799	2.15385	0.0312517	0.257591	143.925	121.508	196.754	202.329
LOXL4	600.924	-0.258583	0.120103	-2.15302	0.0313173	0.257946	647.896	683.902	529.066	542.834
PRDX4	402.439	0.287217	0.133436	2.15247	0.0313601	0.258095	369.763	331.082	464.772	444.137
REXO1	676.197	-0.257197	0.119504	-2.15221	0.0313805	0.258095	746.469	769.739	650.681	537.899
CCNB1IP1	857.952	0.235652	0.109549	2.15112	0.0314669	0.25862	755.262	783.673	886.165	1006.71
TARS3	472.384	0.272923	0.126895	2.15078	0.0314937	0.258654	410.951	418.591	522.094	537.899
SLC38A1	3609.72	0.161828	0.0754133	2.14588	0.0318823	0.260973	3484.75	3270.14	3627.55	4056.45
PWP1	842.388	0.260441	0.121373	2.14579	0.0318899	0.260973	744.618	727.378	797.084	1100.47
CNPPD1	197.277	0.32451	0.151161	2.14679	0.0318101	0.260973	144.388	178.361	239.358	227.003
BTG3	602.813	0.257243	0.119881	2.14583	0.0318865	0.260973	541.456	525.05	639.062	705.684
PMS2P7	926.252	0.231497	0.107871	2.14604	0.0318695	0.260973	840.414	823.247	945.811	1095.54
RALGDS	936.854	-0.232817	0.108516	-2.14545	0.0319169	0.261008	960.737	1089.67	848.209	848.794
COL5A1	476.562	0.272886	0.12725	2.14448	0.0319941	0.261452	424.372	409.115	515.122	557.638
POLL	249.854	-0.313734	0.146408	-2.14288	0.0321231	0.262319	291.553	295.41	219.992	192.459
HMGCR	5383.04	-0.138829	0.0648036	-2.1423	0.0321696	0.262325	5615.87	5658.5	4928.13	5329.64
ZBTB7A	560.576	-0.284208	0.132657	-2.14243	0.0321587	0.262325	648.821	641.542	567.022	384.918
SEMA3F-AS1	428.118	-0.281265	0.131396	-2.14059	0.0323072	0.26326	498.417	469.312	379.564	365.179
RIN1	210.531	-0.322568	0.150734	-2.13998	0.032356	0.26347	260.547	246.361	192.106	143.111
MRC2	456.581	-0.290068	0.135573	-2.13956	0.03239	0.26356	527.11	528.394	450.054	320.765
PDIA5	2930.79	0.156703	0.0733072	2.13762	0.0325476	0.264654	2751.24	2756.79	3027.22	3187.91
PATL1	1017.18	0.218941	0.102487	2.13628	0.032657	0.265355	938.986	909.083	1065.88	1154.76
HSPE1-MOB4	816.99	0.239672	0.112236	2.13543	0.032726	0.265518	722.404	735.739	832.717	977.101
MALSU1	3738.53	-0.160109	0.0749864	-2.13518	0.0327465	0.265518	3932.73	3944	3302.21	3775.16
CHAF1A	1159.27	-0.212916	0.099715	-2.13525	0.0327409	0.265518	1304.12	1203.38	1048.84	1080.73
ING1	1345.1	-0.201863	0.0945937	-2.134	0.0328424	0.265731	1485.07	1405.71	1211.51	1278.13
ZNF263	537.595	0.262998	0.123213	2.13449	0.0328024	0.265731	460.932	493.837	603.429	592.182
GBE1	13061.9	0.116374	0.0545285	2.13418	0.0328279	0.265731	12412.3	12586.1	13214.2	14034.7
NQO2	1834.12	0.185042	0.0867951	2.13194	0.033012	0.266915	1748.86	1646.49	1893.17	2047.96
RRH	157.923	0.327198	0.153537	2.13107	0.0330837	0.267306	131.43	114.262	168.867	217.133
SUPT5H	972.706	0.221827	0.104118	2.13054	0.033127	0.267423	883.915	878.427	1013.2	1115.28
BRSK2	317.79	-0.311036	0.146004	-2.13032	0.0331448	0.267423	366.061	389.05	313.721	202.329
PCF11	4218.97	0.13903	0.065319	2.12848	0.0332974	0.268088	4008.62	3997.51	4403.72	4466.04
HNRNPC	8799.25	0.117982	0.0554275	2.12858	0.0332891	0.268088	8397.66	8445.39	9086.29	9267.65
RAD54L	1428.8	-0.193988	0.0911365	-2.12854	0.0332924	0.268088	1542.46	1531.12	1333.9	1307.74
ZNF217	3773.24	0.162778	0.0764892	2.12811	0.0333277	0.268143	3568.98	3480.82	3725.15	4318
NDUFB3	279.61	-0.310911	0.146292	-2.12527	0.0335638	0.269853	342.459	319.377	264.145	192.459
SLC26A5	278.796	0.308238	0.145307	2.12129	0.0338974	0.271105	230.929	229.082	285.06	370.114
ARNTL	815.377	-0.235034	0.110809	-2.12106	0.0339164	0.271105	889.469	909.64	771.522	690.879
ELOC	851.474	0.240991	0.113586	2.12166	0.0338664	0.271105	789.97	726.263	858.279	1031.38
TMEM254	192.38	-0.322643	0.152069	-2.12169	0.0338639	0.271105	214.268	250.82	171.191	133.241
FAM107B	297.581	-0.303709	0.1432	-2.12087	0.0339325	0.271105	341.996	352.82	273.441	222.068
ADAMTSL1	391.13	-0.284005	0.133908	-2.12089	0.0339308	0.271105	438.718	443.115	332.312	350.374
CMTM7	1543.53	-0.191268	0.0901051	-2.12272	0.0337771	0.271105	1654.45	1672.13	1475.65	1371.89
SKP1	4039.81	0.146827	0.0692257	2.12099	0.0339231	0.271105	3785.56	3831.97	4095.42	4446.3
PHOX2A	217.455	-0.319269	0.150488	-2.12156	0.0338744	0.271105	285.537	232.427	189.007	162.85
BCAS1	257.438	-0.31405	0.148234	-2.11861	0.0341233	0.272439	293.867	319.935	243.231	172.72
ZNF281	252.449	0.31164	0.147128	2.11815	0.0341622	0.27256	218.433	211.246	328.439	251.677
SMG1P3	1639.45	0.185688	0.0876789	2.11782	0.03419	0.272592	1507.75	1528.33	1705.71	1816.03
EGR3	471.681	0.269806	0.12751	2.11596	0.0343479	0.27366	402.158	425.837	515.897	542.834
RPS12	958.208	0.230651	0.109025	2.11557	0.0343813	0.273736	820.514	901.28	976.021	1135.02
U2SURP	2150.99	0.188309	0.0890544	2.11454	0.034469	0.274054	1906.2	2057.84	2137.95	2501.97
NAA25	2571.59	0.165036	0.0780438	2.11466	0.0344588	0.274054	2472.19	2374.43	2824.27	2615.47
NEXN	1476.07	-0.195326	0.0924636	-2.11247	0.0346464	0.275173	1637.79	1527.21	1337.77	1401.5
PCLAF	195.354	-0.322493	0.152684	-2.11216	0.0346728	0.275173	217.045	259.738	181.261	123.371
SNAP25-AS1	750.937	-0.249054	0.11792	-2.11205	0.0346819	0.275173	791.821	848.329	613.499	750.097
ATXN7L1	2723.35	-0.166656	0.0789289	-2.11147	0.0347323	0.275335	2978.93	2782.99	2461.74	2669.75
TPGS2	1176.94	-0.205218	0.097202	-2.11126	0.0347504	0.275335	1271.73	1275.84	1099.19	1060.99
NRROS	1983.01	-0.186423	0.0883114	-2.11098	0.0347745	0.275336	2193.13	2028.85	1745.99	1964.07
NT5DC4	412.243	0.283499	0.134339	2.11032	0.0348306	0.275497	345.699	360.623	424.492	518.159
LINC01080	237.739	-0.311171	0.147462	-2.11018	0.0348429	0.275497	282.76	276.459	209.147	182.59
PPIA	2997.07	0.153518	0.0727825	2.10928	0.0349208	0.27571	2806.78	2862.13	3230.17	3089.22
KPNA2	2642.75	0.166964	0.0791663	2.10903	0.0349421	0.27571	2558.73	2378.89	2711.95	2921.43
ADORA2A-AS1	265.482	-0.313609	0.148683	-2.10924	0.0349238	0.27571	337.831	296.525	254.85	172.72
YPEL5	588.773	0.255862	0.121397	2.10765	0.0350615	0.276082	513.689	525.607	615.048	700.749
NRF1	2750.49	-0.159603	0.0757169	-2.10789	0.0350406	0.276082	2859.07	2950.2	2522.94	2669.75
ADGRE5	1390.35	-0.228536	0.108405	-2.10818	0.0350154	0.276082	1545.69	1530	1434.6	1051.12
MCU	3593.52	-0.148988	0.0707026	-2.10725	0.0350957	0.276162	3785.56	3768.43	3286.71	3533.35
VPS13D	4174.54	0.164217	0.078	2.10535	0.0352609	0.276977	3765.2	4032.07	4099.29	4801.61
SEPTIN7P2	1449.31	0.229972	0.109234	2.10533	0.0352628	0.276977	1240.26	1355.54	1365.66	1835.76
ZKSCAN7-AS1	556.449	0.26555	0.126139	2.10522	0.0352719	0.276977	488.699	480.46	560.825	695.814
CALB2	697.547	-0.244758	0.1163	-2.10454	0.0353315	0.277066	803.391	731.28	618.922	636.596
ZNF101	337.806	-0.296104	0.140688	-2.10468	0.0353192	0.277066	412.339	370.099	312.172	256.612
TAF7	984.08	0.222609	0.105835	2.10336	0.0354339	0.277679	849.206	949.772	1096.09	1041.25
KDELR3	1448.92	-0.198569	0.0944243	-2.10295	0.0354706	0.277776	1608.17	1496	1285.09	1406.43
SLC37A4	329.748	0.290411	0.138136	2.10235	0.0355225	0.277925	287.388	279.804	371.818	379.984
BCAN	462.847	-0.286223	0.136156	-2.10217	0.0355382	0.277925	525.721	544.001	460.899	320.765
SEC22A	1767.24	0.183329	0.0872273	2.10174	0.0355762	0.278033	1616.96	1653.74	1809.51	1988.75
CCDC91	4734.64	0.152637	0.0726956	2.09967	0.0357575	0.279259	4372.37	4521.45	4675.61	5369.12
TAMM41	1081.49	0.226984	0.10812	2.09937	0.0357846	0.279281	941.763	999.936	1066.65	1317.61
PLXNA3	354.535	0.287267	0.136914	2.09816	0.035891	0.27935	303.123	315.476	424.492	375.049
CUL3	4312.05	0.152822	0.072828	2.09839	0.0358703	0.27935	4046.11	4051.02	4270.48	4880.57
CAMSAP1	1841.51	0.19888	0.0947839	2.09825	0.0358832	0.27935	1646.58	1720.62	1797.89	2200.94
GTF2IRD1P1	429.354	-0.277837	0.132391	-2.0986	0.0358521	0.27935	463.246	510.001	388.859	355.309
CTSV	238.349	0.309331	0.147478	2.09748	0.0359514	0.27963	200.848	191.738	254.85	305.961
ZXDA	150.363	0.321846	0.1535	2.09671	0.0360191	0.279967	115.233	121.508	167.318	197.394
RTL6	208.892	-0.314932	0.150234	-2.09628	0.036057	0.280071	264.249	227.41	171.191	172.72
GCLC	690.263	0.239862	0.114518	2.09453	0.0362126	0.280378	612.262	625.935	738.213	784.641
TUFM	485.945	0.263811	0.125899	2.09541	0.0361345	0.280378	431.314	430.296	549.206	532.964
EXPH5	253.783	0.310902	0.14844	2.09446	0.0362189	0.280378	213.806	198.426	252.526	350.374
YARS1	2266.97	0.174512	0.083296	2.09508	0.0361635	0.280378	2009.4	2232.3	2437.73	2388.47
ENTPD8	271.843	-0.302013	0.144175	-2.09477	0.0361915	0.280378	308.213	321.607	235.485	222.068
ZNF512	644.059	0.272574	0.130289	2.09207	0.036432	0.281729	522.019	587.476	608.077	858.664
SHOC1	302.204	0.308731	0.147596	2.09173	0.036463	0.281729	284.611	211.246	308.299	404.658
MARCHF8	884.881	0.224697	0.107424	2.09168	0.0364672	0.281729	770.533	839.968	966.726	962.296
GPBP1L1	2817.1	0.161253	0.0771052	2.09134	0.0364974	0.281773	2626.76	2643.09	2845.18	3153.37
TMEM143	405.964	-0.285564	0.136619	-2.09022	0.0365983	0.282305	449.825	484.919	388.085	301.026
SSU72	1716.63	-0.179583	0.0859237	-2.09002	0.0366157	0.282305	1817.81	1845.48	1589.52	1613.7
ID2-AS1	248.423	-0.306086	0.146489	-2.08949	0.0366636	0.282485	276.744	297.64	202.176	217.133
MYCBP2	2026.95	0.178519	0.0854525	2.0891	0.0366984	0.282563	1831.69	1927.41	2058.94	2289.77
RPP38	822.288	-0.23303	0.111565	-2.08874	0.0367313	0.282626	854.76	950.329	753.705	730.358
PDGFC	10758.8	-0.119389	0.0571945	-2.08742	0.0368505	0.283353	11458.5	10948.6	10032.9	10595.1
GREB1	267.721	-0.304456	0.146089	-2.08404	0.0371561	0.28532	282.298	336.656	219.992	231.938
GUCA1B	973.526	0.214898	0.103115	2.08406	0.0371543	0.28532	907.517	879.542	1080.6	1026.45
SF3A1	509.259	-0.273039	0.131155	-2.08181	0.0373599	0.286309	571.537	590.82	499.63	375.049
MBLAC2	300.265	0.297574	0.142906	2.0823	0.0373147	0.286309	259.621	243.574	312.947	384.918
GCSH	404.45	0.275561	0.132359	2.08192	0.0373497	0.286309	363.747	341.673	448.505	463.876
ALDH16A1	540.578	-0.266749	0.128276	-2.0795	0.0375715	0.287163	636.326	588.591	522.869	414.528
ERO1A	1099.47	0.218354	0.104982	2.07992	0.0375333	0.287163	938.061	1055.67	1130.95	1273.19
ACOT13	1818.24	0.179976	0.086523	2.08009	0.0375173	0.287163	1763.67	1625.87	1948.94	1934.46
ARRDC1-AS1	172.773	-0.319331	0.153559	-2.07953	0.0375684	0.287163	200.385	225.181	161.896	103.632
RBM19	1407.92	-0.196393	0.0945344	-2.07748	0.0377573	0.288198	1463.32	1551.18	1250.24	1366.95
WBP11	1012.88	-0.212619	0.102339	-2.0776	0.0377462	0.288198	1091.7	1096.92	905.531	957.361
EIF1AX	1647.95	0.184056	0.0886374	2.07651	0.0378471	0.288691	1514.23	1534.46	1692.55	1850.57
LIMS1	1362.98	-0.193466	0.0931992	-2.07583	0.0379098	0.288785	1455.91	1463.12	1230.1	1302.8
NUP205	2214.81	-0.170326	0.0820423	-2.07607	0.0378872	0.288785	2343.07	2345.45	1984.58	2186.14
ZNF346	2072.19	-0.167861	0.0809032	-2.07484	0.0380017	0.2891	2221.82	2183.25	1944.3	1939.4
MFAP3L	359.36	0.301986	0.145547	2.07484	0.0380011	0.2891	306.362	283.705	329.214	518.159
NRIP3	520.847	0.256292	0.123654	2.07266	0.0382038	0.290446	457.229	470.427	583.289	572.443
NR1D2	1041.09	0.207932	0.100357	2.07193	0.038272	0.290578	947.779	966.493	1134.82	1115.28
NUDT4	980.817	0.216085	0.104279	2.07219	0.038248	0.290578	919.087	885.116	1112.35	1006.71
FAM122B	404.008	0.27974	0.135126	2.07021	0.0384325	0.290986	322.097	383.476	466.321	444.137
LINC00376	2471.16	-0.170106	0.0821489	-2.0707	0.0383868	0.290986	2665.17	2561.15	2185.98	2472.36
CEP192	4773.04	0.141421	0.0683192	2.07	0.0384527	0.290986	4515.83	4500.27	4780.96	5295.1
TCEA1	1873.34	0.177537	0.0857514	2.07037	0.0384173	0.290986	1702.58	1806.46	2059.72	1924.59
FASTKD3	219.839	0.310117	0.149776	2.07054	0.0384014	0.290986	161.511	200.099	246.329	271.417
ADCY3	1356.89	-0.19442	0.0939397	-2.06963	0.0384874	0.291056	1460.54	1470.36	1297.49	1199.17
LITAF	542.818	0.255241	0.123371	2.06888	0.0385572	0.291392	464.634	496.624	583.289	626.726
MEF2D	1192.69	0.20384	0.0985533	2.06832	0.0386098	0.291528	1090.78	1089.12	1223.9	1366.95
YY1	1587.87	0.187949	0.0908778	2.06815	0.0386261	0.291528	1426.76	1504.36	1629.03	1791.35
DENND6A	314.459	-0.294829	0.142587	-2.06771	0.0386673	0.291647	344.773	385.705	290.483	236.873
SLC25A43	604.948	-0.255902	0.123817	-2.06678	0.038755	0.292116	723.792	628.722	563.923	503.355
OPCML	798.708	-0.232177	0.112378	-2.06604	0.0388245	0.292448	864.941	870.067	680.117	779.707
PDPR	2989.33	0.160865	0.077898	2.06507	0.0389162	0.292946	2784.56	2803.61	2983.84	3385.31
CACUL1	2289.53	0.170472	0.0825613	2.0648	0.0389422	0.292949	2080.21	2182.69	2319.21	2575.99
SNAPC1	883.769	-0.222656	0.107884	-2.06385	0.039032	0.293057	955.646	982.1	837.364	759.967
MAP3K2	1317.11	0.193942	0.0939677	2.06392	0.0390251	0.293057	1225.91	1201.15	1375.73	1465.65
CAPN12	339.679	-0.29886	0.144808	-2.06384	0.0390333	0.293057	431.314	367.312	333.087	227.003
LTN1	1951.89	0.177821	0.0861725	2.06355	0.0390608	0.293071	1815.03	1802	1969.86	2220.68
N4BP2L1	508.286	0.257877	0.125083	2.06164	0.0392416	0.293259	467.411	436.427	571.67	557.638
BACE1	988.348	-0.214738	0.104167	-2.06147	0.0392578	0.293259	1039.87	1097.48	878.419	937.622
GPD2	612.858	-0.246586	0.119603	-2.0617	0.0392361	0.293259	654.838	696.722	542.234	557.638
METTL1	237.489	0.305378	0.148092	2.06208	0.0392004	0.293259	216.582	178.361	268.793	286.221
TIRAP	314.905	-0.290658	0.140932	-2.0624	0.0391693	0.293259	343.848	378.459	275.765	261.547
TMEM241	1118.44	0.203743	0.0988631	2.06086	0.0393162	0.293259	1001.46	1054	1194.46	1223.84
ZNF362	747.548	-0.230995	0.112034	-2.06183	0.0392235	0.293259	818.2	816.001	670.046	685.944
ABCE1	810.098	0.230043	0.111619	2.06096	0.0393071	0.293259	748.783	706.755	837.364	947.492
CCNA2	428.935	0.278285	0.135001	2.06135	0.0392698	0.293259	342.459	394.623	440.759	537.899
TRMT2A	183.247	-0.31743	0.154052	-2.06054	0.039347	0.293298	226.764	234.099	188.233	83.8925
IFITM2	327.148	0.305879	0.148473	2.06016	0.0393829	0.293374	264.249	265.312	290.483	488.55
DAGLB	1705.97	-0.190567	0.0925494	-2.05908	0.0394862	0.293572	1840.02	1852.17	1695.64	1436.04
LOC101927770	3588.36	-0.17462	0.0848044	-2.05909	0.0394859	0.293572	3765.2	3936.76	3685.64	2965.85
AGPAT5	1387.97	0.222043	0.107826	2.05927	0.0394679	0.293572	1256.92	1237.38	1310.66	1746.94
TBC1D16	1360.54	-0.19115	0.0929179	-2.05719	0.039668	0.293969	1461.47	1467.58	1284.32	1228.78
GYG1	1277.17	0.195857	0.095197	2.05739	0.0396488	0.293969	1193.05	1157.12	1332.35	1426.17
IQGAP3	767.025	-0.244999	0.119058	-2.05782	0.0396077	0.293969	819.588	894.591	756.804	597.117
TMED10	915.638	-0.22442	0.10908	-2.0574	0.0396478	0.293969	990.355	988.788	775.395	908.013
PRKD3	658.524	0.24255	0.117851	2.0581	0.0395806	0.293969	590.048	581.902	682.44	779.707
LEMD1	284.639	0.307234	0.149371	2.05686	0.0397001	0.294017	225.838	232.984	260.272	419.462
MTA1	1042.47	-0.21781	0.10592	-2.05636	0.0397477	0.294179	1133.82	1154.89	1022.5	858.664
CHMP2A	934.683	-0.223673	0.108806	-2.05572	0.0398097	0.294448	1084.3	961.477	873.772	819.185
RPL4	2366.72	0.169707	0.0826015	2.05453	0.0399249	0.295109	2241.26	2219.48	2667.02	2339.12
LOC645513	1453.89	0.210638	0.102568	2.05364	0.0400104	0.295374	1290.24	1344.4	1404.39	1776.55
H2AZ1	346.774	0.289001	0.140728	2.05362	0.0400123	0.295374	263.323	329.968	384.212	409.593
PIP5K1C	484.925	-0.267546	0.130298	-2.05334	0.0400393	0.295383	571.537	527.279	460.899	379.984
LINC00673	924.959	-0.239169	0.116531	-2.0524	0.0401309	0.295619	1064.86	997.706	936.516	700.749
SLC31A1	703.048	0.232557	0.11332	2.05222	0.0401486	0.295619	631.236	639.312	766.874	774.772
TMEM154	148.058	-0.316123	0.154031	-2.05234	0.040137	0.295619	202.699	163.312	132.46	93.7622
CENPC	1508.45	0.196506	0.0958721	2.04967	0.0403969	0.296684	1470.72	1302.03	1558.54	1702.52
NDUFV2-AS1	233.906	-0.303173	0.147908	-2.04975	0.0403892	0.296684	272.579	277.017	208.373	177.655
CAV1	530.614	-0.268056	0.130742	-2.05026	0.0403387	0.296684	572	598.624	408.999	542.834
RBM12B	432.797	-0.2698	0.131629	-2.0497	0.040394	0.296684	465.097	509.443	386.535	370.114
NFKBIB	437.414	0.266302	0.129946	2.04934	0.0404294	0.296732	380.87	384.591	470.969	513.225
MYO9B	2034.76	-0.181666	0.0886591	-2.04903	0.0404587	0.296758	2272.26	2106.33	2008.59	1751.87
CXCL8	597.766	0.290758	0.141937	2.0485	0.0405107	0.296949	435.479	381.246	1036.44	537.899
MTX1	320.36	-0.288537	0.140942	-2.04721	0.0406376	0.297688	373.928	365.64	295.13	246.743
GNL1	473.905	0.260158	0.127249	2.04448	0.0409058	0.299462	406.323	430.853	520.545	537.899
CHMP1A	321.852	-0.296253	0.145062	-2.04224	0.0411273	0.300891	367.45	390.164	317.594	212.199
EDF1	192.727	0.309553	0.151615	2.0417	0.0411811	0.301093	157.346	152.164	199.852	261.547
MTRR	1025.03	0.209843	0.102902	2.03924	0.0414259	0.301176	943.151	923.575	1058.91	1174.49
DLG4	504.751	-0.268406	0.131634	-2.03903	0.0414471	0.301176	578.941	571.87	498.081	370.114
OLMALINC	789.489	-0.31228	0.153152	-2.03902	0.0414484	0.301176	998.685	967.05	738.213	454.006
ZNF367	720.09	-0.233851	0.114682	-2.03913	0.0414375	0.301176	820.514	757.476	646.033	656.335
ZBTB24	575.195	0.245859	0.120542	2.03962	0.0413885	0.301176	524.333	503.312	626.668	646.466
GFPT2	836.882	0.219866	0.107831	2.03898	0.0414516	0.301176	761.278	758.591	890.039	937.622
PRKCSH	413.02	-0.275882	0.135234	-2.04003	0.0413477	0.301176	454.915	489.378	391.958	315.831
BTG2	367.626	0.282145	0.138245	2.0409	0.0412607	0.301176	335.518	310.459	459.35	365.179
SLC26A3	388.522	0.274422	0.134459	2.04093	0.0412575	0.301176	324.411	357.836	452.378	419.462
PSMG3-AS1	718.583	-0.233079	0.114314	-2.03895	0.0414554	0.301176	764.98	814.329	658.427	636.596
GGT7	286.415	0.29749	0.145987	2.03778	0.0415714	0.301828	219.359	255.836	290.483	379.984
CXXC5	304.853	-0.291027	0.1429	-2.03659	0.0416915	0.302508	361.433	346.689	284.286	227.003
ANKRD44	1341.45	-0.1915	0.0940642	-2.03585	0.0417659	0.302679	1403.16	1472.03	1222.35	1268.26
MAP2	201.001	-0.30599	0.150303	-2.03582	0.041768	0.302679	232.78	241.345	171.966	157.915
PEPD	843.583	-0.224739	0.110442	-2.03491	0.0418601	0.302936	912.145	943.64	807.929	710.619
TRAPPC11	719.629	0.235186	0.115569	2.03503	0.0418477	0.302936	652.061	633.738	738.988	853.729
NPIPB11	964.146	0.223192	0.109694	2.03468	0.0418827	0.302936	885.766	847.214	958.98	1164.62
SNRPB	1686.34	0.19375	0.0953613	2.03175	0.0421795	0.303766	1501.27	1589.64	1660.79	1993.68
UBE2G2	1307.99	0.199172	0.0980056	2.03225	0.0421285	0.303766	1152.79	1243.51	1335.45	1500.19
ARHGAP30	281.637	-0.297025	0.146194	-2.03171	0.042183	0.303766	347.55	314.361	267.244	197.394
ZNF510	894.541	0.230599	0.113419	2.03315	0.0420369	0.303766	773.31	825.476	883.842	1095.54
KIAA1191	1258.34	0.218292	0.107391	2.03267	0.0420855	0.303766	1081.52	1187.21	1220.03	1544.61
TRAPPC9	3050.9	-0.146163	0.0719398	-2.03173	0.0421806	0.303766	3186.26	3244.5	2890.88	2881.95
ROMO1	550.202	0.277431	0.13655	2.03171	0.0421831	0.303766	493.789	442.001	505.052	759.967
LDHA	4115.57	-0.154832	0.0762389	-2.03087	0.0422678	0.303994	4567.2	4172.53	4095.42	3627.12
CCDC47	1107.99	0.199461	0.0982126	2.03091	0.0422642	0.303994	1023.21	1021.12	1198.34	1189.3
RGS20	2421.06	-0.159796	0.0787039	-2.03035	0.042321	0.303995	2503.19	2614.1	2227.81	2339.12
SUSD1	559.482	-0.247918	0.122106	-2.03036	0.0423201	0.303995	617.352	617.017	490.335	513.225
BORCS5	1379.31	-0.187564	0.0924241	-2.02938	0.0424196	0.304512	1469.8	1480.95	1258.76	1307.74
RPS11	594.966	0.24432	0.120547	2.02676	0.0426868	0.306238	538.679	519.476	625.893	695.814
POC1B	552.015	0.249304	0.123117	2.02494	0.0428739	0.307388	476.666	501.64	583.289	646.466
SERTAD3	423.16	0.265291	0.131068	2.02407	0.042963	0.307834	365.598	383.476	489.56	454.006
NPM1	7787.14	0.116097	0.057385	2.02313	0.0430593	0.308331	7434.61	7508.99	8245.06	7959.92
PYROXD2	159.625	0.309517	0.15307	2.02206	0.0431697	0.308929	138.372	122.623	199.852	177.655
PDP2	572.309	0.247444	0.122427	2.02115	0.043264	0.30941	493.789	520.591	598.781	676.075
AFG3L2	2355	0.164269	0.0813122	2.02023	0.0433597	0.3099	2183.87	2211.12	2374.99	2650.02
CEP128	1987.76	-0.165626	0.0819944	-2.01997	0.0433865	0.3099	2096.87	2120.82	1848.24	1885.11
GSE1	1044.9	-0.204316	0.101169	-2.01955	0.0434301	0.310018	1127.8	1123.67	941.164	986.97
FOSL1	3181.27	-0.301453	0.149363	-2.01826	0.043564	0.310717	3925.32	3508.69	3060.52	2230.55
FAM166A	918.815	-0.217503	0.107777	-2.01809	0.0435823	0.310717	1049.59	947.542	834.266	843.86
VAMP2	197.488	0.306258	0.151804	2.01746	0.0436475	0.310989	139.298	184.492	229.288	236.873
SPIDR	5182.3	-0.125825	0.0624048	-2.01627	0.0437721	0.311683	5366.89	5470.1	4947.5	4944.72
ACOT7	2027.19	-0.165846	0.0822678	-2.01592	0.0438081	0.311745	2134.35	2159.28	1855.99	1959.14
RPS3A	717.477	0.229226	0.113773	2.01476	0.0439297	0.312416	633.55	658.82	758.353	819.185
ABCA8	2762.9	-0.153258	0.0761024	-2.01384	0.0440259	0.312906	2902.57	2913.97	2515.97	2719.1
VAMP4	507.763	0.252745	0.125735	2.01014	0.0444166	0.315487	457.692	438.656	537.586	597.117
NGEF	993.302	-0.214333	0.106785	-2.00713	0.0447356	0.317556	1063.01	1113.64	967.501	829.055
SRSF2	996.412	0.218383	0.108867	2.00596	0.0448609	0.318248	852.446	947.542	1006.23	1179.43
TCERG1	2500.97	0.155215	0.0773964	2.00545	0.0449149	0.318434	2291.24	2418.46	2624.41	2669.75
HORMAD2-AS1	343.543	-0.27639	0.137893	-2.00438	0.0450296	0.31905	399.844	378.459	299.778	296.091
NBPF15	1289.57	0.197257	0.0984311	2.00401	0.0450685	0.319128	1154.18	1206.72	1302.14	1495.26
HSPA9	3188.14	0.150166	0.0749545	2.00343	0.0451313	0.319179	2970.14	3080.07	3514.45	3187.91
EPS15	3043.54	-0.15444	0.0770842	-2.00352	0.0451211	0.319179	3066.4	3355.97	2805.67	2946.11
LRRC23	336.624	-0.282936	0.141287	-2.00256	0.045225	0.319644	422.058	347.246	295.905	281.287
ACBD3	741.529	0.223907	0.111871	2.00147	0.0453417	0.320271	663.631	679.443	793.986	829.055
KMT2A	2754.8	0.147343	0.0736368	2.00094	0.0453984	0.320474	2599.45	2614.1	2918.77	2886.89
FBXL5	811.022	0.220323	0.110143	2.00034	0.0454638	0.320541	766.831	715.673	907.855	853.729
CLMN	785.486	0.221639	0.11079	2.00052	0.0454437	0.320541	710.834	726.821	890.039	814.251
PNPLA6	828.387	-0.216721	0.108522	-1.99702	0.0458234	0.321608	895.022	908.526	759.902	750.097
GRIN2C	320.632	-0.28696	0.143689	-1.99709	0.0458154	0.321608	377.631	370.656	312.172	222.068
UBASH3B	266.004	-0.292255	0.14637	-1.99669	0.0458592	0.321608	320.246	302.656	248.653	192.459
H2AC6	1419.95	-0.307167	0.153864	-1.99635	0.0458958	0.321608	1753.48	1723.97	1348.61	853.729
DOCK6	497.872	-0.277213	0.138766	-1.9977	0.0457491	0.321608	573.388	579.115	518.221	320.765
HOXB8	349.855	-0.286144	0.143207	-1.99811	0.0457052	0.321608	426.686	389.607	346.255	236.873
PRDM8	1437.86	-0.193492	0.0968219	-1.99843	0.0456699	0.321608	1646.12	1454.76	1362.56	1288
SLX4IP	1262.06	-0.201715	0.101022	-1.99675	0.0458521	0.321608	1405.93	1343.28	1247.91	1051.12
HAS1	228.908	0.295495	0.147866	1.9984	0.0456737	0.321608	184.188	204	275.765	251.677
MTURN	472.604	0.254841	0.127654	1.99635	0.0458959	0.321608	435.941	405.214	536.037	513.225
WHAMM	695.052	0.234235	0.117367	1.99575	0.0459612	0.321869	604.857	635.968	710.327	829.055
PRRG4	1980.82	-0.168944	0.0846886	-1.99489	0.046055	0.322132	2032.54	2169.87	1811.06	1909.79
WIZ	482.827	-0.253401	0.127009	-1.99514	0.0460276	0.322132	534.514	536.197	421.393	439.202
TENT2	2781.46	0.146851	0.0737049	1.99242	0.0463246	0.322649	2639.71	2614.1	2896.3	2975.72
BRCA1	1014.23	-0.202966	0.101793	-1.9939	0.0461629	0.322649	1102.35	1091.35	940.389	922.817
GAB2	699.733	0.235851	0.118319	1.99334	0.046224	0.322649	597.453	649.902	712.651	838.925
ZBTB21	1115.46	0.197169	0.0989001	1.99362	0.0461936	0.322649	1032.93	1017.21	1168.13	1243.58
ASB16	142.16	-0.306831	0.154	-1.99241	0.0463261	0.322649	184.188	164.426	126.263	93.7622
TP53BP2	2238.4	0.189427	0.0950673	1.99256	0.0463097	0.322649	2099.65	2008.79	2130.98	2714.17
ALKBH8	768.245	0.227577	0.114209	1.99263	0.0463023	0.322649	704.355	673.312	782.366	912.948
TSHZ1	699.891	0.236025	0.118523	1.99138	0.0464387	0.323237	646.97	599.181	709.552	843.86
CCT6A	1704.95	0.170597	0.0857117	1.99036	0.0465512	0.323823	1578.09	1614.72	1825.78	1801.22
IMPAD1	818.052	0.230882	0.116017	1.99008	0.0465823	0.323843	709.446	749.673	806.38	1006.71
NSUN2	1857.96	0.171158	0.0860175	1.9898	0.0466125	0.323857	1675.27	1788.63	1924.93	2043.03
BORCS8-MEF2B	204.354	-0.299962	0.150773	-1.9895	0.0466462	0.323894	253.142	231.869	184.36	148.046
FBXW8	1820.07	0.168366	0.0846951	1.98791	0.0468216	0.324522	1729.42	1689.97	1980.7	1880.18
LAMA2	3319.87	-0.147833	0.0743598	-1.98807	0.0468037	0.324522	3609.24	3371.58	3046.58	3252.07
G3BP1	3032.82	0.161619	0.0812999	1.98794	0.0468183	0.324522	2708.67	2959.68	3023.34	3439.59
KIF18A	2272.16	-0.162442	0.0817295	-1.98756	0.0468604	0.324595	2425.91	2370.53	2041.9	2250.29
SRPRB	948.193	0.212726	0.107107	1.98611	0.047021	0.324725	888.543	831.608	972.148	1100.47
BRD4	3492.68	-0.143354	0.0721775	-1.98614	0.0470183	0.324725	3633.31	3747.25	3426.92	3163.24
LOC285074	1149.43	0.199686	0.1005	1.98692	0.0469313	0.324725	1057.92	1043.41	1168.9	1327.48
ZMIZ2	1751.46	-0.174498	0.0878507	-1.9863	0.0469998	0.324725	1823.36	1926.85	1686.35	1569.28
CAMLG	485.822	0.250275	0.125993	1.98642	0.0469868	0.324725	425.76	438.656	536.037	542.834
PPM1F	410.905	-0.267947	0.134962	-1.98535	0.047106	0.324921	494.715	425.279	348.579	375.049
ZNF862	1507.23	0.177547	0.0894193	1.98556	0.0470823	0.324921	1406.4	1411.84	1641.42	1569.28
ATP6V1B2	612.967	0.24443	0.123186	1.98424	0.0472289	0.325377	553.951	527.837	615.048	755.032
SHB	1600.32	-0.175999	0.0886895	-1.98444	0.0472063	0.325377	1674.35	1732.33	1464.81	1529.8
FAM131A	531.795	0.246506	0.124289	1.98334	0.0473298	0.325876	492.864	463.181	613.499	557.638
BMP1	555.171	-0.248383	0.125331	-1.98182	0.0474992	0.326846	587.734	652.689	521.319	458.941
TK2	1003.85	-0.207395	0.104708	-1.9807	0.0476254	0.326932	1112.53	1048.43	882.292	972.166
LMX1B	447.038	-0.25662	0.129554	-1.98081	0.0476131	0.326932	491.938	506.656	399.704	389.853
ADNP2	1481.48	0.17954	0.0906345	1.98092	0.0475997	0.326932	1396.68	1352.76	1543.04	1633.44
GATA2-AS1	530.824	-0.246425	0.124413	-1.98069	0.0476258	0.326932	584.495	584.132	456.251	498.42
SF3B6	1114.7	0.210406	0.106357	1.97831	0.0478941	0.32701	1017.66	999.378	1094.54	1347.21
ILF2	907.911	0.219334	0.110828	1.97904	0.0478114	0.32701	799.226	835.509	906.306	1090.6
PTAR1	1144.67	0.209061	0.105646	1.97888	0.0478293	0.32701	1063.47	1010.53	1127.85	1376.82
PARP14	688.753	0.228368	0.115412	1.97871	0.0478489	0.32701	605.32	634.296	725.819	789.576
AHSA1	501.667	0.248173	0.125353	1.97979	0.0477266	0.32701	435.016	461.509	562.374	547.769
LOC101927151	1152.04	0.193116	0.0975297	1.98008	0.0476948	0.32701	1043.58	1085.21	1230.87	1248.52
YRDC	722.228	0.229273	0.115848	1.97908	0.0478071	0.32701	692.323	610.329	776.944	809.316
TANGO6	3328.67	-0.139403	0.0704075	-1.97995	0.0477087	0.32701	3533.81	3472.46	3194.53	3113.89
SGMS2	530.37	0.248869	0.125791	1.97843	0.04788	0.32701	458.618	476.001	545.333	641.531
HSPB11	286.847	0.280953	0.142076	1.97749	0.0479862	0.327444	249.44	242.459	319.918	335.57
CASP6	235.586	-0.291609	0.147497	-1.97705	0.048036	0.327588	283.686	261.41	199.852	197.394
HARS2	385.128	0.268432	0.135819	1.97639	0.0481105	0.327901	316.543	350.033	405.126	468.811
DENND5B-AS1	422.568	-0.259249	0.13124	-1.97538	0.0482246	0.328483	474.815	470.427	374.916	370.114
LOC100132057	852.684	-0.222573	0.112708	-1.97477	0.0482937	0.328759	924.64	916.329	711.101	858.664
BBS12	153.522	-0.303748	0.153905	-1.9736	0.0484267	0.329469	189.741	187.279	143.305	93.7622
HDAC5	537.02	-0.261691	0.132641	-1.97292	0.0485045	0.329802	598.378	625.935	543.783	379.984
BMPR1A	4056.98	-0.135608	0.068768	-1.97196	0.0486142	0.330352	4327.94	4165.28	3752.26	3982.43
GCH1	302.489	0.27827	0.141159	1.97133	0.0486867	0.330648	248.514	272.558	338.509	350.374
DHPS	398.811	-0.277593	0.140895	-1.97021	0.0488148	0.331322	509.987	409.115	384.986	291.156
EPN1	1059.88	-0.203855	0.103507	-1.96949	0.0488964	0.331483	1118.08	1188.33	1020.17	912.948
TTC28	7175.05	0.126184	0.0640625	1.96971	0.0488716	0.331483	6718.68	6931.55	7144.32	7905.63
S100A4	1181.72	0.191608	0.0973533	1.96817	0.0490481	0.332315	1062.09	1126.46	1275.02	1263.32
LOC400541	660.121	0.230227	0.117029	1.96726	0.0491537	0.332833	572.462	615.345	702.581	750.097
CFAP70	199.646	-0.297414	0.151309	-1.9656	0.0493444	0.333927	239.721	236.328	184.36	138.176
ACADM	1135.12	0.197754	0.100658	1.96461	0.0494594	0.334508	993.132	1096.92	1206.86	1243.58
GALNS	1045.05	-0.199021	0.101348	-1.96374	0.0495605	0.334858	1152.33	1101.94	963.628	962.296
MED24	796.622	-0.218703	0.111375	-1.96366	0.0495696	0.334858	879.287	867.837	758.353	681.01
GLS2	144.703	-0.301659	0.153704	-1.9626	0.049693	0.335421	174.006	172.787	118.517	113.502
DDX58	2118.34	0.16356	0.0833451	1.96244	0.0497115	0.335421	1990.89	2008.23	2357.17	2117.05
FSCN2	160.469	-0.300601	0.153216	-1.96194	0.049769	0.335611	200.848	183.935	138.657	118.436
ACLY	3197.22	-0.139053	0.0709098	-1.96099	0.0498804	0.336165	3382.02	3335.35	3021.79	3049.74
WDR20	2583.74	-0.151025	0.0770376	-1.96041	0.0499476	0.336222	2727.18	2710.53	2365.69	2531.58
CYSTM1	1599.17	-0.183129	0.0934103	-1.96048	0.0499401	0.336222	1610.48	1803.67	1447.77	1534.74
ST3GAL2	2389.39	-0.151773	0.0774335	-1.96005	0.0499901	0.336311	2500.88	2549.45	2261.89	2245.36
ZNF76	553.815	-0.250731	0.127967	-1.95934	0.0500735	0.336674	627.996	620.919	546.882	419.462
RRAGC	660.442	0.245955	0.125591	1.95839	0.0501848	0.337224	547.009	613.673	642.16	838.925
GALK2	2001.98	0.162478	0.0829873	1.95787	0.0502456	0.337357	1858.54	1885.05	2053.52	2210.81
NUDT6	623.018	-0.244567	0.124957	-1.95721	0.0503223	0.337357	724.255	673.312	615.823	478.681
ZNF566	669.925	0.226479	0.115699	1.95749	0.0502896	0.337357	590.974	625.378	742.861	720.488
SRF	636.42	0.230585	0.117804	1.95737	0.0503043	0.337357	557.653	586.361	676.243	725.423
AMMECR1L	1182.41	0.212918	0.108843	1.9562	0.050442	0.337935	1078.28	1054	1131.72	1465.65
GTPBP1	937.635	0.203117	0.103871	1.95548	0.0505266	0.337935	870.957	850.001	1003.13	1026.45
RIBC2	264.931	-0.284634	0.145533	-1.9558	0.0504882	0.337935	312.841	302.099	242.456	202.329
BTG1	450.952	0.25983	0.132862	1.95563	0.0505084	0.337935	404.472	377.902	453.927	567.508
TMEM53	219.635	-0.291148	0.148925	-1.955	0.0505835	0.33795	267.026	243.017	185.909	182.59
UTP4	1177.14	0.190039	0.0972088	1.95496	0.0505878	0.33795	1097.72	1091.35	1300.59	1218.91
UTRN	4168.34	-0.131045	0.0670721	-1.95379	0.050726	0.337985	4287.22	4433.94	3905.63	4046.58
EML2	825.63	-0.222368	0.113841	-1.95333	0.0507808	0.337985	920.012	902.952	813.351	666.205
LINC01347	159.384	-0.301013	0.154005	-1.95456	0.0506345	0.337985	203.162	190.623	154.924	88.8273
TMEM165	858.208	0.213927	0.109512	1.95346	0.0507656	0.337985	821.439	740.755	913.277	957.361
BAZ2B	3320.93	-0.141378	0.0723577	-1.95388	0.0507153	0.337985	3441.72	3522.07	3048.13	3271.81
CZIB	272.185	0.281934	0.144274	1.95416	0.0506823	0.337985	242.035	220.164	295.905	330.635
ATP2C2-AS1	156.504	0.300859	0.154036	1.95317	0.0507996	0.337985	107.366	134.885	151.826	231.938
KCNK6	548.629	-0.265178	0.135821	-1.95241	0.0508892	0.338385	614.113	644.329	570.895	365.179
TFR2	249.036	-0.290293	0.14876	-1.95142	0.0510076	0.338536	312.378	274.787	236.259	172.72
RELT	718.492	-0.229433	0.117573	-1.95142	0.0510077	0.338536	778.401	813.771	699.482	582.312
PNRC1	800.924	0.213531	0.109431	1.95129	0.0510222	0.338536	715.925	743.542	855.955	888.273
LINC00472	945.15	-0.21806	0.111755	-1.95123	0.05103	0.338536	1119.93	936.952	855.181	868.534
APBB3	303.538	0.275768	0.141398	1.95029	0.051141	0.338971	253.605	265.869	324.566	370.114
NUP188	1777.34	-0.18265	0.0936659	-1.95002	0.0511738	0.338971	1946.46	1892.3	1790.15	1480.46
GPRACR	198.157	0.293519	0.150528	1.94993	0.0511845	0.338971	167.527	158.853	214.57	251.677
ASH2L	506.834	-0.2642	0.135529	-1.9494	0.0512475	0.339193	603.469	556.82	516.672	350.374
EIF4G3	8107.31	-0.111342	0.057132	-1.94886	0.0513122	0.339229	8335.18	8511.16	7677.26	7905.63
KMT2C	7097.86	0.125801	0.0645464	1.94901	0.0512946	0.339229	6641.4	6862.43	7056.02	7831.61
DAZAP1	1118.19	-0.192335	0.0987642	-1.94742	0.0514844	0.340171	1188.89	1217.87	1039.54	1026.45
LMF1	1202.96	-0.196029	0.100683	-1.94699	0.0515362	0.340317	1280.52	1289.21	1037.99	1204.1
TADA2A	876.521	-0.207678	0.106724	-1.94593	0.0516631	0.340958	945.465	949.772	791.662	819.185
HMGB3	800.825	0.213654	0.109869	1.94462	0.051821	0.341496	748.783	720.132	895.461	838.925
ADAT2	537.694	-0.240744	0.123815	-1.94438	0.0518496	0.341496	597.915	595.837	498.081	458.941
NAPA-AS1	140.832	-0.29925	0.153866	-1.94488	0.0517895	0.341496	162.437	176.131	116.193	108.567
CEP295	3641.8	0.158054	0.0812926	1.94426	0.0518638	0.341496	3431.53	3374.92	3516.78	4243.97
DHX33	477.808	0.251858	0.129563	1.94391	0.0519068	0.341501	422.058	414.689	487.236	587.247
RDH11	857.04	-0.211893	0.109012	-1.94376	0.0519241	0.341501	894.096	962.034	767.649	804.381
DNAH12	369.268	0.264487	0.136144	1.94269	0.0520535	0.342156	316.081	323.836	388.085	449.071
CHID1	750.474	-0.22627	0.116504	-1.94216	0.0521183	0.342385	847.355	813.214	734.34	606.987
UFC1	442.118	-0.255322	0.131484	-1.94185	0.0521551	0.34243	502.582	493.837	416.746	355.309
KIAA1671	1137.13	-0.1926	0.0992852	-1.93987	0.0523955	0.343812	1202.77	1232.36	1017.85	1095.54
KIAA0513	535.423	-0.239284	0.123367	-1.93961	0.0524272	0.343823	592.825	589.148	481.039	478.681
UBE2S	770.883	0.23946	0.123548	1.93819	0.0526	0.344759	706.207	700.066	981.444	695.814
CEP57	1721.99	0.168335	0.086863	1.93794	0.0526307	0.344762	1560.97	1660.99	1820.36	1845.63
UQCRB	556.635	0.252671	0.130425	1.93729	0.05271	0.345019	477.129	491.05	532.939	725.423
REREP3	463.722	0.248044	0.128053	1.93705	0.0527396	0.345019	420.207	401.312	500.405	532.964
RSAD1	421.802	0.25564	0.131986	1.93688	0.0527602	0.345019	357.731	392.394	488.011	449.071
SEC63	2307.22	0.160295	0.0827707	1.93661	0.0527927	0.345035	2060.31	2265.18	2386.6	2516.77
TKFC	366.235	-0.270267	0.139578	-1.93631	0.0528297	0.34508	422.983	419.148	356.325	266.482
MARK3	2782.32	-0.145834	0.0753319	-1.93588	0.0528818	0.345223	2859.53	2995.91	2594.2	2679.62
SNHG14	2701.04	0.14657	0.0757747	1.93429	0.0530779	0.346306	2496.25	2600.17	2786.31	2921.43
TFIP11	472.681	0.245782	0.127093	1.93388	0.0531275	0.346433	414.191	425.837	512.799	537.899
CCDC57	2106.69	-0.156519	0.0809608	-1.93327	0.0532025	0.346724	2194.52	2259.05	1959.79	2013.42
RPL10	3575.31	-0.156782	0.0811299	-1.93248	0.0533002	0.3468	3833.69	3786.27	3656.21	3025.06
CALM1	1228.35	0.193391	0.100076	1.93244	0.0533049	0.3468	1175.47	1113.08	1405.94	1218.91
MAU2	1105.38	-0.191638	0.0991646	-1.93252	0.0532949	0.3468	1201.85	1178.85	1034.12	1006.71
ZNF808	318.038	-0.273632	0.141672	-1.93145	0.0534276	0.3474	348.475	381.804	295.13	246.743
GASK1B	778.96	-0.220091	0.113976	-1.93102	0.0534801	0.347545	823.753	889.017	746.734	656.335
ALKBH5	889.714	0.20379	0.10562	1.92946	0.0536735	0.34809	810.333	819.903	946.586	982.035
BTF3	464.654	0.246097	0.12752	1.92987	0.0536227	0.34809	406.786	421.935	516.672	513.225
FAM118B	1148	0.191301	0.0991293	1.92981	0.0536303	0.34809	1031.54	1081.87	1190.59	1288
ZNF192P1	335.384	0.275813	0.142955	1.92936	0.0536856	0.34809	313.767	255.279	343.157	429.332
FAM133B	1967.42	-0.16695	0.08655	-1.92895	0.0537376	0.34823	2101.96	2055.05	1743.67	1969.01
TMEM242	4566.23	-0.138459	0.0718341	-1.92748	0.0539195	0.349212	4549.62	5026.99	4212.38	4475.91
SCAF4	3681.14	0.134951	0.0700252	1.92718	0.0539576	0.349261	3521.78	3453.51	3742.19	4007.1
FZD4-DT	345.801	-0.266218	0.138173	-1.9267	0.0540172	0.349449	372.077	408	302.102	301.026
ZNF692	511.983	-0.243508	0.126414	-1.92627	0.0540703	0.349596	538.679	591.935	448.505	468.811
PLCB3	619.752	-0.228538	0.118659	-1.926	0.0541046	0.34962	679.828	683.902	572.444	542.834
NPLOC4	3381.38	-0.138243	0.0718453	-1.92418	0.0543321	0.350891	3447.27	3660.86	3214.67	3202.72
BAG3	1663.7	0.168579	0.087622	1.92394	0.0543625	0.350891	1603.54	1514.95	1789.37	1746.94
KTN1-AS1	276.902	-0.280075	0.145633	-1.92316	0.0544602	0.351324	305.899	318.82	211.471	271.417
IL1R1	948.454	-0.209109	0.108754	-1.92276	0.0545096	0.351328	1005.63	1031.71	804.056	952.426
HERPUD2	1335.73	0.181533	0.0944173	1.92266	0.0545222	0.351328	1244.42	1225.67	1372.63	1500.19
FKBP8	354.823	-0.26293	0.136822	-1.92168	0.0546455	0.351551	404.935	395.738	317.594	301.026
PPP6R1	878.17	0.221208	0.115113	1.92166	0.0546488	0.351551	835.323	740.755	870.673	1065.93
LINC00886	245.628	0.284638	0.148106	1.92185	0.0546249	0.351551	221.673	187.836	257.174	315.831
MLIP	1493.67	-0.175749	0.0914715	-1.92136	0.0546869	0.351598	1542.92	1648.72	1401.29	1381.76
SOD1	1834.16	0.162325	0.084588	1.91901	0.0549827	0.352893	1725.72	1730.66	2000.07	1880.18
EFR3A	1204.23	0.198826	0.103621	1.91879	0.0550115	0.352893	1057	1139.28	1194.46	1426.17
NFIX	1632.31	-0.175433	0.0914148	-1.91909	0.0549729	0.352893	1759.04	1701.67	1440.02	1628.5
POLR1A	2482.5	0.158709	0.0827076	1.91892	0.0549942	0.352893	2305.12	2332.07	2460.19	2832.6
USP32	5496.15	0.126627	0.0660497	1.91715	0.0552194	0.353943	5122.54	5329.65	5516.84	6015.58
SELENOT	915.164	0.202625	0.105699	1.91701	0.0552369	0.353943	869.569	811.542	987.641	991.905
KATNB1	381.779	-0.274268	0.143122	-1.91632	0.0553243	0.354304	441.958	446.46	391.958	246.743
PIP4P1	311.189	0.26767	0.13974	1.91549	0.0554296	0.354384	271.653	269.213	348.579	355.309
DBI	478.527	0.24527	0.128023	1.91583	0.0553866	0.354384	404.935	443.673	512.799	552.703
MAST3	496.371	-0.243962	0.127357	-1.91557	0.0554199	0.354384	560.893	547.902	467.096	409.593
FHOD3	604.381	0.227068	0.11857	1.91505	0.0554864	0.35455	553.025	541.214	666.948	656.335
NCOA1	1807.31	0.164103	0.0857063	1.91472	0.0555287	0.354622	1728.49	1650.4	1871.48	1978.88
EPRS1	2074.79	0.167666	0.0875949	1.91411	0.0556061	0.354919	1962.2	1893.41	2055.07	2388.47
PLCG2	1478.79	0.174852	0.0913932	1.91318	0.055725	0.355059	1349.01	1420.76	1620.51	1524.87
PLK2	5831.5	-0.127174	0.066497	-1.91249	0.055814	0.355059	6068.01	6089.35	5281.36	5887.28
PSAP	1450.33	0.173679	0.0907972	1.91282	0.0557712	0.355059	1351.79	1346.62	1508.96	1593.96
LINC00355	796.773	0.223412	0.116802	1.91274	0.0557811	0.355059	735.825	689.476	784.69	977.101
AKAP11	570.839	0.237037	0.123937	1.91257	0.0558035	0.355059	485.459	528.951	587.937	681.01
ALDH1A1	7040.22	-0.111301	0.0581741	-1.91323	0.0557181	0.355059	7256.9	7381.91	6726.8	6795.29
GRB10	707.069	0.216865	0.11341	1.91221	0.0558487	0.355082	649.284	642.657	786.239	750.097
MYADM	1030.26	-0.291515	0.152487	-1.91173	0.0559106	0.355082	1282.37	1265.8	980.669	592.182
GGA2	1350.96	0.187595	0.0981163	1.91196	0.0558809	0.355082	1233.32	1247.41	1343.97	1579.15
GET3	193.82	-0.293213	0.153422	-1.91115	0.0559853	0.355163	269.34	198.984	183.585	123.371
GRK5	799.443	-0.211083	0.110447	-1.91116	0.0559838	0.355163	855.685	887.345	749.058	705.684
BAIAP2L1	1694.8	-0.169438	0.0886973	-1.9103	0.056095	0.355283	1762.74	1860.53	1636	1519.93
RFX1	457.047	-0.246933	0.129266	-1.91028	0.0560973	0.355283	509.987	511.115	422.168	384.918
IRF1-AS1	418.047	0.251505	0.131628	1.91073	0.0560387	0.355283	354.954	386.263	467.096	463.876
CLBA1	241.111	-0.28322	0.148321	-1.90951	0.0561968	0.355716	303.123	250.82	198.303	212.199
SCAMP2	310.432	-0.271166	0.142138	-1.90777	0.056421	0.356742	328.113	371.771	255.625	286.221
SMG1P1	1535.82	0.175741	0.0921162	1.90781	0.0564152	0.356742	1383.26	1494.33	1696.42	1569.28
PIEZO1	1419.09	-0.175093	0.0918025	-1.90728	0.056485	0.356949	1495.25	1540.03	1343.19	1297.87
SORD	790.953	0.209656	0.109966	1.90654	0.0565798	0.357154	741.841	703.968	854.406	863.599
OGFRL1	1113.12	-0.188732	0.098984	-1.9067	0.0565599	0.357154	1206.94	1179.97	1019.4	1046.19
C9orf153	251.112	0.289537	0.151918	1.90587	0.0566666	0.357505	183.262	220.722	225.414	375.049
POLE	1510.07	-0.176899	0.092879	-1.90462	0.0568294	0.357536	1548.01	1663.77	1357.91	1470.59
BABAM1	393.42	-0.254594	0.133671	-1.90462	0.0568289	0.357536	443.346	439.214	355.551	335.57
RECQL4	266.944	-0.280847	0.147457	-1.9046	0.0568316	0.357536	330.89	293.738	255.625	187.524
RNU2-1	63104.3	0.261352	0.137236	1.9044	0.0568587	0.357536	53500	57052.6	61683	80181.5
EHD4	506.685	0.241241	0.126635	1.90501	0.0567794	0.357536	479.906	430.296	578.641	537.899
TMSB10	613.93	-0.24233	0.127185	-1.90533	0.0567375	0.357536	692.323	688.919	620.471	454.006
RPGR	600.412	-0.249946	0.131329	-1.9032	0.0570139	0.358315	671.961	640.427	447.73	641.531
CENPV	454.377	-0.245447	0.129022	-1.90236	0.057124	0.358767	506.747	498.853	397.38	414.528
MAN2A1	2405.37	0.161419	0.0848603	1.90217	0.0571484	0.358767	2200.07	2285.25	2372.66	2763.52
ENDOV	572.27	-0.232982	0.122558	-1.90099	0.0573035	0.35954	639.103	629.837	541.46	478.681
PPP1R2	650.122	0.237668	0.125039	1.90075	0.0573344	0.35954	540.068	608.656	637.512	814.251
FBXL15	177.012	-0.28903	0.152188	-1.89916	0.057543	0.360651	212.88	206.23	155.699	133.241
BTBD9	1825.16	-0.161416	0.0850195	-1.89858	0.0576199	0.360738	1915	1945.81	1673.18	1766.68
SDF2	498.82	0.238114	0.125405	1.89876	0.0575959	0.360738	458.618	434.755	549.206	552.703
MRPL23	154.631	-0.291545	0.153603	-1.89804	0.0576911	0.360987	200.848	168.328	130.911	118.436
ZC3H10	391.855	-0.25667	0.135277	-1.89737	0.0577787	0.361103	440.569	446.46	369.494	310.896
SEC14L1	4518.03	-0.128437	0.0677076	-1.89694	0.0578358	0.361103	4589.88	4849.19	4201.54	4431.5
CNIH2	336.048	-0.267961	0.141253	-1.89703	0.0578242	0.361103	368.838	402.984	320.693	251.677
GFPT1	1299.79	0.183888	0.0969104	1.89751	0.0577611	0.361103	1182.87	1246.85	1461.71	1307.74
C1R	282.735	0.271466	0.14319	1.89584	0.057981	0.361813	236.482	246.918	302.102	345.44
ARFGEF2	2291.69	0.148027	0.0780919	1.89555	0.0580189	0.361852	2152.87	2183.81	2441.6	2388.47
CCDC130	1183.39	-0.184095	0.0971553	-1.89486	0.0581114	0.362232	1283.76	1248.53	1086.02	1115.28
TXNRD1	8362.8	-0.106052	0.055983	-1.89436	0.0581774	0.362328	8665.15	8705.13	8096.33	7984.59
RIT1	655.253	0.225232	0.118976	1.89309	0.0583463	0.362328	618.741	578.001	763.001	661.27
SPATA13	1185.7	-0.190051	0.100393	-1.89307	0.0583482	0.362328	1308.29	1259.12	1158.83	1016.58
BCKDK	171.325	0.291628	0.154021	1.89344	0.0582999	0.362328	141.149	124.295	153.375	266.482
ZNF649-AS1	151.178	0.291263	0.153816	1.89358	0.0582804	0.362328	119.861	119.279	153.375	212.199
CCNG2	480.641	0.248636	0.131272	1.89405	0.058218	0.362328	404.935	435.312	480.265	602.052
REEP3	1440.81	-0.184107	0.0972232	-1.89365	0.0582713	0.362328	1529.96	1530.56	1237.07	1465.65
SMG7	1557.49	0.19753	0.10442	1.89168	0.0585337	0.362519	1406.86	1428	1465.58	1929.53
NPIPB12	973.193	0.204749	0.108224	1.8919	0.0585047	0.362519	887.155	878.427	967.501	1159.69
DNAJB13	356.172	0.261331	0.13811	1.8922	0.0584647	0.362519	314.23	318.263	436.886	355.309
PLK3	510.639	-0.246673	0.130368	-1.89212	0.0584749	0.362519	595.601	555.148	501.954	389.853
SLC5A10	286.405	-0.276557	0.146198	-1.89165	0.0585371	0.362519	325.799	342.787	279.638	197.394
MRPL48	1472.98	0.170195	0.0899989	1.89108	0.058614	0.362603	1376.78	1370.59	1540.72	1603.83
DTWD1	702.852	0.223579	0.118224	1.89115	0.0586043	0.362603	650.673	608.099	708.777	843.86
HEATR1	1582.22	0.183006	0.0968249	1.89007	0.0587482	0.363237	1407.32	1504.92	1556.21	1860.44
ZNF200	433.62	0.245208	0.129836	1.88859	0.0589467	0.363446	382.721	391.837	491.109	468.811
NDUFAF6	1098.54	0.190167	0.10064	1.88956	0.0588163	0.363446	1041.26	981.542	1142.56	1228.78
BTC	163.316	-0.2888	0.152874	-1.88914	0.0588737	0.363446	196.683	186.722	131.685	138.176
PCNA	277.148	0.275087	0.145651	1.88867	0.0589364	0.363446	260.547	221.279	345.481	281.287
DLEU2	2556.69	-0.148094	0.0784229	-1.8884	0.0589723	0.363446	2784.1	2625.25	2473.36	2344.05
COPG1	2117.95	0.152949	0.080971	1.88893	0.0589006	0.363446	1989.97	2017.15	2298.3	2166.4
GOSR2	2234.05	0.152409	0.0807309	1.88786	0.0590448	0.363697	2034.39	2178.23	2354.85	2368.73
OSBPL1A	3830.59	0.12974	0.0688046	1.88562	0.0593455	0.365353	3646.73	3629.09	3896.34	4150.21
ZNF133	585.945	0.234655	0.124469	1.88525	0.0593965	0.36547	538.216	500.525	589.486	715.553
ZC2HC1C	523.079	-0.238608	0.126619	-1.88446	0.0595029	0.365879	615.038	544.558	478.715	454.006
EARS2	526.046	0.234578	0.124492	1.88428	0.0595269	0.365879	472.038	480.46	608.851	542.834
MYNN	1331.3	0.198516	0.10543	1.88292	0.0597117	0.366819	1211.1	1209.51	1271.15	1633.44
KCNIP3	553.709	-0.232634	0.123595	-1.88223	0.0598042	0.366875	607.171	620.919	522.869	463.876
IQCG	2845.08	-0.138036	0.0733959	-1.88071	0.0600118	0.366875	2968.75	3014.3	2712.72	2684.56
C2orf27A	751.333	0.212459	0.11298	1.88049	0.0600411	0.366875	653.449	715.673	807.154	829.055
FAM217B	514.05	0.243339	0.129381	1.88079	0.0600003	0.366875	448.437	453.148	508.151	646.466
SERTAD1	562.255	0.228303	0.121385	1.88081	0.0599973	0.366875	515.54	496.066	605.753	631.661
COPRS	202.242	0.28434	0.151043	1.88252	0.0597658	0.366875	164.288	167.213	206.049	271.417
ADGRG6	10339.4	-0.10502	0.0558258	-1.88121	0.0599433	0.366875	10831.4	10595.2	9720.71	10210.2
FRMD7	165.379	0.287579	0.152878	1.8811	0.0599583	0.366875	129.116	147.148	207.598	177.655
THAP4	1376.58	-0.173926	0.0924219	-1.88187	0.0598538	0.366875	1453.14	1488.2	1296.71	1268.26
LOC101928093	232.776	-0.285141	0.151621	-1.88061	0.0600247	0.366875	286	271.443	235.485	138.176
POT1	2003.45	0.163807	0.0871538	1.87951	0.0601749	0.367496	1815.96	1917.38	2005.49	2274.97
NAT14	149.576	-0.288755	0.153677	-1.87898	0.0602474	0.367743	186.039	172.787	130.911	108.567
WWOX	530.439	-0.232654	0.123856	-1.87842	0.0603231	0.368009	573.851	593.607	475.617	478.681
KDM2B	1711.1	-0.167325	0.089098	-1.87799	0.0603829	0.368046	1806.7	1811.48	1523.68	1702.52
GRIPAP1	922.639	-0.210344	0.112009	-1.87791	0.0603933	0.368046	1033.39	994.362	922.573	740.228
GPATCH2L	1939.95	0.175259	0.093339	1.87766	0.0604283	0.368063	1808.56	1774.69	1876.9	2299.64
ZZZ3	4974.32	0.136018	0.0724512	1.87738	0.0604664	0.3681	4637.08	4767.81	4871.59	5620.8
HARS1	985.03	0.193213	0.102956	1.87665	0.0605661	0.368486	891.782	920.231	1032.57	1095.54
KCNC3	308.118	-0.267671	0.142648	-1.87645	0.0605942	0.368486	359.582	348.918	292.032	231.938
WDR62	1219.95	-0.18044	0.0961798	-1.87607	0.0606461	0.368606	1311.53	1293.12	1115.45	1159.69
SPRED1	1445.13	-0.171496	0.0914361	-1.87558	0.0607128	0.368816	1567.45	1520.53	1374.95	1317.61
HMBS	1484.15	0.178631	0.0952616	1.87516	0.0607711	0.368928	1470.72	1298.13	1618.18	1549.54
IER5L	548.626	-0.247703	0.13211	-1.87498	0.0607957	0.368928	664.093	575.771	549.98	404.658
SEMA3B	142.588	-0.288584	0.154022	-1.87365	0.0609783	0.36984	174.932	177.803	138.657	78.9576
CADM2	6384.46	0.127653	0.0681501	1.87311	0.0610531	0.370098	5910.66	6218.66	6302.31	7106.19
KIAA1522	1192.23	0.183963	0.0982548	1.87231	0.0611637	0.370573	1069.95	1132.59	1233.97	1332.41
ODR4	1501.85	0.167259	0.0893799	1.87133	0.0612993	0.37061	1420.28	1397.35	1620.51	1569.28
LZTR1	626.989	-0.224843	0.120131	-1.87164	0.0612562	0.37061	650.673	724.591	570.12	562.573
AATK	167.88	-0.286292	0.152968	-1.87158	0.0612642	0.37061	211.029	188.394	148.727	123.371
CC2D2A	934.979	-0.202049	0.107968	-1.87138	0.0612926	0.37061	1017.66	1022.79	914.826	784.641
ZZEF1	2674.32	0.144576	0.0772822	1.87076	0.0613786	0.370894	2581.87	2460.82	2728.21	2926.37
MLEC	596.455	0.222789	0.119236	1.86847	0.0616966	0.372619	551.637	530.066	657.653	646.466
ZNF26	1074.76	0.187487	0.100401	1.86738	0.0618479	0.373336	1015.35	984.329	1189.04	1110.34
SLC16A4	1058.95	-0.192298	0.10308	-1.86552	0.0621079	0.374362	1084.76	1190.56	963.628	996.84
PLEKHO2	505.022	0.237489	0.127308	1.86547	0.062116	0.374362	421.132	479.345	542.234	577.378
IL17D	140.411	-0.287324	0.153985	-1.86592	0.0620524	0.374362	154.569	183.377	120.066	103.632
SNX6	1272.05	-0.180583	0.0968244	-1.86506	0.0621737	0.374513	1314.3	1397.9	1147.21	1228.78
TMX1	299.663	0.263703	0.141479	1.8639	0.0623361	0.374777	249.903	268.099	325.34	355.309
THPO	254.551	0.270171	0.144993	1.86334	0.0624138	0.374777	223.524	214.59	288.933	291.156
ACSS2	2054.05	0.150514	0.0807391	1.8642	0.0622936	0.374777	1932.58	1949.71	2192.18	2141.73
RPL8	744.523	0.216703	0.116262	1.86392	0.0623332	0.374777	624.757	729.607	809.478	814.251
TMA16	431.396	0.242123	0.129915	1.8637	0.0623636	0.374777	385.035	381.804	470.194	488.55
LONP1	1811.46	-0.169034	0.0907069	-1.86352	0.0623889	0.374777	2002.46	1881.15	1797.89	1564.35
MLXIPL	497.67	-0.256686	0.137856	-1.86198	0.0626054	0.375449	610.873	527.279	512.024	340.505
LINC01910	775.391	-0.21366	0.11475	-1.86196	0.0626087	0.375449	896.41	801.509	737.438	666.205
JAG1	1150.34	-0.18826	0.101114	-1.86185	0.0626239	0.375449	1215.73	1236.82	1003.91	1144.89
CRY1	1354.95	0.180521	0.0969727	1.86157	0.0626636	0.37549	1185.65	1326	1412.91	1495.26
ZNF517	161.884	-0.285654	0.153614	-1.85956	0.0629485	0.376858	196.22	195.082	152.6	103.632
SRC	1204.15	-0.189677	0.102005	-1.85949	0.0629577	0.376858	1272.65	1339.38	1192.92	1011.64
ALPK1	1235.9	0.176393	0.094882	1.85908	0.0630156	0.377008	1152.33	1148.2	1310.66	1332.41
NOL11	901.993	0.198982	0.107082	1.85822	0.0631379	0.377286	791.821	864.493	959.754	991.905
C17orf80	568.594	0.227798	0.1226	1.85806	0.0631609	0.377286	512.763	503.312	587.162	671.14
INTS1	717.385	-0.226083	0.121652	-1.85844	0.0631066	0.377286	802.465	794.263	725.044	547.769
HAT1	1152.55	-0.182512	0.0982443	-1.85774	0.0632059	0.377358	1217.12	1258.56	1088.34	1046.19
WDR61	344.394	0.259483	0.139818	1.85586	0.0634736	0.377579	320.246	275.345	362.522	419.462
LINC02728	248.842	0.273574	0.14738	1.85625	0.0634173	0.377579	195.757	223.508	260.272	315.831
SERPINE1	896.111	-0.197211	0.106231	-1.85644	0.0633916	0.377579	971.381	969.28	844.336	799.446
CTSH	831.427	-0.202681	0.109203	-1.856	0.0634536	0.377579	926.954	874.526	769.198	755.032
WDR33	3724.9	0.151559	0.0816208	1.85687	0.0633294	0.377579	3400.53	3669.22	4261.96	3567.9
TM4SF1-AS1	1766.47	-0.168424	0.0906997	-1.85694	0.0633195	0.377579	1985.34	1789.18	1707.26	1584.09
TXNDC12	1052.77	0.188267	0.101426	1.8562	0.0634251	0.377579	1003.31	953.673	1163.48	1090.6
ERP44	2148.71	0.155413	0.0837595	1.85547	0.0635293	0.377714	2028.38	1992.63	2155.77	2418.08
PPP2R5A	1434.63	0.1734	0.0934832	1.85488	0.0636132	0.378017	1354.57	1305.94	1459.38	1618.63
RPS9	3104.02	0.142468	0.0768964	1.85273	0.0639214	0.379454	2942.84	2970.27	3453.26	3049.74
CNNM2	2778.98	0.140406	0.0757828	1.85275	0.0639187	0.379454	2630.46	2616.89	2818.84	3049.74
DAGLA	233.406	-0.278452	0.150446	-1.85085	0.0641916	0.380513	290.165	261.968	228.513	152.98
ACO2	1114.22	-0.183155	0.0989473	-1.85103	0.0641651	0.380513	1204.62	1179.41	1021.72	1051.12
ZNF433-AS1	854.644	0.199305	0.107686	1.85079	0.0641994	0.380513	793.672	786.46	955.107	883.338
GCSAM	296.004	-0.262542	0.141914	-1.85001	0.0643114	0.38098	337.369	334.984	264.92	246.743
ADAMTS13	338.706	-0.263421	0.142409	-1.84975	0.0643494	0.381008	358.657	419.148	325.34	251.677
SREK1	2034.89	-0.154894	0.0837906	-1.84858	0.0645184	0.381614	2113.53	2211.12	1979.15	1835.76
SIRT1	1574.59	0.165177	0.0893429	1.8488	0.0644867	0.381614	1521.63	1434.69	1698.74	1643.31
POGK	1112.18	0.188529	0.102034	1.84771	0.064644	0.38216	995.446	1047.31	1127.85	1278.13
MAGED1	1850.02	0.154979	0.0838897	1.84741	0.0646877	0.382176	1709.06	1774.13	1952.82	1964.07
ZNF783	510.551	0.234411	0.12693	1.84677	0.0647801	0.382176	435.941	470.984	528.291	606.987
DNAJB1	2906.6	-0.134633	0.072894	-1.84697	0.0647518	0.382176	3027.53	3071.71	2753.77	2773.39
SERHL2	854.669	-0.200173	0.108375	-1.84704	0.0647419	0.382176	899.187	942.526	767.649	809.316
FOXO1	331.363	0.257864	0.139717	1.84561	0.0649488	0.38286	309.139	268.099	363.297	384.918
TPT1	3874.76	0.141248	0.0765359	1.84551	0.0649628	0.38286	3562.5	3741.12	3803.39	4392.02
WASHC4	1302.77	0.175212	0.0950173	1.844	0.0651826	0.383957	1180.1	1239.05	1350.94	1440.98
SLC38A7	365.395	-0.259602	0.140834	-1.84331	0.0652835	0.384354	444.271	392.951	357.875	266.482
DCUN1D2	713.629	0.21206	0.115096	1.84247	0.0654068	0.384882	650.21	662.722	821.097	720.488
TM2D2	330.171	0.259011	0.14081	1.83943	0.0658514	0.386556	307.751	263.082	350.128	399.723
DDX1	1309.14	0.192478	0.104604	1.84006	0.0657589	0.386556	1127.8	1265.8	1283.55	1559.41
PON2	319.274	-0.257697	0.140046	-1.84009	0.0657551	0.386556	354.029	368.427	288.159	266.482
IER3IP1	559.061	0.240141	0.130551	1.83944	0.0658509	0.386556	520.168	459.837	540.685	715.553
ZNF658	286.43	0.262054	0.142469	1.83938	0.06586	0.386556	239.259	256.394	314.496	335.57
VAMP7	478.095	0.255235	0.138807	1.83877	0.0659492	0.386621	372.54	449.804	448.505	641.531
APOL6	248.11	0.269218	0.146407	1.83883	0.0659399	0.386621	203.624	217.935	264.92	305.961
SUZ12P1	1684.57	-0.160115	0.0870846	-1.83861	0.0659723	0.386621	1812.72	1770.79	1615.08	1539.67
UNC50	449.982	0.249099	0.135549	1.83771	0.0661058	0.387206	382.259	397.41	433.013	587.247
VPS35	1151.61	0.180778	0.0984488	1.83627	0.0663178	0.387259	1037.1	1106.39	1244.04	1218.91
GLRX2	218.169	0.272696	0.148454	1.83691	0.0662237	0.387259	191.592	178.918	245.555	256.612
MBOAT2	931.102	0.192797	0.104987	1.83639	0.0662996	0.387259	838.1	873.968	976.021	1036.32
RNF170	539.732	-0.227747	0.12401	-1.83651	0.0662816	0.387259	572.462	615.902	491.884	478.681
SPTBN2	551.627	-0.227026	0.123633	-1.83629	0.0663144	0.387259	630.773	585.804	511.249	478.681
MUC12	192.075	-0.278832	0.151754	-1.83739	0.0661528	0.387259	210.103	230.754	144.854	182.59
ZNF385C	313.833	-0.267524	0.14572	-1.83587	0.0663764	0.387404	393.365	334.984	309.848	217.133
TRPV4	157.345	-0.281461	0.153375	-1.83512	0.0664878	0.387553	197.145	176.689	137.108	118.436
TTC39A	612.936	-0.218748	0.119207	-1.83503	0.0665012	0.387553	665.944	667.738	540.685	577.378
TPM2	716.193	0.213851	0.116554	1.83479	0.0665372	0.387553	695.563	615.345	808.703	745.163
SSH2	4525.45	-0.123472	0.0672923	-1.83486	0.0665262	0.387553	4743.06	4684.2	4169.01	4505.52
GNG5	471.861	0.236262	0.128789	1.83449	0.0665815	0.387614	447.511	396.296	520.545	523.094
LOC100133091	3188.65	0.13238	0.0721927	1.8337	0.0666978	0.388094	2998.37	3049.97	3251.86	3454.4
ABCA5	417.815	0.247484	0.134982	1.83347	0.0667333	0.388103	349.864	378.459	419.844	523.094
SLC25A30	438.592	0.245878	0.134128	1.83315	0.0667798	0.388177	403.547	362.296	440.759	547.769
ZNF398	1409.53	-0.168259	0.0919211	-1.83047	0.0671794	0.389511	1472.57	1526.66	1311.43	1327.48
GAA	516.856	-0.229981	0.125672	-1.83002	0.0672474	0.389511	557.653	572.427	443.857	493.485
ZNF391	339.242	0.253955	0.13876	1.83017	0.0672239	0.389511	312.378	279.246	365.621	399.723
RSL1D1	1001.16	0.188024	0.102731	1.83024	0.0672133	0.389511	956.109	895.706	1072.07	1080.73
PRR13	320.258	0.255271	0.13949	1.83003	0.067245	0.389511	273.042	291.509	371.043	345.44
ULK1	184.019	-0.280863	0.153386	-1.83109	0.0670867	0.389511	226.764	217.935	182.81	108.567
SMURF2	4996.06	-0.11697	0.0638892	-1.83083	0.0671258	0.389511	5199.83	5194.76	4679.48	4910.18
ZNF226	341.053	0.251999	0.137764	1.82921	0.0673689	0.389743	298.958	296.525	364.071	404.658
SCAF8	2643.25	-0.139716	0.0763862	-1.82907	0.0673895	0.389743	2725.79	2820.33	2450.9	2575.99
ARF6	1141.33	0.191371	0.104602	1.82952	0.0673224	0.389743	969.993	1139.84	1231.65	1223.84
SAMHD1	667.674	0.210603	0.115164	1.82873	0.0674405	0.389841	611.799	604.755	718.848	735.293
PASK	327.965	-0.257012	0.140588	-1.82813	0.0675306	0.390166	362.359	384.591	308.299	256.612
DDX19A	1564.45	0.163009	0.0892083	1.82728	0.0676575	0.390702	1446.66	1498.23	1704.16	1608.76
NR1H2	388.733	-0.262738	0.143874	-1.82616	0.0678259	0.391477	478.517	421.935	402.802	251.677
ATRAID	243.068	0.26665	0.146036	1.82592	0.0678625	0.391491	212.88	206.787	281.187	271.417
NRG4	305.84	0.260593	0.142784	1.82509	0.0679873	0.391562	275.356	248.59	314.496	384.918
DYNC2H1	1017.24	-0.193728	0.106154	-1.82497	0.0680061	0.391562	1038.02	1140.95	893.137	996.84
RCC1L	1252.03	-0.1924	0.105429	-1.82493	0.0680116	0.391562	1358.73	1369.48	1278.12	1001.77
ATRN	2388.04	0.143121	0.0784162	1.82515	0.0679788	0.391562	2202.85	2310.89	2477.24	2561.19
LYSMD3	405.148	0.241144	0.1322	1.82408	0.0681393	0.3921	352.64	365.64	438.435	463.876
SUMO3	917.209	-0.191729	0.105145	-1.82347	0.0682321	0.39224	978.786	993.247	838.139	858.664
CROCC	445.734	-0.243764	0.133675	-1.82355	0.0682197	0.39224	454.453	542.886	410.549	375.049
AEBP1	288.701	-0.263069	0.144355	-1.82237	0.0683989	0.392805	353.103	308.23	266.469	227.003
GRIP2	486.408	-0.238761	0.131013	-1.82242	0.0683917	0.392805	568.76	522.82	474.068	379.984
PCDH15	654.241	-0.229222	0.125812	-1.82194	0.068464	0.392982	777.938	681.116	654.554	503.355
FOXJ3	3576.51	0.128019	0.0703104	1.82077	0.0686413	0.393333	3404.23	3390.53	3627.55	3883.73
DPH5	1160.56	0.187448	0.102958	1.82063	0.0686624	0.393333	1041.26	1086.33	1152.63	1362.02
ZNF57	545.631	0.223466	0.122736	1.8207	0.0686524	0.393333	477.129	510.558	602.655	592.182
[truncated: 26,279 more rows]

## Sheet: MED30 OE
Gene name	Mean normalized counts	log2 FC	Standard error for log2FC estimate	Wald statistic	p value	p value adjusted for multiple testing with the Benjamini-Hochberg procedure which controls false discovery rate (FDR)	Ctl_1	Ctl_2	MED30_OE_1	MED30_OE_2
FAM20C	8285.75	3.17	0.0913292	34.7096	5.64398e-264	8.78033e-260	1449.69	1506.05	14770.6	15416.7
MED30	9670.99	4.02558	0.11933	33.7348	1.78799e-249	1.39079e-245	848.344	827.536	21238.2	15769.9
IL23R	891.021	4.02169	0.145378	27.6636	1.91342e-168	9.92237e-165	61.4893	57.5775	1831.25	1613.77
CENPT	2869.5	2.23223	0.098421	22.6804	6.98938e-114	2.71834e-110	903.58	941.562	4796.38	4836.48
TSNAXIP1	1568.61	2.39309	0.109278	21.899	2.6562e-106	8.26449e-103	437.72	449.33	2679.32	2708.07
ENOX1	759.771	2.98357	0.140022	21.3079	9.59828e-101	2.48867e-97	139.654	107.252	1460.22	1331.96
GOLGA7	1147.78	2.65754	0.126765	20.9643	1.38818e-97	3.08514e-94	286.603	223.536	2096.27	1984.69
SLC25A36	7981.57	2.12001	0.110169	19.2433	1.60799e-82	3.12693e-79	2736.79	2627.12	14866.2	11696.2
HMGCL	1024.76	1.69486	0.116648	14.5297	7.85631e-48	1.35801e-44	438.763	442.557	1647.3	1570.41
TMTC2	6467.34	1.37337	0.10785	12.734	3.82534e-37	5.95109e-34	3294.37	3500.94	10557.2	8516.83
EVA1C	657.847	1.76671	0.140122	12.6084	1.89904e-36	2.68576e-33	229.282	279.985	1154.67	967.456
CREB3L3	393.115	1.83171	0.149135	12.2823	1.12811e-34	1.46249e-31	149.033	132.09	640.211	651.126
TRIB2	4644.27	-1.21085	0.101228	-11.9616	5.64589e-33	6.75639e-30	6686.7	6518.68	2899.66	2472.03
SLC47A1	1575.13	1.36251	0.1142	11.931	8.15866e-33	9.06602e-30	804.572	845.599	2509.92	2140.45
TM4SF18	3165.55	-1.22786	0.103551	-11.8576	1.96606e-32	2.03907e-29	4516.86	4524.92	1952.85	1667.56
PMEPA1	1998.8	-1.16794	0.101888	-11.463	2.02285e-30	1.96684e-27	2787.86	2846.14	1143.23	1217.95
FIG4	2071.49	1.21023	0.111639	10.8406	2.21036e-27	2.02274e-24	1173.51	1194.45	3226	2692.02
NUTF2	3137.68	1.01029	0.0945246	10.6881	1.15658e-26	9.99611e-24	2007.26	2036.66	4275.69	4231.12
RIPK4	2006.59	-1.05032	0.10102	-10.3972	2.55418e-25	2.09133e-22	2804.54	2699.37	1280.42	1242.04
UNC50	990.209	1.22017	0.118631	10.2855	8.19359e-25	6.37338e-22	593.007	522.714	1435.28	1409.84
CALB2	5494.83	-1.04376	0.102032	-10.2297	1.45946e-24	1.08119e-21	7555.89	7497.5	3767.47	3158.48
MELTF	8267.47	0.891176	0.0873352	10.2041	1.90091e-24	1.34421e-21	5662.22	5682.11	10989.6	10736
UCA1	6476.43	-0.917815	0.0912764	-10.0553	8.70195e-24	5.88592e-21	8526.17	8624.21	4545.91	4209.44
NLRC5	1501.72	1.06036	0.106326	9.97273	2.00633e-23	1.30052e-20	931.719	937.046	2118.1	2020.02
SHANK2	6774.8	-0.907751	0.0920817	-9.8581	6.32319e-23	3.93479e-20	9083.74	8816.13	4796.38	4402.93
GALNT16	726.558	1.22759	0.125704	9.76571	1.57998e-22	9.45373e-20	410.623	396.269	1093.35	1005.99
SH3RF2	2372.27	-0.959965	0.0994417	-9.65355	4.74838e-22	2.73595e-19	3129.7	3234.5	1609.88	1515.01
FAM133B	4440.03	-0.889845	0.0940615	-9.46024	3.07237e-21	1.70703e-18	5738.3	5947.42	3151.17	2923.24
OASL	1509.64	1.00055	0.107278	9.32668	1.09239e-20	5.86009e-18	941.099	994.623	2107.71	1995.13
CTSC	2712.95	-0.95034	0.101961	-9.32062	1.15667e-20	5.99812e-18	3554.91	3712.06	1898.81	1686.02
SLC35F6	1408.96	1.00862	0.108598	9.28767	1.57699e-20	7.91396e-18	929.635	867.05	1958.05	1881.12
BIRC3	2231.83	-0.933141	0.100873	-9.25067	2.23082e-20	1.08453e-17	2912.92	3038.06	1539.21	1437.13
AGPAT4	4526.2	0.908368	0.103482	8.77801	1.66395e-18	7.84425e-16	3107.81	2988.39	6515.39	5493.22
LOC389602	2472.44	-0.850021	0.0969329	-8.76917	1.79986e-18	8.23541e-16	3219.33	3228.86	1713.81	1727.77
PARP1	2480.18	0.873155	0.101252	8.62358	6.48934e-18	2.88442e-15	1662.3	1742	3403.72	3112.72
PAX8	8002.75	-0.761868	0.0890295	-8.55748	1.1536e-17	4.98517e-15	10207.2	10140.4	6007.17	5656.21
ARMC5	1964.22	0.93715	0.109727	8.54073	1.33372e-17	5.60774e-15	1345.47	1250.9	2439.24	2821.28
TGM2	5450.97	-0.794622	0.0943592	-8.42125	3.72489e-17	1.52495e-14	6904.52	7095.58	4096.93	3706.84
TWISTNB	1169.92	0.925225	0.110478	8.37474	5.53464e-17	2.20775e-14	775.39	778.99	1569.35	1555.96
PEBP4	654.024	-1.05321	0.125894	-8.36587	5.9675e-17	2.32091e-14	899.411	916.724	400.132	399.828
RFC3	6247.15	-0.795634	0.0955445	-8.32737	8.26595e-17	3.13642e-14	7976.93	8077.79	4741.3	4192.58
ABCA10	5583.92	-0.840381	0.101027	-8.31841	8.91541e-17	3.30231e-14	7209.88	7333.8	4221.65	3570.36
ECT2	15416.8	-0.775826	0.0935981	-8.28892	1.14286e-16	4.13475e-14	19332.6	20060.7	11843.9	10430.1
ARL4C	2228.42	-0.813722	0.0983518	-8.27358	1.2999e-16	4.59605e-14	2875.41	2884.52	1567.27	1586.47
ANO1	1552.73	-0.877279	0.10645	-8.24127	1.70399e-16	5.76946e-14	2003.09	2087.47	1097.5	1022.85
MIR3681HG	4419.36	-0.770915	0.0935448	-8.24113	1.70595e-16	5.76946e-14	5713.29	5563.57	3314.34	3086.23
LOC101929154	422.197	-1.14942	0.142001	-8.09443	5.75336e-16	1.90436e-13	612.808	599.484	227.607	248.889
SYNPO	249.555	1.33349	0.16511	8.07638	6.6718e-16	2.16236e-13	120.894	114.026	355.442	407.857
SPATA13	5961.72	-0.767884	0.0961729	-7.98441	1.41194e-15	4.48277e-13	7664.27	7547.17	4590.6	4044.85
CAPRIN2	4575.87	-0.804878	0.100915	-7.97579	1.51413e-15	4.71105e-13	5752.9	6054.67	3489.98	3005.94
SLC7A11	1321.41	-0.968981	0.121751	-7.95873	1.73809e-15	5.19989e-13	1756.09	1828.93	949.923	750.682
LOC101927914	311.058	-1.22711	0.154179	-7.95904	1.7338e-15	5.19989e-13	462.733	456.104	152.778	172.617
RASSF8	18672.5	-0.844074	0.10656	-7.9211	2.35424e-15	6.91036e-13	23875.6	24904	14457.7	11452.9
HSPA1B	1385.51	-0.861139	0.10887	-7.90981	2.57784e-15	7.42658e-13	1853.02	1784.9	990.456	913.664
NFATC2	2137.16	-0.785776	0.0994268	-7.90307	2.72122e-15	7.69711e-13	2788.9	2695.98	1542.33	1521.44
HELZ2	1125.96	0.897795	0.11377	7.89129	2.9907e-15	8.30827e-13	754.546	758.668	1429.04	1561.58
BEST1	5779.91	-0.701656	0.0897574	-7.81725	5.3988e-15	1.47349e-12	7259.9	7201.71	4418.08	4239.95
PRRG4	4540.59	-0.754398	0.0970437	-7.7738	7.61673e-15	2.04299e-12	5799.79	5746.46	3506.61	3109.51
TNS3	27100.4	-0.702326	0.0905949	-7.75238	9.01873e-15	2.37804e-12	34324.6	33510.1	21406.5	19160.5
SLC35D1	1188.9	0.988403	0.127605	7.74583	9.49603e-15	2.46216e-12	729.534	772.216	1834.37	1419.47
S100A11	2088.16	-0.833724	0.109244	-7.63177	2.31561e-14	5.90557e-12	2749.3	2694.85	1579.74	1328.75
LOC101927851	3799.28	-0.70675	0.092745	-7.62036	2.5297e-14	6.34751e-12	4699.24	4827.48	2871.59	2798.8
MEAF6	610.641	0.990008	0.130066	7.61156	2.70799e-14	6.68702e-12	366.851	401.914	853.268	820.531
SHB	5121.85	-0.725869	0.0958684	-7.57151	3.68905e-14	8.96728e-12	6520.99	6399.01	4000.28	3567.14
LOC100507144	786.521	-1.01873	0.134873	-7.55322	4.24613e-14	1.01626e-11	1109.93	1065.75	552.909	417.492
NRG2	231.529	1.2535	0.166166	7.54366	4.56952e-14	1.07709e-11	112.557	116.284	361.677	335.599
ENO2	827.439	0.907502	0.120372	7.53916	4.73018e-14	1.09832e-11	552.361	547.551	1067.36	1142.48
TUBA3FP	895.934	-0.912682	0.121108	-7.53611	4.84216e-14	1.10779e-11	1124.52	1272.35	607.992	578.868
ZDHHC14	13925.4	-0.696034	0.0927224	-7.50664	6.06634e-14	1.36774e-11	17186.8	17627.8	11069.6	9817.47
SECISBP2	8494.7	-0.734867	0.0979368	-7.50348	6.2144e-14	1.38111e-11	10825.2	10668.8	6727.41	5757.37
CSF1	1133.79	-0.854379	0.114281	-7.47611	7.65541e-14	1.6732e-11	1547.65	1430.41	809.617	747.47
LOC101927787	4730.37	-0.6863	0.0918189	-7.47449	7.75028e-14	1.6732e-11	5959.25	5832.26	3658.35	3471.6
LINC01599	13403.6	-0.653417	0.0874396	-7.47279	7.85135e-14	1.6732e-11	16638.6	16435.6	10593.6	9946.74
ACTN4	13635.3	-0.643162	0.0861286	-7.46746	8.17563e-14	1.71876e-11	17077.3	16462.7	10617.5	10383.5
ITPRIP	3472.65	-0.717394	0.0968393	-7.40809	1.28135e-13	2.65785e-11	4417.85	4323.96	2692.83	2455.97
COL13A1	6685.03	-0.721888	0.0975545	-7.39985	1.36342e-13	2.79088e-11	8489.69	8363.42	5299.41	4587.59
LINC02101	6217.97	-0.674603	0.0914467	-7.37701	1.61887e-13	3.27075e-11	7654.89	7793.29	4889.92	4533.8
CD44	73373.1	-0.789504	0.10731	-7.35725	1.87737e-13	3.74438e-11	93769.1	95228.7	58710.2	45784.4
TMEM63C	601.018	0.975883	0.132735	7.35213	1.95071e-13	3.84142e-11	401.244	357.884	860.543	784.402
MRVI1	217.251	1.27653	0.173855	7.34246	2.09706e-13	3.97776e-11	102.135	101.607	376.228	289.033
EMP1	42924.9	-0.680727	0.0926703	-7.34568	2.04712e-13	3.97776e-11	53738.5	53126	34598.4	30236.8
CD82	558.137	0.96448	0.13134	7.34339	2.0825e-13	3.97776e-11	352.261	359.013	754.534	766.739
IFIT3	1365.05	0.879027	0.119744	7.34086	2.12222e-13	3.97776e-11	884.82	956.238	1986.11	1633.03
TBRG4	4135.81	-0.679204	0.0925588	-7.33808	2.16682e-13	4.01301e-11	5158.85	5132.3	3205.21	3046.89
RNF182	4565.51	-0.786947	0.107504	-7.32015	2.47699e-13	4.53347e-11	5798.75	5951.93	3600.15	2911.2
HSPD1	8878.33	-0.676125	0.0924866	-7.31052	2.66116e-13	4.81391e-11	10910.7	11162.1	7074.54	6365.94
GALE	893.416	0.898819	0.12319	7.2962	2.96001e-13	5.29298e-11	595.091	594.968	1100.62	1282.98
PPP1R26-AS1	1727.75	-0.747068	0.102439	-7.29279	3.03601e-13	5.36718e-11	2193.81	2199.24	1243.01	1274.95
SARDH	245.361	1.19811	0.164683	7.27524	3.45815e-13	6.04477e-11	130.274	123.058	341.931	386.18
SFR1	3030.85	-0.69284	0.0957276	-7.23762	4.56641e-13	7.86743e-11	3757.1	3819.31	2334.27	2212.7
ABCC2	4702.16	-0.779811	0.10776	-7.23656	4.60202e-13	7.86743e-11	6015.53	6064.83	3727.98	3000.32
LONRF2	2139.82	-0.762781	0.105504	-7.22987	4.83455e-13	8.17513e-11	2859.77	2607.92	1622.35	1469.25
DPYSL2	5808.14	-0.693042	0.0966363	-7.17165	7.4099e-13	1.23952e-10	7145.26	7377.83	4630.09	4079.37
CAV1	4091.97	-0.779304	0.109358	-7.12619	1.03183e-12	1.70769e-10	5239.1	5277.94	3251.98	2598.88
FBXL19-AS1	518.446	0.981521	0.137877	7.11882	1.08859e-12	1.78265e-10	342.881	305.951	673.468	751.485
ALDH3A2	1416.98	0.804909	0.113388	7.09872	1.25917e-12	2.04052e-10	960.9	1033.01	1959.09	1714.93
CDKN1A	1092.02	0.822795	0.116544	7.05998	1.66532e-12	2.67086e-10	794.15	725.928	1356.29	1491.73
WEE1	5583.02	-0.676083	0.0959267	-7.04792	1.81613e-12	2.88302e-10	6791.96	7100.1	4458.61	3981.42
DAD1	1289.87	0.770259	0.10949	7.035	1.99267e-12	3.13131e-10	893.158	958.496	1658.73	1649.09
LMNTD1	3032.4	-0.860412	0.122767	-7.00852	2.4085e-12	3.7469e-10	3875.91	4132.03	2381.04	1740.62
SLC7A6	4207.39	0.641391	0.0915982	7.00222	2.5194e-12	3.88062e-10	3241.21	3231.11	5111.29	5245.94
ZBTB38	18617.5	-0.651073	0.0931566	-6.98902	2.7682e-12	4.22205e-10	23141.9	22830.1	15180.1	13318
CHD5	2307.19	-0.692318	0.099317	-6.9708	3.15152e-12	4.76002e-10	2831.63	2942.1	1684.71	1770.32
CYP27C1	2732.54	-0.672348	0.0964983	-6.96746	3.22725e-12	4.82753e-10	3325.63	3468.2	2089	2047.31
UPF1	3445.32	0.645142	0.0935718	6.89462	5.40095e-12	8.00215e-10	2606.52	2680.18	4281.93	4212.65
RUFY3	1908.19	0.764944	0.11115	6.88211	5.89739e-12	8.65525e-10	1373.61	1368.31	2656.46	2234.38
KCNK3	287.415	1.08135	0.157442	6.86828	6.49822e-12	9.44792e-10	155.286	171.604	398.053	424.717
AK5	4174.86	-0.666625	0.0975119	-6.83635	8.1236e-12	1.17017e-09	5279.74	5084.89	3346.56	2988.28
MIR5087	538.514	-0.986694	0.144959	-6.8067	9.98595e-12	1.42524e-09	746.209	741.734	383.503	282.61
ZNF367	3430.21	-0.637857	0.0938262	-6.79828	1.05878e-11	1.4974e-09	4153.13	4287.83	2605.53	2674.35
ARHGAP31	825.71	0.849975	0.125083	6.79531	1.08083e-11	1.51481e-09	585.711	538.519	1162.98	1015.63
MT2A	2375.39	-0.680876	0.100292	-6.78895	1.12953e-11	1.56894e-09	2897.29	3030.16	1721.09	1853.02
NLRP1	183.806	1.19585	0.176546	6.7736	1.25621e-11	1.72945e-09	87.5441	92.5756	301.398	253.706
C10orf55	651.568	-0.851818	0.126144	-6.75273	1.45089e-11	1.97996e-09	876.483	843.341	452.097	434.352
MCU	8310.36	-0.70238	0.104492	-6.72188	1.79394e-11	2.40589e-09	10405.2	10476.9	6821.98	5537.38
PHLDA1	10415.7	-0.649398	0.0966016	-6.72243	1.78714e-11	2.40589e-09	12774.1	12954.9	8561.78	7371.94
CES5AP1	916.001	-0.785387	0.116909	-6.71791	1.84349e-11	2.43043e-09	1195.39	1169.61	670.35	628.646
LINC02225	2149.43	-0.755769	0.112483	-6.71898	1.82999e-11	2.43043e-09	2709.7	2785.17	1710.69	1392.17
FOSL1	15567.5	-0.580996	0.0866355	-6.70621	1.99748e-11	2.61133e-09	19130.5	18497.1	12031	12611.5
LINC00623	1035.96	-0.763665	0.113948	-6.70185	2.05794e-11	2.66795e-09	1285.02	1371.7	742.062	745.062
MAP3K14	6237.71	-0.62435	0.0933721	-6.68668	2.28284e-11	2.86404e-09	7600.7	7686.03	5074.92	4589.2
MALT1	1621.67	0.791215	0.118314	6.6874	2.27166e-11	2.86404e-09	1109.93	1178.65	2321.8	1876.3
TMEM107	1920.65	-0.675998	0.101077	-6.68793	2.26342e-11	2.86404e-09	2399.12	2387.77	1417.61	1478.08
ZHX2	1274.62	0.760416	0.113695	6.68819	2.2594e-11	2.86404e-09	950.478	881.726	1723.16	1543.11
LDHA	9848.35	-0.604153	0.0903695	-6.68536	2.30351e-11	2.86686e-09	11723.6	12257.2	8003.67	7408.87
PPP4R1	6705.58	-0.662409	0.0992862	-6.67171	2.52837e-11	3.12173e-09	8146.81	8489.86	5486.48	4699.19
IFITM10	2110.85	-0.748681	0.112272	-6.66848	2.58475e-11	3.16622e-09	2816	2572.92	1388.51	1665.95
TGFBR3	7712.67	-0.62611	0.0940032	-6.66052	2.72855e-11	3.31625e-09	9378.68	9535.29	6315.84	5620.88
ARHGEF19	1286.9	0.753055	0.113424	6.63931	3.15158e-11	3.80071e-09	981.744	876.081	1582.86	1706.9
B3GNT2	731.925	0.861258	0.129828	6.63386	3.27029e-11	3.91353e-09	497.125	488.844	1056.97	884.761
KLF6	29947.9	-0.644513	0.0972482	-6.62751	3.41395e-11	4.05426e-09	37547	36345	24858	21041.6
HIVEP2	305.635	1.0246	0.155045	6.60841	3.88472e-11	4.57837e-09	174.046	187.409	450.018	411.069
LRRC49	1845.13	-0.675938	0.102569	-6.59007	4.3961e-11	5.14212e-09	2246.96	2352.78	1420.73	1360.06
LOC100132057	767.6	-0.799347	0.12136	-6.5866	4.50016e-11	5.22455e-09	1009.88	983.334	552.909	524.273
HMGA1	1960.41	-0.667151	0.101347	-6.58282	4.61619e-11	5.31956e-09	2375.15	2498.41	1502.83	1465.23
PHLDB2	12474.4	-0.667866	0.101544	-6.57713	4.79608e-11	5.48623e-09	15287.9	15730	10341.1	8538.5
ACTG1	5747.79	-0.625275	0.0952924	-6.56165	5.3216e-11	6.04293e-09	6652.31	7445.56	4506.42	4386.87
WDPCP	3679.35	0.691178	0.105748	6.53606	6.31603e-11	7.12018e-09	2752.43	2742.27	5033.34	4189.37
CFLAR	10732.5	-0.574099	0.0887318	-6.47005	9.79714e-11	1.0965e-08	12983.6	12915.4	8824.72	8206.12
IFI6	285.291	1.01038	0.156723	6.44688	1.14178e-10	1.26876e-08	169.877	169.346	387.66	414.28
CDK6	17390.3	-0.611072	0.0951938	-6.41925	1.36952e-10	1.51104e-08	21213.8	21264.2	14540.9	12542.4
TBCCD1	1503.51	0.691621	0.107804	6.41557	1.40299e-10	1.53707e-08	1069.29	1174.13	1861.39	1909.22
JAG1	2800.64	-0.705048	0.110316	-6.39117	1.6462e-10	1.7909e-08	3594.52	3460.3	2287.51	1860.25
FTH1	4274.36	-0.578239	0.0911216	-6.34579	2.21281e-10	2.39061e-08	5189.07	5143.59	3404.76	3360
PLXND1	2543.18	0.621408	0.0980108	6.3402	2.29465e-10	2.46192e-08	1911.38	2026.5	3094	3140.82
MEIS3	277.549	0.998851	0.157731	6.3326	2.41058e-10	2.56858e-08	167.793	163.701	377.267	401.434
EGR4	1045.85	-0.735029	0.117976	-6.23033	4.65457e-10	4.92592e-08	1375.69	1290.41	708.805	808.488
IFIT1	1038.5	0.745507	0.119687	6.22881	4.70003e-10	4.94043e-08	757.673	739.476	1430.08	1226.78
WT1-AS	2707.75	-0.64811	0.104129	-6.22411	4.84284e-10	5.05638e-08	3294.37	3404.98	2216.83	1914.84
EREG	24691.9	-0.66353	0.106774	-6.21436	5.15341e-10	5.34478e-08	30050.5	31370.7	20872.3	16474.1
SLC6A12	116.302	1.19686	0.193059	6.19944	5.66662e-10	5.83812e-08	58.3627	40.643	166.288	199.914
MFAP1	1130.55	0.732401	0.118687	6.17084	6.79295e-10	6.95249e-08	751.42	891.887	1407.22	1471.66
DDX60	315.111	0.943709	0.152985	6.16862	6.88881e-10	7.00452e-08	194.89	197.57	452.097	415.886
DOCK11	13745.2	-0.583481	0.0950539	-6.13842	8.33451e-10	8.41948e-08	16421.8	16884.9	11596.5	10077.6
CACNG4	400.993	-0.874058	0.142517	-6.13299	8.62436e-10	8.65607e-08	548.193	527.229	258.786	269.764
RFC2	2727.07	-0.588334	0.0959965	-6.1287	8.85984e-10	8.83542e-08	3360.02	3259.34	2131.61	2157.31
HMGCS1	4784.06	-0.632892	0.103562	-6.11125	9.88533e-10	9.79529e-08	5875.87	5907.91	4011.71	3340.73
TMEM44	2231.65	0.602784	0.0988204	6.0998	1.06202e-09	1.0396e-07	1773.81	1709.26	2717.78	2725.74
SMURF2	15734.1	-0.558204	0.0915131	-6.09972	1.06252e-09	1.0396e-07	18639.6	19176.7	13252.2	11868
ADGRB2	323.79	0.924231	0.1516	6.0965	1.08415e-09	1.05413e-07	212.607	196.441	436.507	449.606
MYC	8470.75	-0.539249	0.0887091	-6.07885	1.21049e-09	1.16798e-07	10255.2	9978.97	7005.94	6642.93
COX10	3036.03	0.636814	0.104772	6.07809	1.21625e-09	1.16798e-07	2349.1	2303.1	4046.01	3445.91
PPP4R1-AS1	1078.43	-0.677984	0.111764	-6.06621	1.30965e-09	1.24995e-07	1345.47	1352.51	816.892	798.854
ZFP36	5750.61	-0.548764	0.0906055	-6.05663	1.39e-09	1.31855e-07	7063.97	6717.38	4542.79	4678.31
MIER1	3973.43	0.621913	0.102898	6.04396	1.5038e-09	1.41785e-07	2932.73	3204.02	5218.34	4538.61
TMSB4X	8374.36	-0.579866	0.0960707	-6.03582	1.58153e-09	1.48216e-07	10005	10270.2	7064.14	6158
TXN	1940.55	-0.60883	0.101073	-6.02367	1.7051e-09	1.58839e-07	2329.3	2414.87	1531.93	1486.11
RAP2A	1040	-0.700931	0.116624	-6.01017	1.85324e-09	1.71612e-07	1288.15	1334.44	814.814	722.581
APOL2	494.368	0.818701	0.136821	5.98374	2.18068e-09	2.00739e-07	351.218	325.144	626.7	674.409
LINC00473	1707.12	-0.660945	0.110753	-5.96775	2.40549e-09	2.20131e-07	2154.21	2093.11	1393.71	1187.44
RSU1	5416	-0.586497	0.0984266	-5.95872	2.54222e-09	2.31283e-07	6571.02	6574	4565.66	3953.32
ETV6	6909.65	-0.621496	0.104415	-5.95219	2.64581e-09	2.39307e-07	8457.38	8511.31	5875.18	4794.73
DHX35	2315.15	0.618927	0.104057	5.94797	2.71491e-09	2.44138e-07	1785.27	1792.81	3020.21	2662.31
MALINC1	114.886	1.15649	0.194565	5.94398	2.78182e-09	2.48717e-07	53.1518	46.2878	146.542	213.563
RCC1	13035.8	-0.529685	0.0892435	-5.93528	2.9335e-09	2.60742e-07	15794.4	15262.6	10127	10959.2
CENPA	996.176	0.684983	0.115426	5.93437	2.94984e-09	2.60742e-07	719.112	765.442	1221.18	1278.97
GRAMD1B	10691.1	-0.529815	0.0896848	-5.90752	3.47299e-09	3.0525e-07	12840.8	12630.9	9004.52	8288.01
BICD1	9962.6	-0.546716	0.0930445	-5.87585	4.20669e-09	3.6766e-07	11844.5	12026.9	8453.69	7525.28
PWWP3A	1065.34	0.658515	0.112284	5.86472	4.49892e-09	3.91004e-07	796.234	813.988	1327.19	1323.93
SGSM1	381.971	0.875951	0.149468	5.86047	4.61566e-09	3.98921e-07	272.012	225.794	490.551	539.527
NFKBIA	1477.85	-0.657794	0.112387	-5.85292	4.8301e-09	4.15149e-07	1889.49	1786.03	1199.36	1036.5
CDC20	1386.03	0.627511	0.107273	5.84968	4.92533e-09	4.21007e-07	1068.25	1062.36	1749.15	1664.35
MUL1	838.637	-0.70304	0.12021	-5.84845	4.96184e-09	4.21811e-07	1097.43	1022.85	597.599	636.675
KANK4	801.971	-0.701441	0.120048	-5.84301	5.12674e-09	4.3346e-07	1015.09	1011.56	572.656	608.574
EHHADH	1192.28	0.664173	0.113978	5.82719	5.63688e-09	4.74016e-07	883.778	911.08	1572.47	1401.81
RUNX2	1004.59	0.691898	0.118802	5.82394	5.74752e-09	4.80721e-07	778.517	708.994	1331.35	1199.49
PRKAG2	25799.6	-0.498902	0.085861	-5.81057	6.2259e-09	5.17948e-07	30484.1	30379.5	21807.7	20526.9
MIR6077	200.871	-1.00564	0.1731	-5.80959	6.2625e-09	5.18222e-07	273.054	301.435	127.834	101.161
S100A10	14269.2	-0.585866	0.100869	-5.80816	6.31633e-09	5.1991e-07	17301.4	17348.9	12277.3	10149.1
AKR1C1	2402.54	-0.668081	0.115154	-5.80161	6.56823e-09	5.378e-07	3027.57	2971.45	2021.44	1589.68
CXCL1	516.896	-0.790806	0.136341	-5.80022	6.62298e-09	5.39443e-07	668.045	680.769	385.581	333.19
CNIH3	20650.9	-0.517542	0.0892861	-5.79644	6.7736e-09	5.48838e-07	24488.4	24531.4	17605.8	15977.9
MLPH	4235.37	-0.587612	0.101395	-5.79529	6.82027e-09	5.49756e-07	5182.82	5107.46	3586.63	3064.55
LINC01629	652.285	-0.744436	0.128586	-5.78942	7.06292e-09	5.66381e-07	856.681	818.504	438.586	495.37
BCL10	6518.48	-0.605519	0.104985	-5.7677	8.03611e-09	6.41116e-07	7765.37	8171.49	5572.74	4564.31
KCNC3	910.649	0.705939	0.122514	5.7621	8.30733e-09	6.59373e-07	670.129	667.222	1063.21	1242.04
SHC3	6665.8	-0.53575	0.0930074	-5.76029	8.39698e-09	6.63105e-07	8038.42	7881.35	5637.18	5106.24
DNTTIP1	4567.24	-0.567288	0.0985771	-5.75476	8.67632e-09	6.81624e-07	5464.21	5559.05	3867.25	3378.47
SPRED3	895.662	0.672403	0.11686	5.75393	8.71911e-09	6.81624e-07	667.002	673.996	1140.12	1101.54
PRKCI	3801.15	0.562872	0.0980486	5.74075	9.42587e-09	7.33191e-07	2954.61	3086.61	4825.48	4337.9
SLC4A2	1284.6	0.692712	0.120868	5.73114	9.97567e-09	7.72097e-07	881.694	1019.46	1486.2	1751.06
RSAD2	86.4472	1.13616	0.198302	5.72944	1.0076e-08	7.76002e-07	38.5611	31.6112	152.778	122.839
CACNB4	740.009	0.703823	0.122917	5.72602	1.02813e-08	7.87914e-07	562.783	523.843	943.687	929.721
CAMK2B	708.384	0.713848	0.12479	5.7204	1.06275e-08	8.1045e-07	499.21	535.132	875.093	924.101
HSPE1-MOB4	2023.76	-0.569196	0.0997719	-5.70497	1.16361e-08	8.83037e-07	2467.91	2421.64	1590.13	1615.37
ANXA1	38767.3	-0.657243	0.115373	-5.6967	1.22149e-08	9.22465e-07	47843.9	48697	33718.1	24810.2
PRKCD	445.416	0.806964	0.141732	5.69359	1.24395e-08	9.34882e-07	319.953	289.017	616.307	556.388
PLSCR1	756.525	0.7163	0.126279	5.67237	1.40838e-08	1.04836e-06	539.855	561.099	1029.95	895.198
PLPP3	1907.2	-0.648093	0.114254	-5.67236	1.40841e-08	1.04836e-06	2309.5	2423.9	1596.37	1299.04
SLCO1C1	2055.98	-0.667033	0.117758	-5.66446	1.47486e-08	1.09169e-06	2506.47	2630.5	1732.52	1354.44
EHF	8255.2	-0.536755	0.0947695	-5.66379	1.48066e-08	1.09169e-06	9782.01	9947.36	7065.18	6226.24
COL5A1	704.911	0.702655	0.124194	5.6577	1.53415e-08	1.12579e-06	523.18	511.424	918.744	866.295
ISG15	290.6	0.876675	0.154995	5.65613	1.54822e-08	1.13078e-06	187.594	187.409	390.778	396.617
HERC5	448.592	0.835411	0.14773	5.65498	1.55866e-08	1.13309e-06	333.501	265.308	639.171	556.388
KCTD15	827.359	-0.670201	0.118742	-5.64416	1.6599e-08	1.20107e-06	1032.81	1037.52	632.936	606.166
LINC01186	152.978	1.01579	0.181148	5.60753	2.05239e-08	1.47819e-06	89.6284	76.77	225.529	219.986
MEF2A	4167.64	0.607194	0.1084	5.6014	2.12629e-08	1.51737e-06	3174.51	3288.69	5638.22	4569.12
H2BC5	3731.51	-0.543619	0.0970404	-5.60199	2.11904e-08	1.51737e-06	4419.93	4520.4	3145.97	2839.75
IFFO1	2783.71	-0.550274	0.0986666	-5.57711	2.44553e-08	1.73722e-06	3438.19	3246.92	2302.06	2147.67
ALDH1A3	1282.53	-0.622043	0.111577	-5.57501	2.47511e-08	1.75024e-06	1589.34	1567.01	1042.42	931.327
UQCRFS1	1092.72	0.676023	0.121319	5.57226	2.51456e-08	1.77009e-06	802.487	825.278	1498.67	1244.45
DHX58	507.601	0.812655	0.146451	5.54899	2.87322e-08	2.01191e-06	305.362	382.721	733.748	608.574
LINC00457	2102.43	-0.590403	0.106411	-5.54834	2.88395e-08	2.01191e-06	2562.75	2555.99	1764.74	1526.25
BABAM2	22623	-0.546206	0.0984687	-5.54701	2.90604e-08	2.01827e-06	26920.8	27347.1	19704.1	16519.8
WDR78	1086.82	0.637292	0.114995	5.5419	2.99206e-08	2.06448e-06	798.318	858.018	1399.94	1291.01
CXCL8	1530.04	-0.662526	0.119557	-5.54149	2.99912e-08	2.06448e-06	1873.86	1946.35	1283.54	1016.43
EPHB2	2861	-0.564969	0.102069	-5.53519	3.10892e-08	2.13064e-06	3497.59	3408.36	2418.46	2119.57
CD276	534.614	0.734036	0.132791	5.52776	3.24345e-08	2.20435e-06	371.02	396.269	691.136	680.029
SH3PXD2A	4316.25	-0.521803	0.0943982	-5.52769	3.24482e-08	2.20435e-06	5252.64	5016.02	3625.09	3371.24
TPRG1	37305.2	-0.497871	0.0901172	-5.5247	3.30054e-08	2.23246e-06	43668.9	44381	32279.7	28891.2
PDHX	10441.5	-0.527584	0.0955416	-5.52203	3.35103e-08	2.2568e-06	12356.2	12535	9028.43	7846.43
SPRY2	5088.85	-0.529574	0.0960087	-5.5159	3.47008e-08	2.30701e-06	6030.12	6108.86	4347.4	3869.02
BIRC2	10048.2	-0.494863	0.0897129	-5.51607	3.46661e-08	2.30701e-06	11703.8	11988.5	8575.29	7925.11
GCH1	1263.23	0.59869	0.108527	5.51651	3.45793e-08	2.30701e-06	973.407	993.494	1558.95	1527.06
RNU2-1	59181.9	-0.561779	0.101901	-5.51301	3.52748e-08	2.33519e-06	70241.6	72504.8	51815.5	42165.8
NSUN6	2880.33	-0.53266	0.0966323	-5.51224	3.54303e-08	2.33555e-06	3365.24	3514.49	2266.72	2374.88
CORO1C	9855.21	-0.491533	0.0893129	-5.5035	3.72333e-08	2.44404e-06	11489.1	11723.2	8403.8	7804.68
FAM157B	300.008	0.847506	0.154403	5.48893	4.04379e-08	2.64325e-06	189.679	204.344	412.603	393.405
PSAT1	2337.07	-0.555844	0.101536	-5.47437	4.3907e-08	2.858e-06	2706.57	2919.52	1923.75	1798.42
EEF1B2	1105.17	-0.625181	0.11435	-5.46725	4.5708e-08	2.96283e-06	1375.69	1349.12	893.801	802.065
NATD1	756.643	0.663763	0.121902	5.44507	5.17862e-08	3.3429e-06	566.952	566.743	972.788	920.087
RTN4	23564.4	-0.512755	0.0946324	-5.41839	6.01382e-08	3.86599e-06	27815	28102.3	20572	17768.3
FAM157A	708.966	0.665621	0.123079	5.40808	6.37033e-08	4.07833e-06	535.686	524.972	889.643	885.564
LIMA1	9185.94	-0.515062	0.0953923	-5.39941	6.68607e-08	4.26292e-06	11006.6	10808.8	7968.34	6960.07
MCF2L2	1335.59	0.593258	0.109958	5.39533	6.83968e-08	4.34306e-06	1046.36	1036.4	1704.46	1555.16
FOSL2	10429.6	-0.487839	0.0905076	-5.39003	7.04448e-08	4.45492e-06	12236.4	12306.9	8985.81	8189.26
ADCK5	1104.53	0.639179	0.118641	5.38749	7.14472e-08	4.49932e-06	847.301	832.052	1260.67	1478.08
LOC100130987	3837.08	-0.517566	0.0960805	-5.38679	7.17253e-08	4.49932e-06	4686.73	4435.73	2991.11	3234.76
JUN	19419.4	-0.573532	0.106484	-5.38606	7.2017e-08	4.49947e-06	23659.8	23399.1	17109	13509.9
RAB27B	21686.5	-0.543717	0.101016	-5.38247	7.34694e-08	4.57185e-06	25664	26351.3	19048.3	15682.4
IFIH1	414.73	0.827557	0.153792	5.38101	7.40705e-08	4.59089e-06	273.054	277.727	636.053	472.087
RAB26	3288.69	-0.503705	0.0936985	-5.3758	7.62419e-08	4.70673e-06	3939.48	3841.89	2691.79	2681.58
BET1L	588.962	0.721274	0.134203	5.3745	7.67947e-08	4.72211e-06	451.269	398.527	708.805	797.248
EPHA4	16460	-0.532615	0.0993743	-5.35968	8.33688e-08	5.10617e-06	19666.1	19666.7	14447.4	12059.9
PSMB7	5734.94	-0.493641	0.0922012	-5.35395	8.60524e-08	5.24987e-06	6786.75	6736.57	4900.31	4516.13
LRP8	4853.39	-0.502518	0.0943378	-5.3268	9.99588e-08	6.07445e-06	5756.02	5723.88	4156.17	3777.5
CCDC47	3073.87	-0.502968	0.0947568	-5.30799	1.1084e-07	6.70951e-06	3635.16	3637.54	2558.76	2464
ETS1	7213.77	-0.497501	0.0938062	-5.3035	1.13602e-07	6.85001e-06	8574.11	8461.64	6241.01	5578.33
EPB41L4A	1938.36	-0.645748	0.12204	-5.29127	1.21473e-07	7.26863e-06	2451.23	2369.71	1671.2	1261.31
ATG4A	754.032	0.714194	0.134976	5.29126	1.21479e-07	7.26863e-06	536.728	553.196	1083.99	842.209
ZNF384	2759.47	-0.510723	0.0966695	-5.28318	1.26961e-07	7.56754e-06	3299.58	3246.92	2305.17	2186.21
ULK4	6221.96	-0.485142	0.0918788	-5.28024	1.29016e-07	7.63159e-06	7340.15	7293.15	5340.98	4913.55
SEPHS2	969.576	0.700329	0.132626	5.28048	1.28845e-07	7.63159e-06	721.196	695.446	1059.05	1402.61
HSPA8	11475.2	-0.576593	0.109226	-5.27888	1.29976e-07	7.6592e-06	13734	14120	10142.6	7904.24
HLA-B	205.988	0.890822	0.169245	5.2635	1.41338e-07	8.2352e-06	121.936	133.219	291.005	277.792
GCLM	4377.56	-0.570456	0.108372	-5.26388	1.4105e-07	8.2352e-06	5201.58	5401	3824.63	3083.01
ARFGEF3	441.387	0.742496	0.141065	5.26351	1.4133e-07	8.2352e-06	301.193	324.015	597.599	542.739
SLC20A1	17181	-0.45831	0.0870883	-5.26259	1.42041e-07	8.24525e-06	19831.9	20215.4	14803.8	13872.8
DLL1	216.71	0.882688	0.168199	5.24788	1.53858e-07	8.89803e-06	143.822	126.445	310.752	285.821
NOVA2	439.953	0.74131	0.141279	5.24713	1.54486e-07	8.90128e-06	291.814	331.917	578.892	557.191
ITPKB	292.135	0.814473	0.155322	5.24378	1.57319e-07	9.03104e-06	195.932	194.183	404.289	374.137
TMEM41B	6941.03	-0.461696	0.0880825	-5.24162	1.5917e-07	9.10368e-06	8136.39	8061.98	5853.35	5712.41
OSBPL3	12602.6	-0.518634	0.0990736	-5.23484	1.65129e-07	9.40992e-06	14801.2	15185.8	11089.4	9334.15
RAB31	4083.53	-0.483697	0.0925048	-5.22889	1.7053e-07	9.68226e-06	4753.43	4847.8	3441.13	3291.76
KCNE1	1613.12	-0.59022	0.112926	-5.2266	1.72656e-07	9.7673e-06	1950.98	1983.6	1369.8	1148.1
VRK2	4901.9	-0.570364	0.109317	-5.21752	1.81334e-07	1.01842e-05	5788.33	6087.41	4299.6	3432.26
FAM157C	474.123	0.710652	0.136189	5.21813	1.80735e-07	1.01842e-05	339.754	346.594	607.992	602.151
KIAA1755	2546.79	-0.520151	0.0997858	-5.21268	1.86134e-07	1.04162e-05	3004.64	3058.38	2155.51	1968.63
TEAD3	4304.41	-0.497167	0.0954308	-5.20971	1.89137e-07	1.05462e-05	5138	5031.82	3353.83	3694
CCDC68	6252.29	-0.522251	0.100281	-5.20788	1.91011e-07	1.06127e-05	7504.82	7391.37	5474.01	4638.97
H1-3	676.159	-0.715404	0.137417	-5.20607	1.92881e-07	1.06785e-05	834.795	893.016	552.909	423.914
NAP1L1	10249.5	-0.479561	0.0921693	-5.20304	1.96053e-07	1.08156e-05	11896.6	12170.3	8919.3	8011.82
DARS2	3700.17	-0.52263	0.100488	-5.20092	1.98309e-07	1.09014e-05	4413.68	4402.99	3202.09	2781.94
GLT8D1	2888.48	-0.617685	0.118941	-5.19318	2.06729e-07	1.13242e-05	3570.55	3547.23	2531.74	1904.4
SERP1	3073.48	-0.53804	0.103717	-5.18756	2.13069e-07	1.16306e-05	3636.21	3726.73	2656.46	2274.53
CDKN1B	1547.19	-0.553465	0.10673	-5.18563	2.15285e-07	1.17104e-05	1900.96	1825.55	1280.42	1181.82
SCUBE3	5073.93	-0.517936	0.100003	-5.17919	2.22849e-07	1.20797e-05	5992.6	6079.51	4428.47	3795.16
LILRB3	1413.01	-0.56774	0.109806	-5.17038	2.3362e-07	1.26195e-05	1754.01	1668.62	1058.01	1171.38
NEK2	1497.64	0.576074	0.111497	5.16673	2.38225e-07	1.27503e-05	1174.55	1177.52	1947.65	1690.84
NEAT1	120720	-0.452182	0.0875218	-5.16651	2.385e-07	1.27503e-05	140055	140833	105688	96302.4
NDUFB10	2122.82	-0.567645	0.109858	-5.1671	2.37753e-07	1.27503e-05	2622.15	2516.48	1823.98	1528.66
GARS1	5254.7	-0.500617	0.0969527	-5.16352	2.42354e-07	1.2912e-05	6071.81	6357.24	4552.15	4037.62
PTRH2	3500.4	-0.508245	0.0985162	-5.15899	2.48281e-07	1.31826e-05	4153.13	4147.84	3015.02	2685.59
LINC02643	2303.88	-0.509186	0.0987443	-5.15661	2.51462e-07	1.33061e-05	2668.01	2798.72	1857.23	1891.56
SMG9	3436.02	-0.493141	0.0956521	-5.15557	2.5286e-07	1.33347e-05	4167.72	3938.98	2892.38	2745.01
OSR1	1030.65	-0.614577	0.119231	-5.15449	2.54317e-07	1.33662e-05	1307.95	1231.71	732.709	850.237
NQO1	8961.44	-0.503099	0.0977496	-5.14681	2.64953e-07	1.38784e-05	10699.1	10517.5	7881.03	6748.11
SNIP1	1989.14	0.525207	0.102075	5.14532	2.67059e-07	1.39417e-05	1568.5	1642.65	2303.1	2442.33
GPR39	269.034	-0.80987	0.15776	-5.13357	2.84303e-07	1.4743e-05	365.809	351.11	184.996	174.222
ABHD11-AS1	769.92	-0.622723	0.1213	-5.13375	2.84028e-07	1.4743e-05	920.255	982.205	590.324	586.897
LRP1	1505.95	0.540655	0.105334	5.13279	2.85482e-07	1.4755e-05	1230.83	1179.77	1818.78	1794.41
UBASH3B	486.636	-0.69705	0.135928	-5.12807	2.9273e-07	1.50794e-05	605.513	631.095	367.913	342.022
FADS1	3308.12	-0.479941	0.0938834	-5.1121	3.18603e-07	1.63581e-05	3948.86	3822.7	2744.8	2716.1
PDLIM1	365.14	-0.746715	0.146343	-5.1025	3.35195e-07	1.71534e-05	465.859	482.071	245.276	267.355
SEMA3C	25574	-0.549544	0.107863	-5.09484	3.49034e-07	1.7803e-05	30176.6	31380.9	22859.5	17879.1
PSMD11	3546.56	-0.479045	0.0941496	-5.08813	3.6162e-07	1.83847e-05	4205.24	4124.13	3006.7	2850.18
LIPA	3905.27	0.495704	0.0975378	5.08217	3.73141e-07	1.89087e-05	3117.19	3277.4	4845.23	4381.25
NCEH1	11565.3	-0.534148	0.105144	-5.08015	3.77144e-07	1.90494e-05	13773.6	13914.6	10302.6	8270.35
AHCYL1	3867.09	-0.568539	0.111941	-5.07892	3.79579e-07	1.9063e-05	4609.61	4760.87	3413.07	2684.79
C11orf68	799.73	-0.605586	0.119238	-5.07878	3.79862e-07	1.9063e-05	973.407	991.237	615.267	619.011
OSBPL10	1598.08	-0.541037	0.106734	-5.069	3.99915e-07	2.00048e-05	1943.69	1891.03	1339.66	1217.95
AGBL5	1600.18	0.572918	0.11311	5.06514	4.08099e-07	2.03487e-05	1269.39	1245.25	2107.71	1778.35
TUBB2A	2241.45	-0.554963	0.109642	-5.06157	4.15809e-07	2.06448e-05	2647.17	2758.08	1940.38	1620.19
OAS3	189.278	0.886208	0.175099	5.06117	4.16691e-07	2.06448e-05	128.19	102.736	248.393	277.792
RASSF2	350.83	0.755918	0.149402	5.05963	4.20072e-07	2.07462e-05	236.577	251.761	482.237	432.746
KRT18	2593.06	-0.52689	0.104292	-5.05204	4.37108e-07	2.15193e-05	3165.13	3026.77	2236.58	1943.74
SLC50A1	862.733	0.715022	0.141578	5.05036	4.40981e-07	2.15947e-05	639.905	600.613	914.587	1295.83
PRPS2	2851.63	-0.555506	0.109997	-5.05017	4.41417e-07	2.15947e-05	3306.87	3572.06	2481.86	2045.71
EIF2B2	3062.03	-0.557696	0.11045	-5.04932	4.4339e-07	2.16232e-05	3693.53	3698.51	2690.76	2165.34
PPFIA4	1409.17	0.552378	0.109455	5.04662	4.49701e-07	2.18625e-05	1179.76	1060.1	1689.91	1706.9
ADAMTSL1	1848.62	-0.596252	0.118201	-5.0444	4.5495e-07	2.20488e-05	2152.12	2373.1	1594.29	1274.95
CKS2	9182.82	-0.473033	0.0937872	-5.04368	4.56654e-07	2.20626e-05	10698.1	10828	8062.91	7142.32
GALM	1956.06	-0.504703	0.100118	-5.04109	4.62879e-07	2.22942e-05	2326.17	2309.87	1605.72	1582.45
RFX3	4385.34	-0.50163	0.0997406	-5.02934	4.92168e-07	2.36317e-05	5209.91	5171.82	3838.15	3321.47
DUSP1	10377.6	-0.463698	0.0922409	-5.02704	4.98112e-07	2.38435e-05	12130.1	12120.6	9107.41	8152.32
NEDD4L	11717.3	-0.463498	0.0923486	-5.01901	5.19395e-07	2.47102e-05	13536	13844.6	10294.3	9194.45
MBNL2	21909.7	-0.490301	0.0976783	-5.01954	5.17946e-07	2.47102e-05	25845.3	25828.6	19511.9	16453.2
DPM1	2926.04	-0.497332	0.0992925	-5.00875	5.4784e-07	2.5984e-05	3512.18	3404.98	2514.07	2272.92
MLXIPL	1208.57	0.602986	0.120407	5.00788	5.50329e-07	2.60227e-05	962.985	904.306	1342.78	1624.2
ZC3HAV1	10876.7	0.458052	0.0915064	5.00568	5.56644e-07	2.62415e-05	8840.91	9293.69	13265.7	12106.5
CHI3L1	128.326	-0.929027	0.185751	-5.00147	5.68947e-07	2.67405e-05	189.679	178.377	73.7905	71.4553
DDX60L	586.261	0.692772	0.138575	4.99926	5.75511e-07	2.69675e-05	416.876	436.912	827.285	663.972
CAND2	4550.63	-0.53906	0.108066	-4.98824	6.09334e-07	2.84667e-05	5564.26	5353.58	4031.46	3253.22
PRNP	6946.53	-0.533399	0.10706	-4.98224	6.28537e-07	2.92026e-05	8201	8433.41	6193.21	4958.51
IPO7	8869.79	-0.44674	0.0896683	-4.98214	6.28841e-07	2.92026e-05	10139.5	10471.2	7690.84	7177.64
TLR8-AS1	3065.5	-0.522844	0.105013	-4.97883	6.39689e-07	2.9618e-05	3601.81	3710.93	2680.36	2268.91
OAS2	163.072	0.898565	0.180766	4.97087	6.66538e-07	3.07695e-05	110.472	82.4149	226.568	232.832
ANXA2	17969.8	-0.448351	0.0903379	-4.96304	6.93967e-07	3.1941e-05	21001.2	20781	15834.8	14262.2
RASSF8-AS1	518.137	-0.670203	0.135372	-4.95083	7.38985e-07	3.39127e-05	683.677	622.063	399.092	367.714
PLB1	2721.13	-0.477485	0.096474	-4.94936	7.4457e-07	3.40684e-05	3217.24	3173.54	2297.9	2195.84
HSPH1	8983.46	-0.530888	0.107366	-4.94466	7.62773e-07	3.4799e-05	10653.3	10844.9	8050.44	6385.21
SLFN5	663.514	0.698185	0.141253	4.94282	7.70025e-07	3.50271e-05	522.138	440.299	741.023	950.596
OBSCN	1798.87	0.504832	0.102213	4.93902	7.8518e-07	3.56124e-05	1493.46	1436.05	2111.86	2154.1
TLE1	1465.17	-0.51876	0.105075	-4.93704	7.93164e-07	3.58699e-05	1752.97	1738.62	1192.08	1177
SMTNL1	161.425	0.877494	0.178181	4.92473	8.44762e-07	3.80927e-05	102.135	93.7046	223.45	226.409
STAG1	10720	-0.443194	0.0900106	-4.9238	8.48781e-07	3.81633e-05	12316.6	12567.7	9384.91	8610.76
KIF23	2405.73	-0.518026	0.105477	-4.91129	9.04808e-07	4.05651e-05	2829.55	2901.46	2091.08	1800.83
NT5E	11461.1	-0.463838	0.0945397	-4.90627	9.28228e-07	4.14955e-05	13632.9	13162.7	10142.6	8906.22
MIDEAS	6814.14	-0.438094	0.0894009	-4.90033	9.56747e-07	4.26479e-05	7888.35	7902.8	5888.69	5576.72
RALGPS2	320.06	0.744254	0.15192	4.899	9.63281e-07	4.28165e-05	234.493	212.247	424.036	409.463
RCAN1	10765.6	-0.469104	0.0957795	-4.89775	9.69413e-07	4.29663e-05	12697	12519.2	9560.55	8285.6
VIM	23556	-0.543876	0.111143	-4.89347	9.90745e-07	4.3787e-05	27914.1	28742.5	21315.1	16252.5
CMTR2	816.769	-0.60813	0.124461	-4.88611	1.02847e-06	4.53256e-05	957.774	1053.33	668.272	587.7
SLC6A9	649.427	-0.641051	0.131401	-4.8786	1.06842e-06	4.68209e-05	771.222	850.115	452.097	524.273
LOC105370203	140.988	0.900374	0.18454	4.87902	1.06617e-06	4.68209e-05	84.4175	79.028	218.254	182.251
PPFIBP2	773.598	-0.6168	0.126614	-4.87148	1.10763e-06	4.84027e-05	940.056	970.915	642.289	541.133
TNFSF9	1299.39	0.628799	0.129098	4.87072	1.11193e-06	4.84545e-05	976.533	995.752	1377.08	1848.2
BPHL	2862.47	-0.480267	0.0988032	-4.86084	1.16887e-06	5.07935e-05	3272.48	3459.17	2451.72	2266.5
ZFP36L1	13167.1	-0.447181	0.0920204	-4.85958	1.17635e-06	5.09761e-05	15621.4	14995	10434.6	11617.5
H2AC6	2581.43	-0.471734	0.097267	-4.84988	1.23533e-06	5.33835e-05	3016.1	3036.93	2190.85	2081.84
NAMPT	13519.9	-0.519937	0.107611	-4.83163	1.3542e-06	5.83581e-05	16020.6	16230.1	12221.2	9607.92
PHF5A	811.708	-0.575656	0.119174	-4.83036	1.36285e-06	5.85688e-05	987.997	987.85	649.564	621.42
LINC01303	2170.95	-0.475895	0.0985827	-4.82737	1.38345e-06	5.929e-05	2571.09	2527.77	1796.95	1787.99
CDC26	723.222	0.590798	0.122418	4.82609	1.39242e-06	5.95108e-05	559.657	562.228	895.879	875.126
TRIP13	6649.35	-0.432669	0.089739	-4.82141	1.42546e-06	6.07557e-05	7848.74	7537.01	5489.6	5722.04
AKAP12	519.82	0.65856	0.136637	4.81978	1.43717e-06	6.10541e-05	400.201	371.431	694.254	613.391
UQCRH	2603.29	-0.467607	0.0970271	-4.81934	1.44031e-06	6.10541e-05	2994.22	3102.41	2192.93	2123.59
SLC38A6	3900.53	-0.476317	0.0990204	-4.81029	1.5071e-06	6.37119e-05	4526.24	4635.55	3425.54	3014.77
PURB	2350.01	-0.538018	0.111894	-4.80827	1.52239e-06	6.41837e-05	2803.49	2838.23	2075.49	1682.81
ZNF79	3536.14	-0.452646	0.0941689	-4.80675	1.53407e-06	6.45013e-05	4235.47	4003.33	2956.82	2948.94
ARC	250.225	0.818607	0.170361	4.80514	1.54642e-06	6.48455e-05	165.708	158.056	283.73	393.405
LINC02609	736.435	0.616489	0.128438	4.7999	1.58745e-06	6.6387e-05	537.771	585.936	979.023	843.012
DYNC2LI1	518.994	0.667163	0.139297	4.78949	1.67204e-06	6.95564e-05	344.965	421.106	672.429	637.477
TRIP12	23051.1	-0.455372	0.0950777	-4.78948	1.67218e-06	6.95564e-05	26506	27254.5	20638.5	17805.2
KIF1A	752.947	0.583282	0.121961	4.78251	1.73121e-06	7.18197e-05	604.471	567.872	924.98	914.467
TEX2	4139.21	-0.493749	0.103346	-4.77762	1.77384e-06	7.32992e-05	4839.94	4943.76	3678.09	3095.06
SNHG5	3453.81	-0.467561	0.0978705	-4.77734	1.77629e-06	7.32992e-05	3973.88	4115.1	3007.74	2718.51
LINC00649	1921.21	-0.482049	0.101158	-4.76529	1.88584e-06	7.76139e-05	2246.96	2276.01	1617.16	1544.72
SCNN1A	1949.49	0.494866	0.103934	4.76135	1.923e-06	7.89345e-05	1672.72	1513.95	2278.15	2333.14
ABRA	96.877	0.924357	0.194859	4.74372	2.09831e-06	8.59037e-05	52.1096	49.6747	154.856	130.868
GJB4	65.5294	0.954799	0.201593	4.73627	2.17683e-06	8.88843e-05	21.886	33.8691	88.3408	118.022
IARS1	7197.55	-0.479833	0.101369	-4.73352	2.20658e-06	8.98631e-05	8346.91	8586.95	6453.03	5403.3
STRAP	5477.77	-0.455663	0.0965084	-4.72149	2.34128e-06	9.50998e-05	6244.81	6534.48	4834.84	4296.95
FOS	27079.4	-0.398455	0.0844123	-4.72035	2.35441e-06	9.53844e-05	30773.8	31168.6	23588	22787
HLA-A	640.835	0.604799	0.12824	4.71616	2.40338e-06	9.71154e-05	465.859	518.198	801.303	777.979
MIR4435-2HG	21089.8	-0.470354	0.0998036	-4.71279	2.44343e-06	9.84779e-05	24612.4	24848.7	19071.2	15826.9
ARL5B	4059.78	-0.467698	0.0992616	-4.71177	2.45573e-06	9.87178e-05	4709.66	4801.51	3588.71	3139.21
ATP23	424.314	-0.691088	0.146846	-4.70622	2.52348e-06	0.00010118	560.699	523.843	272.297	340.416
RSPH3	2835.23	-0.506464	0.107757	-4.70008	2.60064e-06	0.000104006	3333.97	3400.46	2518.23	2088.26
GK	1561.99	0.518209	0.110319	4.69738	2.6352e-06	0.000105117	1230.83	1289.28	1984.03	1743.83
ADAM32	3060.39	0.466638	0.0995015	4.68976	2.73529e-06	0.000108831	2505.43	2566.15	3777.87	3392.12
CACHD1	7602.54	-0.496649	0.105924	-4.68872	2.74923e-06	0.000109106	8918.03	9080.31	6876.03	5535.78
PPIL3	1725.51	-0.483895	0.10324	-4.6871	2.77098e-06	0.00010969	2007.26	2060.37	1381.23	1453.19
POMGNT1	1694.1	-0.4828	0.1032	-4.67827	2.89302e-06	0.00011423	2038.53	1953.12	1378.12	1406.63
FNDC11	453.693	0.688299	0.147173	4.67679	2.91405e-06	0.000114769	369.978	286.759	551.87	606.166
IQGAP1	6544	-0.441963	0.0946105	-4.6714	2.99161e-06	0.000117526	7568.39	7628.46	5808.66	5170.47
ARHGAP5-AS1	2862.08	-0.473141	0.101333	-4.66915	3.02449e-06	0.000118519	3354.81	3364.33	2514.07	2215.11
YWHAZ	18711.7	-0.41464	0.088852	-4.66664	3.06166e-06	0.000119674	21284.7	21762	16598.7	15201.5
H2BC18	1943.3	-0.516435	0.110778	-4.66187	3.13343e-06	0.000122172	2204.23	2429.55	1687.83	1451.59
COPS6	1827.76	-0.545324	0.117181	-4.65368	3.26063e-06	0.000126498	2234.46	2169.88	1621.31	1285.39
MCM5	1020.96	-0.536055	0.11519	-4.65368	3.26062e-06	0.000126498	1276.68	1176.39	798.185	832.574
CYTOR	11763.4	-0.456996	0.0982254	-4.65253	3.27886e-06	0.000126574	13740.2	13724.9	10606.1	8982.49
HES7	565.337	0.6072	0.130501	4.65283	3.27404e-06	0.000126574	421.045	444.815	692.176	703.313
SLCO1B3	1269.21	-0.556685	0.119815	-4.64619	3.38125e-06	0.000130203	1552.86	1518.47	1107.9	897.607
LINC01588	10160.5	-0.425386	0.0916457	-4.64164	3.45658e-06	0.000132601	11694.4	11768.4	9035.7	8143.49
NEURL1	406.936	-0.655432	0.141214	-4.6414	3.46058e-06	0.000132601	520.053	504.65	300.359	302.681
FKBP8	443.721	0.653702	0.14111	4.63257	3.61152e-06	0.000138045	334.543	324.015	523.809	592.517
TPM4	10730	-0.39858	0.0863106	-4.61798	3.875e-06	0.000147392	12362.5	12189.5	9306.96	9061.17
SEL1L3	596.229	0.621772	0.134639	4.61807	3.8733e-06	0.000147392	414.792	488.844	776.359	704.918
ABTB2	6956.79	-0.423098	0.0917921	-4.60931	4.04004e-06	0.000152975	8005.07	8048.43	6149.56	5624.09
TALAM1	10753.7	-0.40493	0.0878518	-4.60924	4.04143e-06	0.000152975	12518.8	12143.2	8935.93	9416.84
ABL2	15194	-0.454132	0.0985677	-4.60731	4.07915e-06	0.000153889	17484.8	17961.9	13744.8	11584.6
SLC38A4	1457.28	-0.586244	0.127251	-4.60699	4.08538e-06	0.000153889	1785.27	1782.65	1300.17	961.033
GPR1	398.309	-0.670082	0.145584	-4.60271	4.17037e-06	0.000156711	466.902	543.035	298.28	285.018
KCNIP3	788.908	-0.55201	0.119979	-4.6009	4.2067e-06	0.000157566	964.027	943.82	611.11	636.675
ZNF331	4040.11	0.426343	0.0926719	4.60057	4.21337e-06	0.000157566	3349.6	3476.1	4742.34	4592.41
H2BC21	4841.38	-0.423101	0.0920066	-4.59859	4.25357e-06	0.000158688	5442.32	5730.66	4171.76	4020.76
NEU1	583.807	0.599226	0.130326	4.59789	4.26796e-06	0.000158844	465.859	431.267	734.787	703.313
MCMDC2	942.434	-0.553334	0.120369	-4.59699	4.28638e-06	0.000159148	1146.41	1132.36	801.303	689.664
MRPS6	2549.61	-0.447375	0.0974452	-4.59104	4.41032e-06	0.000162972	2924.39	3009.84	2178.38	2085.85
KLRG1	334.465	0.685198	0.149235	4.5914	4.40281e-06	0.000162972	235.535	248.374	429.232	424.717
KRT80	1591.23	-0.502083	0.10939	-4.58984	4.43588e-06	0.000163528	1918.67	1857.16	1379.16	1209.92
ZFPM1	781.541	0.562724	0.122709	4.58585	4.5214e-06	0.000166014	615.935	613.031	900.036	997.162
TMEM242	4919.21	-0.457562	0.0997801	-4.5857	4.52464e-06	0.000166014	5932.15	5557.92	4372.35	3814.43
CRIM1	40866.7	-0.475493	0.103851	-4.57861	4.68072e-06	0.000171337	47837.6	48246.6	37406.6	29975.9
IBTK	5994.95	-0.407571	0.0891233	-4.57312	4.80524e-06	0.000175481	6906.6	6855.11	5191.32	5026.76
H3C4	2459.73	-0.452395	0.0989506	-4.57193	4.83247e-06	0.000176063	2846.22	2889.04	2125.37	1978.27
CALM2	5221.43	-0.411462	0.090039	-4.56982	4.88145e-06	0.000177432	6095.78	5906.78	4469	4414.17
MT1E	2972.14	-0.478704	0.104908	-4.56306	5.04126e-06	0.000182813	3481.96	3516.74	2242.82	2647.06
IRF2BPL	844.277	-0.538514	0.118138	-4.55836	5.15557e-06	0.000186524	1016.14	1016.07	656.839	688.058
UAP1	15897.5	-0.399621	0.0876847	-4.55748	5.17716e-06	0.00018687	18040.3	18354.8	14081.5	13113.2
LMNB1	3859.95	-0.421566	0.0925196	-4.55651	5.20116e-06	0.000187302	4387.63	4517.01	3306.02	3229.14
CLBA1	1171.79	-0.502989	0.110476	-4.55293	5.29038e-06	0.000190075	1386.11	1396.54	977.984	926.51
ROBO4	762.988	-0.554161	0.121753	-4.55153	5.32568e-06	0.000190464	926.508	920.111	625.66	579.671
CNTNAP3B	3851.61	-0.525201	0.115387	-4.55166	5.3224e-06	0.000190464	4681.52	4539.59	3504.53	2680.78
ADAMTS4	1063.36	0.512253	0.112612	4.54881	5.39497e-06	0.000192499	875.441	843.341	1284.58	1250.07
PI4K2A	15488	-0.46574	0.10248	-4.54471	5.50103e-06	0.000195834	18268.6	18024	14129.3	11530
PRDX5	733.797	-0.563176	0.12397	-4.54284	5.55002e-06	0.000196939	911.917	871.566	548.752	602.954
DSTN	4353.14	-0.472091	0.10393	-4.54239	5.56207e-06	0.000196939	5058.8	5163.91	3918.17	3271.69
SPECC1	5549.39	-0.430358	0.094749	-4.54209	5.57004e-06	0.000196939	6300.05	6541.26	4917.98	4438.26
STX1A	5674.66	-0.424667	0.0935639	-4.53879	5.65787e-06	0.000199591	6781.54	6325.62	4632.17	4959.32
C1RL	642.001	0.590386	0.130098	4.53801	5.67889e-06	0.000199879	491.914	500.134	733.748	842.209
SNX5	8939.83	-0.41582	0.091658	-4.53665	5.71557e-06	0.000200264	10367.7	10214.9	7962.1	7214.57
CYP4Z1	2323.08	-0.519116	0.114419	-4.53698	5.70665e-06	0.000200264	2790.99	2758.08	2086.92	1656.32
RGS4	16484.2	-0.472787	0.104237	-4.53569	5.74153e-06	0.000200721	19025.2	19701.7	15061.6	12148.2
NOX3	214.916	-0.769492	0.16974	-4.53336	5.80523e-06	0.000202493	267.843	304.822	156.935	130.065
APIP	2813.71	-0.48599	0.107225	-4.53243	5.83085e-06	0.000202932	3336.05	3304.5	2517.19	2097.09
SLC16A5	678.805	0.606143	0.13387	4.52785	5.95875e-06	0.00020692	551.319	486.586	762.848	914.467
NOS1AP	9771.36	-0.443406	0.098025	-4.52339	6.08557e-06	0.000210853	11278.6	11438.7	8837.19	7530.9
SNAP25	2695.07	-0.500624	0.110887	-4.51474	6.33946e-06	0.000219162	3177.64	3217.57	2423.65	1961.41
SERPINA3	1225.88	-0.522486	0.11581	-4.51159	6.43424e-06	0.000221946	1446.56	1485.73	1063.21	908.044
CLDN14	388.542	0.648779	0.143832	4.51066	6.46266e-06	0.000222433	279.307	296.919	497.826	480.115
DNAJB1	6162.18	-0.400702	0.0889678	-4.50391	6.6716e-06	0.000229117	7174.44	6940.91	5271.34	5262
PARP12	432.722	0.647508	0.143936	4.49859	6.8405e-06	0.0002344	305.362	336.433	584.088	505.004
XDH	223.079	-0.746206	0.166045	-4.49401	6.9894e-06	0.000238452	312.657	275.469	154.856	149.333
GRAMD2A	1385.57	0.496333	0.110441	4.49409	6.9868e-06	0.000238452	1142.24	1116.55	1551.68	1731.79
H2BC15	768.852	-0.606856	0.135259	-4.48663	7.23593e-06	0.000246323	959.858	940.433	669.311	505.807
SLC38A1	6795.97	-0.510473	0.113806	-4.48546	7.27581e-06	0.000247139	7937.33	8253.91	6242.05	4750.57
OGFR	309.615	0.683226	0.152354	4.48447	7.30966e-06	0.000247748	224.071	222.407	407.407	384.574
DISP3	513.992	0.666052	0.148582	4.48273	7.36935e-06	0.000249228	384.569	368.045	551.87	751.485
TNRC6B	6075.61	0.428422	0.0956713	4.47806	7.53239e-06	0.00025419	5066.09	5180.85	7448.68	6606.8
CCT5	3921.45	-0.45135	0.100845	-4.47569	7.61643e-06	0.000256469	4454.33	4689.75	3497.25	3044.48
PYGB	9789.32	-0.405033	0.0905374	-4.47365	7.68939e-06	0.000258367	11292.1	11166.7	8725.99	7972.48
ZBTB32	464.287	0.614944	0.137649	4.46746	7.91521e-06	0.000265381	337.67	366.916	573.695	578.868
NKD2	1751.15	0.505033	0.113112	4.46489	8.01105e-06	0.000268017	1462.19	1378.47	1899.85	2264.09
EFNA1	614.743	0.626206	0.140273	4.46419	8.03704e-06	0.00026831	425.214	501.263	683.861	848.632
NDRG3	1627.65	0.462754	0.103779	4.45904	8.23265e-06	0.000274251	1321.5	1377.34	1908.16	1903.6
HSPA1A	2757.71	-0.450403	0.101077	-4.45604	8.34873e-06	0.000277524	3231.84	3199.5	2162.79	2436.71
GRIN2D	507.782	0.598717	0.134496	4.45155	8.52535e-06	0.000282791	397.075	381.592	606.953	645.506
CAMTA1	13801.9	-0.392387	0.0881891	-4.44939	8.61158e-06	0.00028501	15759	15769.5	12285.6	11393.5
MTO1	3950.27	-0.463285	0.104133	-4.44896	8.6289e-06	0.00028501	4708.62	4542.98	3559.61	2989.88
ACAT2	2052.96	-0.490051	0.110169	-4.44817	8.66055e-06	0.00028545	2468.95	2385.52	1827.09	1530.27
PRSS12	1830.51	-0.533182	0.119918	-4.44623	8.73899e-06	0.000287426	2222.99	2175.53	1649.37	1274.15
LOXL2	11618.1	-0.428567	0.0964788	-4.44209	8.90898e-06	0.000292399	13500.5	13378.3	10536.5	9057.16
CLK1	4827	0.41503	0.093518	4.43797	9.08102e-06	0.000296793	4162.51	4029.3	5772.29	5343.89
KRT8	5410.87	-0.401251	0.0904082	-4.43821	9.07082e-06	0.000296793	6285.46	6113.38	4713.24	4531.39
ATP6V0A1	4502.2	0.407821	0.091915	4.43693	9.12501e-06	0.000296983	3914.47	3752.7	5247.44	5094.2
GCNT2	13155.1	-0.417025	0.0939866	-4.43707	9.11925e-06	0.000296983	15169.1	15142.9	11893.8	10414.8
PHB2	1097.31	-0.49664	0.111986	-4.43483	9.21448e-06	0.000299269	1281.9	1320.9	871.975	914.467
SPATA5	5642.68	-0.457894	0.10348	-4.42494	9.647e-06	0.000312663	6395.93	6796.41	5107.13	4271.26
ZC3H12A	1375.57	0.470643	0.106379	4.42422	9.67898e-06	0.000313048	1131.82	1139.13	1611.96	1619.39
PFN2	1405.65	-0.512085	0.115901	-4.41829	9.94828e-06	0.00032109	1658.13	1693.46	1240.93	1030.08
TM4SF1	23116.3	-0.410123	0.0928564	-4.41674	1.00202e-05	0.000322742	25936	27204.8	20867.1	18457.1
EPN2	2715.71	0.428546	0.0970938	4.41373	1.01603e-05	0.000325906	2259.47	2318.91	3223.92	3060.53
OFD1	1762.75	-0.456174	0.103348	-4.41398	1.01488e-05	0.000325906	2013.51	2105.53	1502.83	1429.11
VARS1	1299.87	0.497117	0.112672	4.41209	1.0238e-05	0.00032772	1074.5	1042.04	1446.71	1636.25
QPRT	80.9763	0.879597	0.19942	4.41077	1.03003e-05	0.000328363	38.5611	44.0299	100.812	140.502
ANGPTL4	2594.12	0.500195	0.1134	4.41088	1.02954e-05	0.000328363	2156.29	2060.37	2739.6	3420.22
TMPRSS13	202.038	0.74954	0.17	4.40907	1.03815e-05	0.000330277	129.232	143.379	257.747	277.792
WDR1	6425.27	-0.419506	0.0951571	-4.40857	1.04058e-05	0.000330373	7619.46	7199.45	5731.76	5150.4
GLTP	930.807	-0.526767	0.119566	-4.40566	1.05461e-05	0.000334147	1176.63	1055.59	773.241	717.764
FOXN2	4202.6	-0.429604	0.097637	-4.40001	1.08247e-05	0.000342277	4754.48	4973.12	3740.45	3342.34
THAP7-AS1	1009.33	-0.501072	0.113903	-4.39913	1.08687e-05	0.000342969	1230.83	1167.36	813.774	825.349
HLA-E	1534.36	0.511194	0.116226	4.39829	1.09107e-05	0.000343598	1249.59	1229.45	1650.41	2007.97
EZR	45474.8	-0.409108	0.0930352	-4.39735	1.09582e-05	0.000344396	52622.3	51888.6	41365.3	36023.1
TBP	1397.14	-0.466406	0.106134	-4.39452	1.1102e-05	0.000348212	1635.2	1642.65	1140.12	1170.58
ADM	1335.89	0.473785	0.107928	4.38984	1.13436e-05	0.000355076	1097.43	1104.13	1529.85	1612.16
EBNA1BP2	2055.71	-0.472114	0.107588	-4.38817	1.14306e-05	0.000357081	2396	2435.19	1826.06	1565.59
MKKS	1680.91	-0.462733	0.105491	-4.38649	1.15196e-05	0.000359139	1931.18	2006.18	1451.91	1334.37
PRAP1	522.727	0.619198	0.141576	4.37362	1.22205e-05	0.000379469	403.328	386.108	578.892	722.581
COL6A3	4713.24	-0.470288	0.107524	-4.37379	1.2211e-05	0.000379469	5410.01	5661.79	4297.52	3483.65
MOCS3	965.325	-0.499105	0.114132	-4.37304	1.22529e-05	0.000379719	1146.41	1145.91	787.792	781.191
ZBTB48	3611.62	-0.432401	0.0991474	-4.36119	1.29356e-05	0.000400076	4271.94	4097.04	3217.68	2859.82
LAMA2	5157.52	-0.444986	0.102063	-4.35991	1.30114e-05	0.000401624	5907.14	6098.7	4678.94	3945.29
TRAK1	3407.46	-0.417893	0.0959752	-4.35417	1.3357e-05	0.000409411	3954.07	3901.72	3002.55	2771.5
ATP8B1	4526.6	-0.40646	0.0933537	-4.35398	1.3369e-05	0.000409411	5111.95	5282.46	3989.88	3722.1
CCDC190	7649.88	-0.453713	0.104193	-4.35456	1.33332e-05	0.000409411	8782.55	9082.57	7005.94	5728.47
MMACHC	3021.51	-0.413488	0.0949399	-4.35525	1.32913e-05	0.000409411	3537.2	3418.52	2586.83	2543.49
MYH11	1592.63	-0.452212	0.103938	-4.3508	1.35644e-05	0.00041458	1825.92	1892.16	1318.88	1333.56
GPAT3	12015	-0.40083	0.0921973	-4.34752	1.37686e-05	0.000419997	13724.6	13811.8	10847.2	9676.17
RIN1	1444.8	-0.477935	0.110042	-4.3432	1.40423e-05	0.000427508	1723.78	1682.17	1115.17	1258.09
PFKFB4	1823.26	0.439729	0.101326	4.33976	1.42639e-05	0.000433404	1524.73	1530.88	2134.73	2102.71
CDH23	2582.31	0.419932	0.0967892	4.33862	1.43378e-05	0.000434803	2214.66	2155.21	3016.06	2943.32
LINC01715	1014.13	-0.501391	0.115583	-4.33794	1.43827e-05	0.000435314	1247.5	1163.97	794.027	851.04
MGAT5B	1284.08	-0.472338	0.108974	-4.3344	1.46158e-05	0.000441032	1513.26	1506.05	1093.35	1023.66
IDI1	4603.49	-0.396382	0.0914543	-4.33421	1.46283e-05	0.000441032	5315.18	5219.23	4024.18	3855.37
WARS1	7319.7	-0.40413	0.0932874	-4.33209	1.47698e-05	0.000444435	8489.69	8305.84	6572.55	5910.72
TUBB	2711.33	-0.481795	0.111268	-4.33005	1.49073e-05	0.000447707	2981.71	3416.27	2408.07	2039.29
RPL23P8	153.886	-0.83222	0.192294	-4.32785	1.50574e-05	0.000451345	178.215	257.405	113.284	66.6381
ANKRD28	18728.9	-0.386944	0.0894681	-4.32494	1.52571e-05	0.000456451	20956.4	21763.2	16818	15378.1
TTYH3	1406.81	0.504418	0.116748	4.32057	1.55627e-05	0.000464699	1137.03	1142.52	1516.34	1831.34
PDE8A	4807.86	-0.417434	0.0966394	-4.3195	1.56382e-05	0.00046606	5463.17	5621.15	4311.03	3836.1
PODXL	7233.89	-0.410111	0.0950658	-4.31397	1.60351e-05	0.000476976	8248.94	8386	6532.02	5768.61
HHAT	970.108	-0.50059	0.116116	-4.31113	1.62425e-05	0.000481303	1201.65	1104.13	795.067	779.585
H2BC20P	669.426	-0.539708	0.125182	-4.31138	1.6224e-05	0.000481303	789.981	825.278	544.595	517.85
QPCTL	2185.49	-0.433442	0.100594	-4.30885	1.64108e-05	0.000485366	2624.24	2444.22	1815.66	1857.84
TMEM134	317.403	0.689848	0.160283	4.30394	1.67791e-05	0.000495316	227.198	224.665	351.284	466.466
ZBTB11	2856.73	-0.443314	0.103019	-4.30324	1.6832e-05	0.00049594	3280.82	3366.59	2558.76	2220.73
YWHAQ	12009.5	-0.390432	0.0907407	-4.30273	1.6871e-05	0.000496148	13549.5	13878.4	10804.6	9805.43
EPAS1	221.504	0.723702	0.168236	4.30172	1.69478e-05	0.000497465	142.78	161.443	312.83	268.961
PRDM6	78.4238	0.852289	0.198481	4.29407	1.75428e-05	0.000513961	43.772	39.514	116.402	114.007
SPEG	421.8	0.607739	0.141551	4.29342	1.75945e-05	0.000514507	307.446	333.046	507.18	539.527
UAP1L1	278.043	0.687774	0.160371	4.28864	1.79774e-05	0.000524469	178.215	217.891	341.931	374.137
CDH15	379.498	0.633246	0.147667	4.28832	1.80026e-05	0.000524469	307.446	257.405	477.04	476.101
HDAC9	24413	-0.435309	0.101525	-4.28771	1.80526e-05	0.000524944	28177.7	28480.6	22547.7	18445.9
TBX1	656.399	-0.540648	0.126106	-4.28726	1.80887e-05	0.00052501	818.12	766.571	531.084	509.821
IER5L	1522.44	0.48695	0.113723	4.28191	1.85296e-05	0.000536807	1275.64	1213.64	1653.53	1946.96
TMEM40	104.961	0.820908	0.191791	4.28022	1.86711e-05	0.0005399	62.5315	60.9644	148.62	147.728
ARNTL	3140.43	-0.423488	0.0990107	-4.27719	1.89265e-05	0.000545259	3595.56	3661.25	2796.76	2508.16
SPATA2	3319.05	-0.405154	0.0947169	-4.27753	1.88981e-05	0.000545259	3869.66	3750.44	2893.42	2762.67
S100A13	1935.66	0.443617	0.103772	4.27494	1.91191e-05	0.000549788	1638.32	1598.62	2149.28	2356.42
WDR35	2868.13	-0.461012	0.107894	-4.27283	1.93006e-05	0.000553984	3313.13	3404.98	2600.34	2154.1
LOC105371899	443.829	-0.598211	0.140061	-4.27109	1.94523e-05	0.000557312	578.416	519.327	331.538	346.036
ELOVL5	11097	-0.444187	0.104012	-4.27055	1.9499e-05	0.000557621	13048.2	12790.1	10243.4	8306.48
ADORA2A-AS1	673.629	-0.536834	0.125719	-4.2701	1.95383e-05	0.000557719	807.698	816.246	559.145	511.427
CCDC80	838.036	-0.51355	0.120302	-4.26885	1.96484e-05	0.000559835	1026.56	975.431	704.647	645.506
SERPINB9	494.638	0.65958	0.154594	4.26652	1.98545e-05	0.000564674	333.501	388.366	519.651	737.033
CAP1	3352.74	-0.406001	0.0951774	-4.26574	1.99245e-05	0.000565629	3939.48	3760.6	2922.52	2788.36
MIR2052HG	269.763	-0.739641	0.173412	-4.26522	1.9971e-05	0.000565917	320.995	394.011	220.332	143.713
RBM47	2764.52	0.416235	0.0976175	4.26394	2.00856e-05	0.000568131	2329.3	2355.03	3298.75	3074.99
NLGN2	684.233	0.573849	0.134645	4.26195	2.02648e-05	0.000572159	594.049	467.394	814.814	860.675
SRXN1	1551.28	-0.443972	0.104207	-4.26049	2.03976e-05	0.000574866	1782.15	1830.06	1304.33	1288.6
MCM6	1693.37	-0.479561	0.112596	-4.25914	2.05218e-05	0.000577319	1987.46	2006.18	1515.3	1264.52
FBXO27	564.651	-0.595128	0.139903	-4.25386	2.10114e-05	0.000590025	693.057	703.349	377.267	484.932
LTV1	2040.74	-0.427841	0.100693	-4.24894	2.14784e-05	0.000600198	2356.39	2367.45	1769.93	1669.16
TIMM10B	1356.38	-0.473195	0.111371	-4.24883	2.14894e-05	0.000600198	1626.86	1564.75	1183.77	1050.15
CASC19	1358.76	-0.539989	0.12707	-4.24952	2.14227e-05	0.000600198	1584.13	1695.71	1229.5	925.707
ZNF33B	958.541	-0.509122	0.11991	-4.24587	2.17748e-05	0.00060708	1109.93	1178.65	720.237	825.349
CENPBD1P1	2773.71	-0.413234	0.0973976	-4.24276	2.2079e-05	0.000614461	3213.08	3175.8	2270.88	2435.1
ADAM9	13504.4	0.386277	0.0911071	4.23981	2.23705e-05	0.00062146	11447.4	11763.9	16192.3	14613.8
LINC02657	237.561	-0.692956	0.163483	-4.2387	2.24813e-05	0.000623426	311.615	303.693	155.895	179.04
PSD4	2144	-0.420975	0.0993279	-4.23824	2.25284e-05	0.000623619	2460.61	2490.51	1848.92	1775.94
IMPDH1	636.481	0.559972	0.132192	4.23604	2.27496e-05	0.000628625	542.982	452.717	761.809	788.417
LOC105379143	409.582	0.634398	0.150056	4.22775	2.36045e-05	0.00065109	326.206	282.243	461.451	568.431
ADAMTSL4-AS1	11193.5	-0.370638	0.0876975	-4.22633	2.37538e-05	0.000652922	12922.1	12471.7	9926.38	9453.77
EFNB2	1502.15	-0.47635	0.11271	-4.22632	2.37548e-05	0.000652922	1735.25	1804.1	1332.39	1136.86
RPL22L1	7989.46	-0.367665	0.0870217	-4.22498	2.38967e-05	0.000655663	9035.8	9071.28	6905.13	6945.61
MTCL1	8370.78	-0.408899	0.0969963	-4.21562	2.49097e-05	0.000682254	9628.8	9619.96	7641.99	6592.35
LOC100507642	61.0795	0.847971	0.201353	4.21136	2.53837e-05	0.000694014	31.2657	28.2243	92.498	92.3299
CLCN3	9224.41	-0.431432	0.102463	-4.2106	2.54693e-05	0.000695132	10681.4	10703.8	8509.81	7002.62
WSB1	2719.65	0.416225	0.09893	4.20727	2.58473e-05	0.000704215	2271.98	2334.71	3267.57	3004.33
JADE1	5151.05	-0.392953	0.0934441	-4.20522	2.60831e-05	0.000709397	5943.62	5834.52	4606.19	4219.88
H2AC21	1838.98	-0.431617	0.102673	-4.20381	2.62456e-05	0.000712571	2200.07	2063.76	1561.03	1531.07
SSPO	1014.06	0.481678	0.114606	4.20289	2.63532e-05	0.000714245	851.47	809.472	1166.1	1229.19
ERRFI1	35879.4	-0.413037	0.0983685	-4.19888	2.68244e-05	0.000725751	41076.9	41563.1	33160	27717.4
SPTBN4	672.602	0.553178	0.131783	4.19763	2.69722e-05	0.000728483	539.855	517.069	743.102	890.381
GNE	5952.17	-0.393834	0.0938438	-4.1967	2.70828e-05	0.000730204	6828.44	6786.24	5360.72	4833.27
MPP7	247.715	0.715122	0.170454	4.1954	2.72395e-05	0.000733156	191.763	149.024	284.769	365.305
TCP1	3199.97	-0.399251	0.0953069	-4.18911	2.80048e-05	0.000752454	3588.26	3745.93	2790.53	2675.16
DLG1-AS1	1548.71	-0.501339	0.119801	-4.18478	2.85449e-05	0.000765642	1874.9	1809.74	1403.06	1107.16
ITGB1	24625.5	-0.406399	0.0971749	-4.18214	2.88777e-05	0.000773236	27815	28773	22673.4	19240.7
LNCAROD	1200.5	-0.45746	0.109443	-4.17988	2.91666e-05	0.00077963	1391.33	1419.12	1011.24	980.302
SLC25A45	1428.07	0.571814	0.136949	4.17538	2.97491e-05	0.000793836	1128.69	1087.2	1421.77	2074.61
FAM171A1	3104.86	-0.441529	0.105779	-4.17405	2.99227e-05	0.000797101	3485.09	3740.28	2807.16	2386.93
FAM98C	219.36	0.709483	0.170028	4.17273	3.00973e-05	0.000800381	154.244	149.024	254.629	319.542
CDK18	198.535	0.743719	0.178384	4.16921	3.05663e-05	0.000811467	158.413	103.865	273.337	258.524
SNRPE	1349.42	-0.444826	0.106732	-4.16769	3.07696e-05	0.000815056	1575.79	1569.27	1114.13	1138.47
KCNK6	1187.75	0.456561	0.109555	4.16742	3.08062e-05	0.000815056	995.293	975.431	1393.71	1386.55
PPM1H	8092.11	-0.364716	0.0875247	-4.16701	3.08625e-05	0.000815158	9245.28	9078.06	7117.15	6927.95
GJB3	200.484	0.706134	0.169737	4.16016	3.1803e-05	0.000838574	140.696	136.605	273.337	251.298
GNAI3	3980.97	-0.397642	0.0956498	-4.15727	3.22068e-05	0.000847786	4433.48	4686.36	3531.55	3272.49
IFIT2	3716.55	-0.486555	0.117239	-4.1501	3.32334e-05	0.00087333	4445.99	4351.05	3459.84	2609.32
MAP1B	955.859	-0.517001	0.124606	-4.14907	3.33828e-05	0.000875777	1164.13	1124.46	845.993	688.861
RPL14	1674.85	-0.426942	0.102933	-4.14775	3.35756e-05	0.000879352	1941.6	1936.19	1434.24	1387.36
ERO1B	1413.98	0.44903	0.108328	4.14511	3.39644e-05	0.000888042	1131.82	1223.8	1615.08	1685.22
HSPA4L	994.236	0.481192	0.11613	4.14357	3.41946e-05	0.000889575	773.306	854.631	1174.41	1174.6
HECW1	3855.74	-0.435742	0.105158	-4.1437	3.41748e-05	0.000889575	4500.18	4454.92	3532.59	2935.29
SNAP25-AS1	872.648	-0.514674	0.124204	-4.14376	3.41652e-05	0.000889575	1055.74	1031.88	763.888	639.083
EHD2	954.246	0.492135	0.118842	4.14109	3.45654e-05	0.000897719	788.939	764.313	1064.25	1199.49
LOC105376360	4371.49	-0.432046	0.104385	-4.13897	3.48872e-05	0.000904566	5079.64	5060.05	4012.75	3333.51
TGFBI	684.864	-0.52005	0.125694	-4.13742	3.51232e-05	0.000909172	801.445	841.083	572.656	524.273
PDS5B	4118.46	-0.390296	0.094451	-4.13226	3.59221e-05	0.000928305	4625.24	4785.71	3663.54	3399.34
LRRFIP2	2684.05	-0.440752	0.106703	-4.13066	3.61719e-05	0.000933212	3119.28	3126.12	2440.28	2050.53
SIAH2	2716.55	-0.403803	0.0977695	-4.13015	3.62531e-05	0.000933757	3078.63	3158.86	2393.51	2235.19
ANLN	14895.4	-0.40554	0.0982692	-4.12683	3.678e-05	0.000945763	16690.7	17535.2	13709.4	11646.4
MTHFD1L	6650.89	-0.39219	0.0951164	-4.12326	3.73549e-05	0.00095896	7510.03	7698.45	6038.35	5356.74
NR2F1	5899.52	-0.380991	0.0924118	-4.12275	3.74372e-05	0.000959489	6783.62	6653.03	5295.25	4866.18
H1-5	1805.79	-0.422534	0.102583	-4.11896	3.80593e-05	0.000973829	2047.91	2126.98	1558.95	1489.32
ERP29	2395.54	-0.459049	0.111618	-4.11267	3.91108e-05	0.000999092	2759.72	2852.91	2188.77	1780.76
RPS6KA1	1110.61	0.47312	0.115114	4.11002	3.9563e-05	0.00100899	871.272	953.98	1361.49	1255.69
FARSB	3184.74	-0.405576	0.0988586	-4.10258	4.08566e-05	0.00103917	3521.56	3796.73	2818.59	2602.1
WNT16	635.911	-0.57372	0.139848	-4.10245	4.08801e-05	0.00103917	786.854	772.216	562.263	422.309
SHH	321.861	-0.621131	0.151454	-4.1011	4.11183e-05	0.00104352	389.78	417.719	228.647	251.298
HPCAL1	10020.8	-0.357635	0.0873152	-4.09591	4.20518e-05	0.00106547	11380.7	11258.1	8923.46	8520.84
OTOG	525.913	-0.609007	0.148813	-4.09244	4.26859e-05	0.00107978	647.201	662.706	464.568	329.176
STK11IP	2056.26	-0.406908	0.0994754	-4.09054	4.30362e-05	0.00108687	2368.9	2359.55	1726.28	1770.32
CAGE1	530.561	-0.567644	0.139125	-4.08009	4.50189e-05	0.0011351	625.315	672.867	453.136	370.925
STPG4	1513.88	-0.451051	0.110571	-4.0793	4.51722e-05	0.00113713	1735.25	1801.84	1343.82	1174.6
DGAT2	422.344	0.577797	0.141769	4.07563	4.58908e-05	0.00115335	306.404	344.336	517.573	521.062
FEZ2	11675.1	-0.378935	0.0930815	-4.071	4.68119e-05	0.0011746	12980.5	13597.3	10627.9	9494.72
DEDD2	2506.94	0.449839	0.11054	4.06948	4.71188e-05	0.0011804	2094.8	2077.31	2637.75	3217.9
LOC100131635	396.365	-0.618403	0.152093	-4.06594	4.78384e-05	0.0011965	504.421	487.715	338.813	254.509
ABHD11	1995.14	-0.422838	0.104209	-4.0576	4.9579e-05	0.00123804	2318.88	2297.46	1589.09	1775.14
P4HA2	409.27	0.607295	0.149795	4.05418	5.03106e-05	0.00125229	270.97	345.465	537.32	483.327
FGF5	609.532	-0.540347	0.133275	-4.05437	5.027e-05	0.00125229	726.407	748.508	524.848	438.366
MEX3C	1623.88	-0.433562	0.107169	-4.04558	5.21927e-05	0.00129706	1889.49	1880.87	1437.36	1287.8
TMEM120B	2190.96	0.398416	0.0985842	4.04138	5.31384e-05	0.00131846	1883.24	1857.16	2491.21	2532.25
NAPSB	212.114	0.674894	0.167132	4.03808	5.38898e-05	0.00133497	146.949	153.54	280.612	267.355
CCAT1	8076.87	-0.436595	0.108133	-4.03755	5.40112e-05	0.00133585	9405.78	9372.72	7558.85	5970.13
GAS5-AS1	1023.53	-0.466575	0.115648	-4.03443	5.47357e-05	0.00135162	1187.06	1219.29	886.525	801.263
OXNAD1	1563.34	-0.454233	0.112619	-4.03338	5.49804e-05	0.00135552	1830.09	1827.8	1407.22	1188.25
LINC01770	125.655	0.790008	0.195919	4.03232	5.5229e-05	0.00135949	67.7424	79.028	127.834	228.015
CATSPER3	1116.44	-0.459013	0.113892	-4.03026	5.57147e-05	0.00136497	1267.3	1350.25	963.434	884.761
RNU12	2986.87	-0.390658	0.0969265	-4.03046	5.56682e-05	0.00136497	3295.41	3534.81	2522.39	2594.87
MSI1	364.863	0.606927	0.15058	4.03059	5.5636e-05	0.00136497	257.421	292.403	419.878	489.75
ARRDC3	1531.17	-0.515415	0.127933	-4.02879	5.60647e-05	0.00137138	1747.75	1921.51	1409.29	1046.14
LINC02548	620.25	-0.53087	0.131947	-4.02336	5.73729e-05	0.00139679	749.335	746.25	534.202	451.212
RGMB	3757.66	-0.396148	0.0984589	-4.02349	5.73429e-05	0.00139679	4277.15	4330.73	3404.76	3017.98
ABLIM3	162.823	0.724246	0.179994	4.02373	5.7284e-05	0.00139679	109.43	107.252	241.118	193.491
RP1L1	369.234	-0.583654	0.145108	-4.0222	5.76562e-05	0.0014015	468.986	442.557	279.573	285.821
H3C2	4457.61	-0.377169	0.0937841	-4.02167	5.77867e-05	0.00140248	4868.08	5275.68	3861.01	3825.67
CYB5B	11381.5	-0.365722	0.0910555	-4.01647	5.90753e-05	0.00143152	12686.6	13106.2	10341.1	9391.95
MCM4	1988.83	-0.426797	0.106281	-4.01574	5.92594e-05	0.00143375	2295.95	2311	1787.6	1560.78
ANP32B	2775.96	-0.405859	0.101091	-4.0148	5.94954e-05	0.00143722	3137	3244.66	2497.45	2224.75
UBC	15921.6	-0.417141	0.104049	-4.00908	6.09558e-05	0.00147022	18622.9	18136.9	14900.5	12026.2
STIL	5424.51	-0.373574	0.09324	-4.00659	6.16019e-05	0.0014835	6056.17	6271.43	4881.61	4488.84
RUNX1	64217.7	-0.398217	0.0994099	-4.00581	6.1805e-05	0.00148546	73271.3	73981.5	59996.9	49621.3
PTK7	800.606	0.490757	0.122522	4.00546	6.18964e-05	0.00148546	621.146	680.769	914.587	985.922
HNRNPA3	4213.88	-0.468217	0.116913	-4.00482	6.20651e-05	0.00148546	4884.75	5031.82	3958.71	2980.25
TENT5C	421.164	0.651083	0.162574	4.00483	6.2063e-05	0.00148546	314.742	295.79	422.996	651.126
BASP1-AS1	100.437	0.782554	0.19566	3.99956	6.34591e-05	0.00151649	59.4049	58.7065	117.441	166.194
RRM2	11088.6	-0.353608	0.0884857	-3.99622	6.43627e-05	0.00153572	12655.3	12367.9	9990.82	9340.57
CAPN5	391.611	0.5766	0.144383	3.99354	6.50935e-05	0.00155078	302.235	300.306	457.293	506.61
ADIRF	635.536	-0.515988	0.129372	-3.98842	6.65157e-05	0.00158224	799.361	725.928	485.354	531.499
SYNM	1138.54	0.440196	0.110404	3.98713	6.68777e-05	0.00158842	950.478	951.723	1334.47	1317.51
TCF7	5622.99	-0.372771	0.0935182	-3.98607	6.71759e-05	0.00159307	6505.36	6270.3	5074.92	4641.38
SHKBP1	319.043	0.614501	0.154274	3.98318	6.8e-05	0.00161016	239.704	237.084	365.835	433.549
PRKAR2B	1557.85	-0.445077	0.111827	-3.98004	6.89035e-05	0.00162908	1806.12	1827.8	1402.02	1195.47
MYLK2	1122.2	-0.450098	0.113118	-3.979	6.92062e-05	0.00163375	1372.57	1250.9	936.412	928.919
USPL1	1518.8	-0.449431	0.113046	-3.97565	7.01887e-05	0.00165443	1714.4	1834.58	1360.45	1165.76
IDS	2070.67	0.394779	0.0993381	3.9741	7.0647e-05	0.00166272	1785.27	1754.42	2366.49	2376.49
ATP1B1	4230.89	-0.379995	0.0956356	-3.97336	7.08659e-05	0.00166535	4869.12	4768.77	3820.48	3465.18
LOC101928304	10398.9	-0.37942	0.0955	-3.97298	7.09788e-05	0.00166549	11884.1	11801.1	9582.37	8328.15
PLIN3	3207.14	0.381391	0.0961015	3.96863	7.22878e-05	0.00169365	2822.25	2695.98	3551.3	3759.03
CD4	1325.88	-0.426569	0.107499	-3.96813	7.24386e-05	0.00169463	1509.09	1563.62	1127.64	1103.14
IDI2-AS1	2364.48	-0.427304	0.107754	-3.96555	7.32278e-05	0.00171052	2728.46	2751.3	2159.67	1818.5
GINS4	568.724	0.553744	0.13976	3.96211	7.42914e-05	0.00173276	429.383	459.491	615.267	770.754
LINC00869	2751.7	-0.473984	0.119697	-3.95985	7.49971e-05	0.0017466	3276.65	3219.83	1933.1	2577.21
CD22	308.176	0.620951	0.156872	3.95834	7.54728e-05	0.00175351	204.269	252.889	402.21	373.334
WDR27	7000.4	-0.357022	0.0901982	-3.95819	7.5519e-05	0.00175351	7747.65	8071.01	6261.8	5921.15
LIG3	2826.19	-0.396136	0.100119	-3.95666	7.60059e-05	0.00176218	3182.85	3293.21	2542.14	2286.57
CASC8	900.657	-0.503015	0.127212	-3.95416	7.68047e-05	0.00177805	1050.53	1098.49	806.499	647.112
SPTSSA	12840.4	-0.350953	0.088789	-3.95266	7.72863e-05	0.00178654	14540.7	14412.4	11651.6	10756.8
NBEA	6005.58	-0.454434	0.114994	-3.95181	7.75636e-05	0.00179029	6826.35	7238.96	5660.04	4296.95
P4HB	5648.23	-0.358363	0.0907272	-3.9499	7.81847e-05	0.00180195	6308.38	6461.1	5044.78	4778.67
FSHB	77.4497	-0.784999	0.198803	-3.94863	7.85982e-05	0.0018088	108.388	114.026	48.8472	38.5377
TTC7A	4548.78	-0.357236	0.0905081	-3.94701	7.91331e-05	0.00181842	5167.18	5113.11	3963.9	3950.91
H2AC17	4891.89	-0.354656	0.0899554	-3.94258	8.06095e-05	0.0018496	5534.04	5511.64	4281.93	4239.95
BCL9L	1096.76	0.473914	0.120215	3.94223	8.07275e-05	0.0018496	944.225	854.631	1195.2	1392.98
BHLHE40	5848.65	-0.361118	0.0916842	-3.93872	8.19181e-05	0.00187412	6702.33	6533.36	5263.03	4895.89
TAS1R3	818.413	0.499728	0.126926	3.93716	8.24506e-05	0.00188353	655.538	667.222	885.486	1065.41
AP1AR	1134.76	-0.440953	0.112251	-3.92826	8.55621e-05	0.00195175	1281.9	1362.67	972.788	921.693
FOXN3	9728.77	-0.376971	0.0960259	-3.92572	8.64693e-05	0.00196667	10997.2	11146.3	8983.73	7787.82
RASD1	389.603	0.673466	0.171547	3.92583	8.64304e-05	0.00196667	254.295	294.661	375.188	634.266
DNAAF2	1789.2	-0.40316	0.102717	-3.92497	8.67392e-05	0.00196993	2113.56	1998.28	1509.07	1535.89
RHBDD1	6576.86	-0.394697	0.100583	-3.9241	8.70529e-05	0.00197417	7544.42	7521.2	6098.63	5143.17
TMEM123	6505.73	-0.429821	0.109552	-3.92345	8.72898e-05	0.00197666	7480.85	7617.17	6117.34	4807.58
SAP30BP	7973.24	-0.361557	0.0921745	-3.92253	8.7625e-05	0.00198137	9233.81	8813.88	7230.43	6614.83
CNTNAP3	915.235	-0.462223	0.117877	-3.92123	8.80983e-05	0.00198918	1030.73	1119.94	773.241	737.033
H4C8	1545.78	-0.408641	0.104258	-3.9195	8.87317e-05	0.00200058	1800.91	1758.94	1300.17	1323.13
ZNF274	5744.76	-0.35449	0.0905291	-3.91576	9.01213e-05	0.00202897	6571.02	6400.14	5132.08	4875.82
GBE1	16819	-0.402086	0.102803	-3.91122	9.18315e-05	0.00206448	19040.8	19596.7	15782.9	12855.5
DBI	1041.17	-0.444006	0.113532	-3.91084	9.19739e-05	0.0020647	1248.55	1180.9	883.408	851.843
MARS1	3271.4	-0.402312	0.102887	-3.91023	9.22083e-05	0.00206698	3697.69	3817.05	2995.27	2575.6
KDM4B	6976.75	0.349821	0.0894858	3.90923	9.25889e-05	0.00206955	6112.45	6067.09	7640.96	8086.49
NR4A1	18588.7	-0.334722	0.0856202	-3.90939	9.2531e-05	0.00206955	21169	20513.4	16042.7	16629.8
FHL2	11535.9	-0.370539	0.094849	-3.90662	9.35978e-05	0.0020891	13187.9	13010.3	10653.9	9291.59
NSFL1C	1065.74	-0.458244	0.117451	-3.90158	9.55683e-05	0.00213002	1256.88	1243	945.766	817.32
MSMO1	420.147	-0.57459	0.147335	-3.8999	9.62334e-05	0.00214178	496.083	538.519	358.56	287.427
SH3BP5L	890.843	0.454221	0.116526	3.89803	9.69788e-05	0.00214496	739.956	736.089	1029.95	1057.38
INSIG1	5033.56	-0.403048	0.103399	-3.898	9.69903e-05	0.00214496	5782.08	5784.85	4675.82	3891.5
NFAT5	22194.6	-0.377071	0.0967393	-3.89781	9.70656e-05	0.00214496	24731.2	25795.9	20630.2	17621.4
PLK2	12597.4	-0.390735	0.100226	-3.89856	9.67684e-05	0.00214496	14249.9	14570.5	11762.8	9806.23
LINC02154	28664	-0.443321	0.113706	-3.89883	9.66575e-05	0.00214496	33136.5	33746.1	27356.5	20416.9
SEPTIN10	2868.49	-0.390253	0.100135	-3.89727	9.72828e-05	0.00214671	3223.5	3337.24	2588.9	2324.3
PSMB1	3549.95	-0.3676	0.0943949	-3.89428	9.84916e-05	0.0021703	4087.47	3966.08	3156.36	2989.88
TULP4	4321.99	-0.38732	0.0994944	-3.89288	9.90605e-05	0.00217975	4952.49	4922.31	3968.06	3445.11
TBCA	5922.56	-0.390061	0.100214	-3.89227	9.9311e-05	0.00218218	6691.91	6853.98	5481.28	4663.06
RNA28SN5	571947	-0.412222	0.105932	-3.89137	9.96787e-05	0.00218717	640567	678508	540770	427944
TGFB1I1	142.447	0.712551	0.183216	3.88914	0.0001006	0.00220428	97.966	91.4466	175.642	204.731
CNTNAP3P2	3066.36	-0.445844	0.114675	-3.88788	0.000101125	0.00221266	3683.1	3477.23	2864.32	2240.81
MIR30A	436.944	-0.643597	0.165654	-3.88518	0.000102252	0.00223419	530.475	583.678	395.974	237.649
UBE2E2	990.519	0.495887	0.127692	3.88345	0.000102983	0.00224699	786.854	813.988	1319.91	1041.32
MCM3	2142.01	-0.4009	0.103356	-3.87881	0.000104967	0.00228217	2402.25	2516.48	1917.51	1731.79
CTPS2	2792.83	-0.379656	0.0978758	-3.87896	0.000104904	0.00228217	3162.01	3201.76	2498.48	2309.05
CEP131	560.135	0.552906	0.142551	3.87866	0.000105035	0.00228217	432.509	441.428	593.442	773.162
ABCG1	246.018	0.631747	0.162921	3.87763	0.000105477	0.00228858	168.835	190.796	327.38	297.061
SEMA4B	2051.86	0.38553	0.0994604	3.87621	0.000106094	0.00229876	1749.84	1771.36	2357.14	2329.12
ALOXE3	291.279	0.597843	0.154357	3.87311	0.000107455	0.00232501	221.987	216.762	355.442	370.925
SMIM29	844.552	-0.456612	0.117919	-3.87226	0.000107833	0.00232994	1001.55	979.947	686.979	709.736
AK4	4175.31	-0.411383	0.106269	-3.87115	0.000108323	0.00233727	4661.72	4964.09	3870.36	3205.05
MYBL1	2623.56	-0.405238	0.104703	-3.87034	0.000108685	0.00234184	3054.66	2979.35	2397.67	2062.57
SHFL	108.675	0.738806	0.190926	3.86959	0.000109016	0.00234574	66.7002	69.9962	155.895	142.108
FAM160B2	826.998	0.464575	0.12009	3.86855	0.000109485	0.00235257	707.648	653.674	990.456	956.216
USP54	3022.76	-0.368771	0.0953725	-3.86664	0.000110346	0.00236779	3346.48	3515.62	2618	2610.93
LYRM2	563.305	-0.555482	0.143763	-3.86388	0.000111602	0.00239144	682.635	693.188	504.062	373.334
CCDC157	1174.71	-0.423371	0.109673	-3.86032	0.000113237	0.00241797	1354.85	1366.05	1000.85	977.091
PCDH11X	888.832	-0.54688	0.141686	-3.8598	0.00011348	0.00241797	1014.05	1149.29	817.931	574.051
C21orf62-AS1	354.309	0.59363	0.15376	3.86075	0.000113041	0.00241797	278.265	257.405	391.817	489.75
DCUN1D3	3110.33	-0.418549	0.108446	-3.85951	0.000113617	0.00241797	3628.91	3560.77	2887.18	2364.45
DNAJB6	36120.7	-0.327227	0.084776	-3.85991	0.00011343	0.00241797	40902.9	39887.7	32541.6	31150.5
SINHCAF	3925.66	-0.39121	0.101402	-3.85802	0.000114311	0.00242942	4443.9	4539.59	3613.66	3105.49
PHKB	5318.4	-0.379691	0.0984931	-3.855	0.00011573	0.00245622	5872.75	6247.73	4872.25	4280.89
CASP4	198.945	0.707975	0.183707	3.85383	0.000116285	0.00246463	103.177	161.443	305.555	225.606
PREX1	303.1	-0.599935	0.155692	-3.85335	0.000116511	0.00246608	362.683	395.14	208.9	245.678
KLHL36	637.41	0.488991	0.126966	3.85135	0.000117469	0.00248298	528.391	505.779	778.438	737.033
WT1	2864.01	-0.365329	0.0949458	-3.84777	0.000119199	0.00251271	3254.76	3239.02	2497.45	2464.81
RPS23	3916.55	-0.376136	0.0977526	-3.84784	0.000119166	0.00251271	4395.96	4518.14	3567.93	3184.18
SNAPC1	2898.33	-0.365357	0.0949943	-3.84609	0.000120016	0.0025265	3318.34	3253.69	2492.25	2529.04
PSMD1	5436.8	-0.403433	0.105059	-3.84008	0.000122996	0.00258575	6188.53	6310.95	5083.23	4164.48
SNHG29	4565.62	-0.347015	0.0904463	-3.8367	0.000124699	0.002618	5142.17	5142.46	4004.43	3973.4
SPRY4	9989.55	-0.348367	0.0908074	-3.83633	0.000124888	0.00261843	11298.4	11214.1	9134.43	8311.29
ROR2	716.865	0.489313	0.127623	3.83405	0.000126048	0.00263921	605.513	556.583	907.312	798.051
JOSD2	217.134	0.663194	0.172996	3.83357	0.000126297	0.00264086	153.202	153.54	239.04	322.753
OAS1	68.3218	0.768375	0.200458	3.83309	0.000126542	0.00264243	35.4345	39.514	106.009	92.3299
IKZF2	1219.66	-0.499619	0.130462	-3.82962	0.000128341	0.00267623	1422.59	1487.98	1133.88	834.18
TEX14	10644.3	-0.358491	0.0936178	-3.82931	0.000128504	0.00267623	12017.5	12061.9	8674.02	9823.9
HDAC4	10565.8	-0.330291	0.0863262	-3.82609	0.000130196	0.00270783	11888.3	11771.8	9429.6	9173.57
MAST1	711.993	0.473485	0.123912	3.82114	0.000132834	0.00275901	559.657	606.257	836.639	845.42
LINC01060	131.592	0.708188	0.185361	3.82059	0.000133133	0.00276154	80.2487	93.7046	179.799	172.617
FBXL19	812.317	0.480427	0.125894	3.81613	0.00013556	0.00280814	681.593	643.513	884.447	1039.71
ZNHIT1	697.613	-0.470222	0.123293	-3.81386	0.000136811	0.0028286	835.837	810.601	564.342	579.671
PDLIM4	292.307	0.60465	0.158548	3.81368	0.000136912	0.0028286	202.185	234.826	338.813	393.405
EFCAB2	2119.91	-0.377085	0.098886	-3.81334	0.000137104	0.00282881	2432.47	2395.68	1817.74	1833.75
CRLF2	100.291	0.754744	0.198229	3.80744	0.000140411	0.00289321	57.3205	59.8355	104.97	179.04
ACACA	22566.9	-0.357297	0.0938717	-3.80623	0.0001411	0.00290357	25352.3	25675.1	20984.6	18255.6
PPM1D	2167.55	-0.381576	0.100268	-3.80555	0.00014149	0.00290775	2418.93	2525.51	1911.28	1814.48
TMEM236	1176.63	-0.432232	0.113713	-3.80109	0.000144063	0.00295672	1417.38	1317.51	1033.07	938.553
WWTR1	34389.9	-0.343248	0.0903322	-3.79984	0.000144788	0.00296377	38188	39184.3	31752.8	28434.4
MYO6	1250.33	0.440391	0.115892	3.8	0.000144694	0.00296377	1033.85	1049.94	1573.5	1344
TXNRD1	43111.5	-0.344564	0.0907082	-3.7986	0.000145518	0.00297481	48168	48873.2	39916.5	35488.4
CBWD2	2204.88	-0.453797	0.119519	-3.79685	0.000146545	0.00299187	2565.87	2602.28	2071.33	1580.04
TNKS1BP1	1556.51	0.414489	0.109343	3.79073	0.000150204	0.00305853	1341.3	1290.41	1689.91	1904.4
ATP8B2	636.711	0.48383	0.127625	3.79102	0.000150028	0.00305853	541.939	493.36	757.652	753.893
LIFR	1262.38	-0.442389	0.116872	-3.78524	0.000153558	0.00312275	1416.34	1529.76	1135.96	967.456
NR2F2	5206.19	-0.340068	0.0898585	-3.78448	0.000154028	0.00312821	5865.45	5835.65	4499.14	4624.52
ZBTB11-AS1	1726.76	-0.436294	0.115323	-3.78323	0.000154804	0.00313988	2021.85	1998.28	1594.29	1292.62
PPFIA3	993.766	0.470048	0.124367	3.77952	0.000157131	0.00318293	827.5	802.698	1053.85	1291.01
GPRC5C	122.869	0.719909	0.190513	3.7788	0.000157585	0.00318383	92.755	64.3513	156.935	177.434
C3orf20	791.677	-0.454631	0.120305	-3.77899	0.000157463	0.00318383	909.833	947.207	671.39	638.28
PINK1	653.916	-0.484825	0.128474	-3.77371	0.000160835	0.00324528	743.082	809.472	558.106	505.004
FHAD1	130.062	0.69831	0.185135	3.77191	0.000162005	0.00326466	89.6284	83.5439	170.446	176.631
GRK6	1471.13	-0.403355	0.107018	-3.76903	0.000163881	0.00329733	1653.96	1729.58	1291.85	1209.12
EGR3	3832.87	-0.362409	0.096161	-3.76878	0.00016405	0.00329733	4415.76	4269.77	3171.95	3474.01
PPP2R5B	188.883	0.64795	0.171963	3.76796	0.00016459	0.00330391	127.147	142.25	245.276	240.86
ARL4D	368.326	0.594851	0.157997	3.76495	0.000166585	0.00333964	289.729	264.179	388.699	530.696
JADE2	2711.82	-0.366357	0.097325	-3.76426	0.000167044	0.00334023	3148.46	3005.32	2293.74	2399.77
MDGA1	388.764	0.539159	0.143225	3.76441	0.000166941	0.00334023	311.615	298.048	467.686	477.707
DUSP3	3636.45	-0.350228	0.0930578	-3.76356	0.000167513	0.0033424	4040.58	4162.52	3208.33	3134.4
EPHB3	212.735	0.649215	0.172505	3.76345	0.000167582	0.0033424	154.244	149.024	236.961	310.71
TXNDC17	1014.47	-0.434338	0.115433	-3.76268	0.000168105	0.00334854	1219.36	1141.39	878.211	818.926
IGFBP4	161.956	-0.67705	0.179983	-3.76175	0.000168727	0.00335663	189.679	235.955	104.97	117.219
UNC93B1	270.99	0.591033	0.157145	3.76107	0.000169189	0.00336153	209.48	198.699	337.773	338.008
RBMS1	1834.48	-0.404323	0.107558	-3.75911	0.00017052	0.00338365	2069.79	2150.69	1661.85	1455.6
IL13RA1	1977.41	-0.392613	0.104479	-3.75781	0.000171409	0.00339695	2205.28	2324.55	1774.09	1605.74
RAB8B	641.564	0.524681	0.139668	3.75664	0.000172211	0.00340851	485.661	529.487	875.093	676.015
GAPDH	7516.88	-0.328539	0.0875507	-3.75255	0.000175042	0.00346014	8464.68	8361.16	6680.64	6561.04
LTBP2	4896.23	-0.342671	0.0913896	-3.74956	0.000177143	0.00349722	5604.9	5410.03	4373.39	4196.59
MICAL2	1969.85	-0.405891	0.10832	-3.74714	0.000178862	0.00352669	2268.85	2265.84	1803.19	1541.51
ATN1	2981.76	0.420713	0.112309	3.74603	0.000179656	0.00353786	2588.8	2434.06	3075.3	3828.88
AURKA	2506	-0.363333	0.0970499	-3.74378	0.000181274	0.00356521	2794.11	2886.78	2154.48	2188.62
SLC10A1	5839.61	-0.389217	0.103978	-3.74325	0.000181653	0.00356815	6772.16	6589.8	5477.13	4519.35
SLCO4A1	7551.52	-0.327024	0.0873998	-3.7417	0.000182776	0.00358569	8420.91	8474.06	6703.5	6607.61
CYP51A1	3030.99	-0.355683	0.0951024	-3.74	0.000184017	0.00360547	3381.91	3469.33	2683.48	2589.25
MYO18A	8152.99	-0.326549	0.0873867	-3.73683	0.000186356	0.00364213	9150.44	9087.09	7290.71	7083.71
ADGRE2	785.576	0.464355	0.124256	3.73707	0.000186175	0.00364213	677.424	614.16	879.25	971.471
RRP12	20073.3	-0.317722	0.085064	-3.7351	0.000187643	0.00366269	22786.5	21976.5	17614.1	17916
H1-8	411.424	0.549586	0.147317	3.73064	0.000190994	0.00372342	326.206	312.725	553.948	452.818
AGRN	961.872	0.469522	0.125892	3.72957	0.000191809	0.00373463	756.631	820.762	1021.63	1248.46
S100A16	182.12	0.649798	0.174258	3.72894	0.000192284	0.00373919	122.979	135.477	220.332	249.692
TRANK1	300.813	0.570593	0.153202	3.72444	0.000195748	0.00380182	223.029	237.084	376.228	366.911
ETF1	16680.5	-0.350356	0.0941517	-3.72118	0.000198291	0.0038416	18854.3	18780.4	15546.9	13540.4
BPGM	805.378	0.448883	0.12062	3.72147	0.000198064	0.0038416	648.243	687.543	916.665	969.062
CAV2	602.844	-0.49776	0.133802	-3.72011	0.000199135	0.00385316	670.129	769.958	514.455	456.832
DDX47	8544.11	-0.335196	0.0901875	-3.71666	0.000201872	0.00390127	9447.46	9724.96	7785.42	7218.59
BCAM	136.119	0.687229	0.184987	3.71502	0.000203191	0.00392189	81.2909	101.607	177.721	183.857
GPR162	455.985	0.514468	0.138581	3.71239	0.000205313	0.00395794	357.472	369.174	524.848	572.445
SEPTIN9	15448.7	-0.316701	0.0853903	-3.70887	0.000208188	0.00400839	17295.2	17145.7	13447.5	13906.5
STING1	98.933	0.717549	0.193582	3.70669	0.000209983	0.00403585	66.7002	57.5775	130.952	140.502
DKC1	1524.86	-0.434485	0.117222	-3.70651	0.000210133	0.00403585	1701.9	1848.13	1398.9	1150.51
RNVU1-15	2153.09	-0.369721	0.0997989	-3.70466	0.000211674	0.00406043	2512.72	2379.87	1870.75	1849.01
TKT	1940.15	-0.370425	0.100089	-3.70095	0.000214791	0.00411009	2204.23	2206.01	1676.4	1673.98
PLPP1	7992.62	-0.346175	0.0935315	-3.70115	0.000214622	0.00411009	8886.76	9119.83	7370.74	6593.15
USP1	1398.21	-0.431392	0.116583	-3.7003	0.000215344	0.00411561	1617.48	1633.62	1283.54	1058.18
EVA1A	236.324	-0.607818	0.164439	-3.69632	0.000218744	0.00417547	293.898	301.435	190.192	159.771
BRD9	6004.23	-0.327677	0.0887215	-3.69332	0.000221343	0.00421666	6744.02	6694.8	5242.24	5335.86
KDM7A	1228.96	0.443899	0.120193	3.69321	0.000221444	0.00421666	1071.37	969.786	1565.19	1309.48
LYPLA2	403.084	0.557139	0.150947	3.69097	0.000223403	0.00424875	299.109	324.015	434.429	554.782
CASP8	5838.4	-0.339857	0.0921074	-3.68979	0.000224443	0.00426332	6582.48	6541.26	5324.35	4905.53
LFNG	372.913	0.588533	0.159522	3.68935	0.000224829	0.00426545	290.771	270.953	385.581	544.345
GAS1	284.158	-0.605584	0.16419	-3.6883	0.000225759	0.00427786	352.261	364.658	175.642	244.072
TXN2	1606.22	-0.386063	0.104783	-3.6844	0.000229238	0.00432279	1861.35	1812	1334.47	1417.06
TENT4A	3739.87	-0.362125	0.0982708	-3.68497	0.000228731	0.00432279	4238.59	4235.9	3434.9	3050.1
ATP2B4	10758.1	-0.352971	0.0958014	-3.6844	0.000229241	0.00432279	12070.7	12227.9	10038.6	8695.06
LOC101927789	996.089	-0.422757	0.114729	-3.68481	0.000228872	0.00432279	1132.86	1177.52	811.696	862.281
MCM7	3792.69	-0.339207	0.0920888	-3.68347	0.000230079	0.0043281	4280.28	4243.8	3344.48	3302.2
KLHL35	2812.6	-0.390545	0.10602	-3.68369	0.000229883	0.0043281	3259.97	3180.31	2608.65	2201.46
PRMT3	3238.55	-0.414301	0.112584	-3.67994	0.00023329	0.00438321	3598.69	3884.79	3042.04	2428.68
PARP14	646.87	0.48841	0.132764	3.67877	0.00023436	0.004398	487.745	558.841	823.128	717.764
XPC	1720.85	-0.402312	0.109378	-3.67818	0.000234901	0.00440283	1997.88	1959.89	1570.39	1355.24
DNER	24508.9	-0.339861	0.0924502	-3.67615	0.00023678	0.00443272	27283.5	27814.5	22834.5	20103
SSH1	6919.87	-0.324052	0.0881575	-3.67584	0.000237071	0.00443283	7779.96	7688.29	6184.89	6026.33
EIF5AL1	298.48	-0.634244	0.172604	-3.67456	0.000238259	0.0044497	355.387	408.687	266.062	163.785
DNAJB11	3925.51	0.391979	0.106978	3.66412	0.000248188	0.00462957	3327.72	3375.62	4945	4053.68
ADORA2B	2276.56	0.374465	0.102211	3.66365	0.000248649	0.00463261	1897.83	2024.24	2700.11	2484.07
COL17A1	8987.3	-0.347675	0.0949103	-3.6632	0.000249087	0.00463369	10198.9	10062.5	8356	7331.79
SYT1	16439.8	-0.410968	0.112195	-3.66298	0.000249302	0.00463369	18372.8	19578.6	15770.4	12037.4
ZNF707	267.782	0.577933	0.157844	3.66142	0.000250823	0.00465638	210.523	195.312	330.498	334.796
GZF1	2992.23	-0.416021	0.113859	-3.65384	0.000258343	0.00479027	3494.47	3425.3	2830.02	2219.13
CHD3	1025.74	0.412419	0.112934	3.65188	0.000260332	0.00482141	860.85	872.695	1172.33	1197.08
EML6	3633.09	-0.378439	0.103641	-3.65146	0.000260754	0.00482349	4229.21	4054.13	3378.77	2870.25
SYAP1	13722.3	-0.318511	0.0872534	-3.65041	0.000261819	0.00483744	15374.4	15241.1	12513.2	11760.4
HSD17B7	998.28	-0.419378	0.114928	-3.64904	0.000263225	0.00485765	1142.24	1169.61	871.975	809.291
VWA7	537.16	0.512999	0.140607	3.64846	0.000263818	0.00486282	450.227	405.301	580.97	712.144
VEGFC	9761.58	-0.372505	0.102217	-3.64425	0.000268171	0.0049372	10824.2	11386.8	9204.07	7631.26
STX4	1482.9	-0.384104	0.105421	-3.64352	0.000268939	0.00494549	1703.98	1685.55	1243.01	1299.04
BFSP1	3988.17	-0.358763	0.0985602	-3.64004	0.000272594	0.00500679	4493.93	4533.95	3681.21	3243.59
LOC284454	10605.9	-0.361817	0.0994114	-3.63959	0.000273068	0.00500957	12258.3	11783.1	8416.28	9966
FBXO10	1557.35	-0.395389	0.108723	-3.63667	0.000276184	0.00506078	1772.77	1800.71	1408.26	1247.66
PINX1	1908.58	-0.400241	0.110119	-3.63463	0.000278379	0.00509499	2180.26	2207.14	1761.62	1485.31
PSME2	216.149	0.64226	0.176737	3.63399	0.000279072	0.00510168	170.919	135.477	233.843	324.359
ING4	997.823	-0.423451	0.11657	-3.6326	0.000280577	0.00511716	1192.27	1122.2	877.172	799.657
SLC7A1	4349.67	-0.34941	0.0961854	-3.63267	0.000280503	0.00511716	4824.3	4988.92	3987.81	3597.65
VN1R1	80.5187	0.725014	0.199763	3.62937	0.000284108	0.0051755	44.8142	48.5458	137.188	91.527
CHD7	5758.51	-0.371248	0.102329	-3.62798	0.000285652	0.00519754	6540.79	6555.93	5414.77	4522.56
SLC4A5	4145.28	-0.33189	0.0915257	-3.62619	0.000287633	0.00521528	4607.53	4686.36	3679.13	3608.09
GAS5	4150.26	-0.357282	0.0985186	-3.62654	0.000287243	0.00521528	4752.39	4637.81	3833.99	3376.86
LOC153910	281.919	-0.585327	0.161411	-3.62632	0.000287489	0.00521528	357.472	345.465	240.079	184.66
NANOS1	1268.31	-0.417031	0.11504	-3.62511	0.000288836	0.00523099	1431.97	1502.66	1149.47	989.134
PICART1	262.367	0.599301	0.165381	3.62376	0.000290348	0.00525226	185.51	204.344	287.887	371.728
SMPD3	1934.6	-0.370792	0.102446	-3.61939	0.000295301	0.00533566	2255.3	2143.92	1719.01	1620.19
RNVU1-8	379.67	-0.52783	0.145876	-3.61835	0.000296488	0.00535088	438.763	482.071	312.83	285.018
C6orf62	3764.42	-0.396769	0.109673	-3.61775	0.000297176	0.00535709	4121.87	4522.66	3528.43	2884.71
GDI2	4817.47	-0.345145	0.0954193	-3.61714	0.000297879	0.00536355	5289.12	5563.57	4407.68	4009.52
SRCIN1	1340.42	0.402435	0.111306	3.61556	0.000299699	0.00539008	1170.38	1106.39	1462.3	1622.6
MAP1A	524.229	-0.479688	0.132729	-3.61404	0.000301464	0.00541556	622.188	623.192	411.564	439.972
PRR12	1051.39	0.42932	0.118849	3.61232	0.000303475	0.00544541	858.766	902.048	1132.84	1311.89
CARS2	5123.38	-0.325856	0.0902807	-3.60936	0.00030695	0.00550141	5751.85	5710.34	4597.88	4433.44
KIF18A	5193.35	-0.359239	0.0995482	-3.60869	0.000307747	0.00550934	5945.7	5814.2	4844.19	4169.29
ZNF618	2572.31	-0.350493	0.09716	-3.60738	0.000309304	0.00553086	2900.42	2905.97	2295.82	2187.01
CFAP43	1599.24	-0.420323	0.11653	-3.60698	0.00030978	0.005533	1897.83	1807.48	1484.12	1207.51
NAGLU	598.233	0.461921	0.128153	3.60446	0.000312807	0.00558066	495.041	487.715	693.215	716.961
MCF2L	726.93	0.451706	0.125341	3.60382	0.000313576	0.00558798	631.568	569.001	883.408	823.743
HAT1	3527.88	-0.341504	0.0947966	-3.60249	0.00031518	0.00561013	3956.16	3983.01	2981.76	3190.6
VIM-AS1	5135.94	-0.361871	0.100465	-3.60197	0.000315815	0.00561501	5765.4	5876.29	4802.62	4099.45
MTRF1L	1760.11	-0.382021	0.106133	-3.59945	0.000318888	0.00564385	1989.54	2029.89	1594.29	1426.7
HID1	128.202	0.671441	0.186524	3.59976	0.000318516	0.00564385	92.755	80.1569	160.053	179.842
AP1M1	5977.05	0.325129	0.0903164	3.59989	0.000318352	0.00564385	5395.42	5142.46	6790.81	6579.51
ANKRD42	5405.91	-0.330355	0.091777	-3.59954	0.000318778	0.00564385	5918.6	6195.79	4884.72	4624.52
CD109	4844.41	-0.358987	0.0997526	-3.59877	0.000319725	0.00565223	5294.33	5675.34	4483.55	3924.42
CCDC61	304.066	0.55115	0.153337	3.59436	0.000325184	0.00574221	226.155	243.858	361.677	384.574
C1orf159	1088.61	0.404224	0.112542	3.59177	0.000328437	0.00579308	923.381	923.498	1214.95	1292.62
ORMDL3	173.408	0.628676	0.175075	3.59089	0.000329548	0.00580535	118.81	129.832	216.175	228.817
AHNAK	8673.63	-0.410152	0.114228	-3.59063	0.000329879	0.00580535	9681.96	10344.8	8340.41	6327.4
DPH3	815.547	-0.425435	0.118527	-3.58934	0.000331522	0.00582767	948.394	946.078	690.097	677.621
JUP	330.778	0.566212	0.15783	3.58747	0.000333903	0.00586291	287.645	216.762	390.778	427.929
SPATA20	331.13	0.548271	0.152852	3.58693	0.000334591	0.00586835	237.62	275.469	383.503	427.929
ANGPTL6	267.93	0.567916	0.158456	3.58407	0.000338279	0.00592635	214.691	193.054	338.813	325.162
TRNAU1AP	3908.43	-0.337183	0.0942074	-3.57916	0.000344701	0.00603207	4344.9	4435.73	3546.1	3307.01
USP35	470.898	0.488427	0.136496	3.57832	0.000345815	0.00604477	388.737	371.431	572.656	550.768
TAF15	3000.02	0.349598	0.0977121	3.57783	0.000346452	0.00604911	2688.85	2539.06	3497.25	3274.9
TCP11L2	324.693	0.541836	0.151535	3.57565	0.000349362	0.00609107	243.873	260.792	416.76	377.348
COL6A2	1407.13	0.388532	0.108667	3.57544	0.000349638	0.00609107	1183.93	1222.68	1542.33	1679.6
TRIO	24658.8	-0.340557	0.0952904	-3.57388	0.000351726	0.00612058	27467	28004.1	23212.8	19951.3
CSE1L	4085.25	-0.339588	0.0950542	-3.57257	0.00035349	0.00614441	4603.36	4582.49	3737.33	3417.81
RMND1	2900.93	0.345222	0.0967195	3.56931	0.000357918	0.0062075	2576.3	2489.38	3361.11	3176.95
PLAC8L1	868.115	-0.475723	0.133276	-3.56946	0.000357718	0.0062075	977.575	1080.43	800.263	614.194
RPL22	1723.21	-0.364464	0.102127	-3.56873	0.000358713	0.00621437	1950.98	1959.89	1503.87	1478.08
CEBPG	594.877	-0.495883	0.139043	-3.56641	0.000361904	0.00626267	641.99	781.248	515.494	440.775
DCLK2	1972.72	-0.385216	0.108048	-3.56523	0.000363531	0.00628384	2254.26	2256.81	1819.82	1559.97
MBP	16555	-0.327591	0.0919022	-3.56456	0.000364464	0.00629297	18381.1	18685.6	15430.5	13722.6
ZNF395	785.26	0.429234	0.120448	3.56365	0.000365729	0.00630781	661.791	651.416	937.451	890.381
MYO1G	445.532	-0.530265	0.148827	-3.56297	0.000366682	0.00631725	561.741	520.456	398.053	301.878
DENND2C	729.233	0.435933	0.122368	3.56248	0.000367366	0.00631853	621.146	593.839	860.543	841.406
GTF2H1	2810.9	-0.346804	0.0973531	-3.56234	0.000367569	0.00631853	3061.96	3276.27	2483.93	2421.45
SERPINE2	230.755	-0.601104	0.168797	-3.5611	0.0003693	0.00634128	275.138	307.08	192.271	148.531
SCD	10997	-0.34575	0.0971245	-3.55987	0.000371042	0.00636416	12058.2	12728	10300.5	8901.4
USP13	3827.58	-0.340054	0.0955349	-3.55947	0.000371599	0.00636671	4256.31	4352.18	3495.18	3206.66
ARID3A	1618.66	0.403247	0.113319	3.5585	0.000372981	0.00638336	1438.22	1308.48	1723.16	2004.76
ABRACL	197.871	0.603305	0.169613	3.55696	0.000375176	0.00641386	140.696	150.153	252.551	248.086
DNMBP	5665.3	-0.32442	0.0912696	-3.55453	0.000378658	0.00645919	6280.24	6389.98	5160.14	4830.86
PLGRKT	824.561	-0.426723	0.120049	-3.55456	0.000378605	0.00645919	969.238	947.207	720.237	661.563
ZNF24	2071.51	-0.391776	0.110235	-3.55401	0.000379403	0.00646482	2350.14	2399.06	1927.91	1608.95
LTBP4	1044.04	0.43206	0.12159	3.55342	0.000380259	0.0064723	878.567	865.921	1103.74	1327.94
TMEM9	603.266	0.457722	0.12902	3.54768	0.000388635	0.00660764	482.535	510.295	688.019	732.216
SLC25A37	1651.98	-0.369561	0.10421	-3.54631	0.000390663	0.00663421	1867.61	1888.77	1470.61	1380.93
PPP1R10	11342	-0.324135	0.0914072	-3.54605	0.00039105	0.00663421	12842.9	12521.4	10511.5	9492.31
CRH	316.329	0.541828	0.152833	3.54522	0.000392279	0.0066478	246.999	243.858	411.564	362.896
COX10-AS1	547.623	0.469075	0.132339	3.54451	0.000393347	0.00665865	429.383	465.136	664.115	631.857
BNC2	2747.97	-0.381772	0.107772	-3.5424	0.0003965	0.00670474	3190.15	3086.61	2572.27	2142.86
LOC221946	10382.1	-0.31074	0.0877589	-3.54084	0.000398851	0.00673717	11807	11301	9039.86	9380.71
MERTK	970.221	0.423176	0.119572	3.5391	0.000401501	0.00677456	825.415	801.569	1204.55	1049.35
NOCT	3354.3	0.334302	0.094481	3.5383	0.000402714	0.00678767	2978.58	2908.23	3851.66	3678.74
PHF23	382.173	0.509217	0.144017	3.53582	0.000406508	0.0068442	303.278	304.822	446.9	473.692
HEATR9	1160.16	0.397099	0.112359	3.53421	0.000408996	0.00687865	1029.68	943.82	1355.25	1311.89
SH3TC1	146.553	0.638636	0.18076	3.53306	0.00041078	0.00690119	105.261	100.478	190.192	190.28
TCEA1	3055.62	-0.344307	0.0974802	-3.53207	0.000412314	0.00691949	3369.4	3514.49	2771.82	2566.77
ZNF536	310.584	0.544915	0.154432	3.52852	0.000417885	0.00700542	226.155	255.147	359.599	401.434
TMEM126B	192.908	0.607457	0.172236	3.5269	0.000420459	0.00704099	132.358	149.024	259.826	230.423
SH3TC2-DT	4263.28	-0.425835	0.120843	-3.52387	0.000425289	0.00711422	5012.94	4896.35	4132.27	3011.56
TBC1D17	2536.48	-0.345985	0.0981914	-3.52358	0.000425762	0.00711448	2850.39	2867.59	2287.51	2140.45
BDH1	2936.7	-0.338698	0.0961485	-3.52266	0.000427247	0.00713123	3344.39	3258.21	2640.87	2503.34
H2AC8	2444.51	-0.368993	0.104757	-3.52239	0.000427681	0.00713123	2625.28	2933.07	2208.52	2011.19
LOC105372653	1161.25	-0.38907	0.110467	-3.52205	0.000428218	0.00713253	1359.02	1301.7	1003.97	980.302
ACSF2	842.687	0.420343	0.119389	3.52078	0.000430277	0.00715676	684.72	731.573	954.08	1000.37
HOXA11	93.6092	0.706408	0.200651	3.52059	0.000430592	0.00715676	46.8986	62.0934	90.4194	175.025
CENPN	3761.89	-0.329962	0.0937446	-3.5198	0.000431876	0.00717044	4145.84	4285.57	3390.21	3225.92
ZNF326	3270.34	-0.338385	0.0962179	-3.51686	0.000436676	0.00723314	3645.58	3706.41	2975.52	2753.84
SCLT1	5409.43	-0.426449	0.121256	-3.51693	0.000436576	0.00723314	6139.55	6438.52	5258.87	3800.78
SLC38A2	32472.7	-0.358347	0.1019	-3.51664	0.000437048	0.00723314	36738.3	36812.4	31058.5	25281.5
LCMT1-AS1	284.53	0.581581	0.165402	3.51616	0.000437838	0.00723852	200.101	226.923	302.437	408.66
ELOC	1421.99	0.375129	0.106708	3.51547	0.000438978	0.00724197	1192.27	1254.29	1642.1	1599.31
TTLL6	115.507	0.676605	0.192458	3.51561	0.000438753	0.00724197	86.5019	64.3513	136.149	175.025
SYTL3	5015.14	-0.353593	0.100637	-3.51354	0.000442171	0.00728693	5754.98	5582.76	4702.85	4019.96
ZNF561	941.425	-0.426342	0.121417	-3.51138	0.000445787	0.00733873	1050.53	1138	844.953	732.216
SMAD3	8556.53	-0.3277	0.0933951	-3.50875	0.000450214	0.00739597	9761.16	9400.94	7943.39	7120.64
CDC42EP1	300.241	0.538537	0.153484	3.50876	0.000450204	0.00739597	224.071	242.729	372.07	362.094
ZNF34	2499.25	-0.409079	0.116602	-3.50833	0.000450926	0.00739984	2942.11	2832.59	1845.8	2376.49
LPXN	3793.08	-0.333553	0.095175	-3.50463	0.000457249	0.00748782	4128.12	4384.92	3424.5	3234.76
MAPK8IP3	1828.47	0.374979	0.106991	3.50477	0.000457	0.00748782	1566.41	1580.56	1951.81	2215.11
RAP2B	3524.14	-0.341526	0.0975641	-3.50053	0.000464336	0.00759587	3832.14	4100.42	3206.25	2957.77
RPL32	3022.84	-0.353919	0.101135	-3.49948	0.000466167	0.00761781	3375.66	3459.17	2795.73	2460.79
UCK2	3975.59	-0.330476	0.0944447	-3.49914	0.000466755	0.00761941	4402.22	4510.24	3625.09	3364.82
HEXIM1	2981.83	0.349387	0.0998658	3.49856	0.000467777	0.0076281	2681.56	2514.22	3209.37	3522.18
PSMC2	689.839	-0.433608	0.124043	-3.49564	0.000472935	0.00770413	824.373	784.635	585.128	565.219
IDH3B	1192.5	-0.405152	0.115915	-3.49526	0.000473594	0.0077068	1410.08	1338.96	1083.99	936.947
CHMP1A	702.194	0.468563	0.134082	3.49461	0.00047475	0.00771753	580.501	566.743	735.827	925.707
HNRNPU	9973.22	-0.398715	0.114129	-3.49355	0.000476652	0.00774037	11301.5	11640.8	9671.75	7278.8
AARS2	724.981	0.427682	0.122433	3.49319	0.000477287	0.00774259	593.007	619.805	837.678	849.435
ADAM22	3427.19	-0.409692	0.117302	-3.49264	0.000478275	0.00775054	3844.64	4072.2	3289.39	2502.54
RNVU1-6	1650.62	-0.404442	0.115862	-3.49072	0.000481713	0.00779511	1817.58	1990.38	1265.87	1528.66
LINC02257	179.844	-0.607677	0.174106	-3.49027	0.000482528	0.00779511	240.746	216.762	138.227	123.642
LINC01220	2557.04	-0.336422	0.0963834	-3.49046	0.000482197	0.00779511	2899.38	2846.14	2249.05	2233.58
CDH9	64.621	0.701587	0.201069	3.48929	0.000484305	0.00781571	32.3079	41.7719	97.6945	86.7098
YPEL4	963.194	0.425974	0.122159	3.48704	0.000488391	0.00787348	843.133	769.958	1036.19	1203.5
LINC01619	3324.4	-0.348423	0.0999382	-3.48638	0.000489604	0.00788486	3758.14	3743.67	3080.49	2715.3
IFI44	83.719	0.695455	0.199658	3.48322	0.000495412	0.0079619	62.5315	37.256	129.913	105.176
SND1	29505.5	-0.326777	0.0938121	-3.48331	0.000495248	0.0079619	33046.8	33017.9	27822.1	24135
SIRT3	1379.66	0.37058	0.106447	3.48136	0.00049887	0.0080092	1198.52	1179.77	1585.98	1554.35
ASS1	1025.72	0.393409	0.113032	3.48053	0.000500432	0.008026	869.187	878.339	1195.2	1160.14
PNMA2	242.296	-0.563705	0.161996	-3.47974	0.000501902	0.00804128	303.278	298.048	173.564	194.294
PPL	1433.16	-0.367268	0.105673	-3.47551	0.000509887	0.00816081	1620.61	1637.01	1255.48	1219.56
CLDN1	255.982	-0.55781	0.160521	-3.475	0.000510859	0.00816797	334.543	298.048	202.664	188.674
DNAJB2	802.549	0.414928	0.119462	3.4733	0.000514102	0.00821139	678.466	672.867	946.805	912.058
H1-2	2222.39	-0.343857	0.0990329	-3.47214	0.000516319	0.00823833	2463.74	2544.7	1906.08	1975.06
GNG7	3507.95	0.343427	0.0989773	3.46975	0.000520937	0.0083035	3147.42	2981.61	3741.49	4161.27
CLTC	7240.68	-0.348191	0.100373	-3.46898	0.000522435	0.00831886	7971.72	8369.06	6829.26	5792.69
SLC18B1	300.085	0.539537	0.155594	3.46759	0.000525151	0.0083533	214.691	250.632	379.346	355.671
KRT86	122.041	-0.647226	0.186665	-3.46732	0.000525672	0.0083533	160.497	160.314	86.2621	81.0897
FLJ22447	194.172	-0.593862	0.171386	-3.46505	0.00053014	0.0084157	241.788	248.374	154.856	131.67
LOC105371849	317.566	-0.524551	0.151493	-3.46254	0.000535111	0.00848596	369.978	401.914	256.708	241.663
ZNF783	753.248	0.43475	0.125606	3.46121	0.000537746	0.00851906	645.116	609.644	822.089	936.144
ZFAS1	16635	-0.294926	0.0852337	-3.4602	0.00053977	0.00854242	18704.2	18120	14745.6	14970.3
MLLT10	10245.6	-0.305422	0.0882876	-3.45939	0.000541392	0.00855939	11176.5	11588.9	9352.69	8864.47
NELFE	745.962	-0.424848	0.122889	-3.45717	0.000545885	0.00862165	881.694	852.373	651.643	598.137
USH1C	279.54	0.551794	0.159673	3.45577	0.000548729	0.00865779	227.198	200.957	372.07	317.936
NRBP2	159.098	0.613864	0.177712	3.45425	0.00055182	0.00869773	114.641	114.026	200.585	207.14
RPS4X	2211.03	-0.345288	0.100005	-3.45269	0.000555024	0.00873937	2478.33	2506.32	1994.42	1865.06
ASAP1	18980.1	-0.352314	0.102078	-3.45142	0.000557643	0.00877175	21353.5	21553.2	18174.3	14839.4
EPRS1	2499.25	-0.381822	0.110685	-3.44962	0.000561373	0.0088215	2782.65	2929.68	2352.98	1931.7
EFNA5	8148.66	-0.387477	0.112334	-3.44933	0.000561982	0.00882215	8873.22	9796.08	7825.95	6099.39
LOC105374297	235.528	0.572699	0.166073	3.44849	0.000563739	0.00884081	196.974	156.927	295.162	293.047
TBC1D23	4518.75	-0.33889	0.0983289	-3.4465	0.000567903	0.0088817	4983.76	5179.72	4207.1	3704.43
RHBDF2	860.964	0.411347	0.11934	3.44685	0.00056716	0.0088817	719.112	733.831	952.002	1038.91
DBR1	656.21	0.449955	0.130557	3.44642	0.000568059	0.0088817	520.053	563.357	716.08	825.349
FARS2	7071.76	-0.339472	0.0985335	-3.44524	0.00057055	0.00891169	7875.84	8033.76	6665.05	5712.41
ELDR	168.667	0.610201	0.177181	3.44394	0.0005733	0.00894566	112.557	130.961	204.743	226.409
VCL	18998.2	-0.305235	0.0886574	-3.44286	0.000575589	0.00896528	20983.5	21229.2	17633.9	16146.5
PLXNA3	618.8	0.467088	0.135703	3.442	0.000577438	0.00896528	453.353	556.583	765.966	699.298
STK17A	3019.41	-0.327513	0.0951395	-3.44245	0.000576476	0.00896528	3409.01	3354.17	2711.54	2602.9
ANKRD34A	431.007	0.511475	0.148583	3.44235	0.000576691	0.00896528	352.261	330.788	457.293	583.685
KLB	1876.18	-0.408537	0.118686	-3.44217	0.000577072	0.00896528	2209.45	2123.59	1780.33	1391.37
TNNT1	269.1	0.551109	0.160148	3.44124	0.00057906	0.00896947	225.113	187.409	324.263	339.613
NEO1	352.241	0.504887	0.146726	3.44101	0.00057955	0.00896947	282.434	277.727	431.311	417.492
MCTP1	7544.22	-0.388333	0.112846	-3.44126	0.000579003	0.00896947	8616.84	8673.88	7309.42	5576.72
FMNL2	24748.8	-0.334444	0.0971998	-3.44079	0.000580015	0.00896947	27471.1	28109.1	23508	19907.1
ZSCAN20	370.913	0.502245	0.146053	3.4388	0.000584305	0.00902685	308.489	282.243	459.372	433.549
RABL6	2397.78	0.334989	0.0974549	3.43737	0.000587383	0.0090654	2125.03	2079.56	2717.78	2668.73
ACTB	9606.68	-0.391984	0.114122	-3.43477	0.000593062	0.00914398	10022.8	12029.2	9078.31	7296.47
AIF1L	255.193	0.553807	0.161271	3.43401	0.000594732	0.00916063	180.299	209.989	322.184	308.301
PANK4	812.39	0.414512	0.120765	3.4324	0.000598274	0.00920608	693.057	675.125	901.076	980.302
B4GALNT3	915.643	0.406896	0.118644	3.42956	0.000604567	0.00929372	747.251	800.44	1101.66	1013.22
IQCN	4645.76	-0.314467	0.091705	-3.42911	0.000605561	0.00929981	5244.31	5114.24	4015.87	4208.64
SERPINB9P1	1933.62	0.352987	0.102981	3.4277	0.000608712	0.00933898	1694.6	1667.49	2096.27	2276.13
ST3GAL5	340.644	0.518609	0.151346	3.42665	0.000611082	0.00936611	280.349	255.147	441.704	385.377
MLYCD	434.069	0.48849	0.142601	3.42558	0.000613496	0.00939385	338.712	359.013	556.027	482.524
SVIL	8119.72	-0.322465	0.0941469	-3.42512	0.000614525	0.00940036	8974.31	9180.79	7586.91	6736.87
UACA	5060.18	-0.364176	0.106418	-3.42213	0.000621322	0.00949499	5608.03	5883.07	4817.17	3932.45
DTWD2	757.963	-0.454206	0.132819	-3.41973	0.000626835	0.00956984	818.12	966.399	679.704	567.628
FA2H	236.952	0.575528	0.168316	3.41933	0.000627757	0.00957452	183.426	171.604	258.786	333.993
SRPX2	156.041	-0.624106	0.182681	-3.41637	0.000634628	0.00966984	224.071	179.506	122.638	97.9499
PDLIM5	8450.61	-0.342794	0.100409	-3.41399	0.000640199	0.00974518	9418.28	9619.96	8026.54	6737.67
INAFM2	486.07	-0.549033	0.160899	-3.41229	0.000644186	0.00979629	606.555	590.452	461.451	285.821
ARHGAP5	12762.9	-0.337594	0.0989855	-3.41054	0.000648354	0.00984044	14189.4	14509.5	12135.9	10216.5
PPP1R9B	720.446	0.43027	0.126153	3.41069	0.000647979	0.00984044	595.091	607.386	785.713	893.592
SREK1	4610.23	-0.364741	0.106973	-3.40967	0.000650422	0.00985678	5154.68	5317.45	4395.21	3573.57
FUCA1	105.61	0.652989	0.191532	3.40929	0.000651314	0.00985678	71.9112	68.8672	147.581	134.079
TMEM158	169.852	-0.606843	0.178011	-3.40902	0.000651965	0.00985678	200.101	234.826	111.205	133.276
GUCY2C	869.679	-0.451665	0.132488	-3.40911	0.000651752	0.00985678	1013.01	1031.88	814.814	619.011
C8orf86	445.759	0.482239	0.141533	3.40724	0.000656231	0.00991164	367.894	352.239	493.669	569.234
PHF10	2880.16	-0.35444	0.104104	-3.40466	0.000662456	0.00999596	3267.27	3249.18	2695.95	2308.25
SLTM	2756.99	-0.33577	0.0988273	-3.39754	0.000679953	0.01025	3073.42	3121.6	2525.51	2307.44
SAT1	10767.8	-0.313419	0.0923171	-3.39503	0.000686218	0.0103271	12094.6	11905	10066.7	9004.97
HMGCR	13783	-0.349199	0.102858	-3.39496	0.000686396	0.0103271	15223.3	15907.2	13198.1	10803.4
ISG20	1888.24	0.351293	0.103632	3.38982	0.000699387	0.0105124	1713.36	1570.4	2164.87	2104.32
MUC20	218.533	0.563742	0.166479	3.38626	0.000708515	0.0106394	155.286	174.991	266.062	277.792
RGS9	204.137	0.569033	0.168343	3.38019	0.000724354	0.0108458	154.244	152.411	247.354	262.538
ABCA2	325.971	0.514307	0.152133	3.38064	0.00072317	0.0108458	238.662	275.469	383.503	406.251
FAM117A	476.668	0.467541	0.138312	3.38032	0.000724003	0.0108458	387.695	388.366	600.717	529.893
MVB12A	269.568	0.58313	0.17272	3.37616	0.00073505	0.0109954	177.173	222.407	276.455	402.237
CREB3L1	828.795	0.399933	0.118484	3.37541	0.000737069	0.011015	707.648	697.704	969.67	940.159
DDR2	6627.65	-0.356942	0.105842	-3.3724	0.000745152	0.0111251	7348.49	7665.71	6345.98	5150.4
TYW3	771.584	-0.433936	0.128725	-3.37104	0.000748856	0.0111483	911.917	889.629	706.726	578.065
NELFB	560.762	0.449463	0.133322	3.37127	0.000748215	0.0111483	447.1	477.555	621.503	696.89
IRF9	893.513	0.404067	0.119849	3.37147	0.000747674	0.0111483	793.108	718.026	1067.36	995.557
MIR210HG	155.417	0.602261	0.178728	3.36971	0.000752481	0.0111915	113.599	110.639	204.743	192.688
PCNP	1766.53	-0.420981	0.124944	-3.36935	0.000753446	0.0111952	1954.11	2149.56	1689.91	1272.55
SLC9A1	1429.64	0.35814	0.106406	3.36579	0.000763257	0.0113301	1231.87	1246.38	1580.78	1659.53
H2AC20	1916.54	-0.347087	0.103176	-3.36404	0.000768111	0.0113913	2166.72	2158.59	1743.95	1596.9
FEN1	1098	-0.408852	0.121588	-3.36261	0.000772102	0.0114396	1233.95	1303.96	1017.48	836.589
TP63	45379	-0.3734	0.111098	-3.361	0.000776617	0.0114956	50890.2	52584.1	44328.4	33713.2
NCAPG2	5639.21	-0.33213	0.098833	-3.36052	0.000777956	0.0115044	6360.49	6296.27	5318.11	4581.97
DNAJC18	397.182	0.478283	0.142384	3.35911	0.00078194	0.0115524	329.332	312.725	469.765	476.904
RWDD2A	241.003	0.542222	0.161436	3.35874	0.000782981	0.0115568	184.468	186.28	296.201	297.061
DENND5B	12958.7	-0.318887	0.0949672	-3.35787	0.000785466	0.0115715	14186.3	14759	12217	10672.5
CLPP	256.524	0.553026	0.164685	3.35808	0.000784851	0.0115715	213.649	177.248	289.966	345.233
INTS7	1931.05	-0.394221	0.117422	-3.35729	0.000787097	0.0115845	2068.75	2369.71	1805.27	1480.49
NFIB	2049.87	-0.348742	0.103908	-3.35627	0.000790002	0.0116163	2300.12	2329.07	1884.26	1686.02
OMA1	1577.41	-0.353907	0.105465	-3.35569	0.000791661	0.0116297	1766.51	1802.97	1418.65	1321.52
EMG1	1892.47	-0.343531	0.102451	-3.35314	0.000798992	0.0117263	2164.63	2101.01	1706.54	1597.71
UBE2E3	12137.8	-0.376183	0.112214	-3.35237	0.000801222	0.011748	13493.2	14213.7	11815.8	9028.25
ZIC5	147.709	0.622167	0.18579	3.34877	0.00081172	0.0118907	106.304	100.478	160.053	224
LILRA6	136.873	-0.619034	0.184873	-3.34843	0.0008127	0.0118939	175.088	180.635	84.1835	107.584
LARP6	424.101	-0.472451	0.141158	-3.34696	0.000817019	0.0119458	481.492	527.229	333.616	354.065
MEAK7	810.305	0.409312	0.122386	3.34443	0.000824514	0.0120441	645.116	721.412	963.434	911.255
PTGES3	2509.41	-0.322724	0.0965433	-3.34279	0.000829398	0.0121041	2827.46	2786.3	2209.56	2214.31
HTATSF1P2	1216.9	-0.364373	0.109023	-3.34217	0.000831274	0.0121201	1361.1	1404.44	1055.93	1046.14
ANKRD33B	2321.78	-0.330607	0.0989537	-3.34103	0.000834683	0.0121584	2649.25	2559.38	2089	1989.51
EDC4	852.719	0.437034	0.130854	3.33987	0.000838179	0.0121865	685.762	730.444	880.29	1114.38
TOLLIP	724.858	0.416748	0.124777	3.33993	0.000837987	0.0121865	614.893	602.871	796.106	885.564
H2BC4	1396.12	-0.46449	0.139113	-3.33894	0.000840991	0.0122046	1586.22	1719.42	1363.57	915.27
TAF3	2670	-0.3317	0.0993426	-3.33895	0.000840969	0.0122046	2975.46	3016.61	2452.76	2235.19
CKAP5	6607.37	-0.330757	0.0991126	-3.33719	0.000846311	0.0122703	7103.58	7721.03	6191.13	5413.74
LINC01461	352.135	0.491682	0.147402	3.33566	0.000850978	0.0122814	279.307	284.501	406.367	438.366
SLC37A2	468.049	-0.461932	0.138468	-3.33603	0.000849848	0.0122814	562.783	544.164	406.367	358.882
UTP20	2779.06	-0.35371	0.106037	-3.33572	0.000850791	0.0122814	3032.78	3255.95	2600.34	2227.16
LAMC3	580.275	0.429853	0.128857	3.33588	0.000850288	0.0122814	480.45	486.586	672.429	681.635
LOC407835	104.383	-0.656342	0.196766	-3.33564	0.000851022	0.0122814	109.43	173.862	74.8298	59.4123
CCT6A	2749.91	-0.334452	0.100311	-3.33416	0.000855586	0.0123358	3049.45	3128.38	2540.06	2281.75
ADGRG1	417.509	0.468527	0.140564	3.3332	0.000858534	0.0123669	347.05	331.917	488.472	502.596
DACH1	119.008	0.635483	0.190696	3.33244	0.000860875	0.0123891	76.08	85.8018	135.109	179.04
VXN	1432.84	-0.35736	0.107255	-3.33186	0.000862691	0.0124038	1666.46	1580.56	1275.22	1209.12
TXNL1	2692.8	-0.33427	0.100342	-3.33131	0.000864393	0.0124168	2951.49	3097.9	2474.58	2247.23
TSC22D4	498.394	0.498178	0.14958	3.33052	0.000866846	0.0124405	409.581	384.979	506.141	692.875
NPL	176.266	-0.589724	0.177097	-3.32995	0.000868627	0.0124546	215.734	232.568	112.245	144.516
FBXO33	2419.59	-0.389398	0.116987	-3.32857	0.000872925	0.0125047	2760.76	2790.82	2325.96	1800.83
SLC17A9	1083.86	0.386576	0.116173	3.32758	0.000876037	0.0125377	955.689	895.274	1173.37	1311.08
SMARCD2	1656.17	-0.374292	0.112524	-3.32633	0.000879968	0.0125824	1983.29	1793.93	1526.74	1320.72
ZNF33A	1146.17	-0.392489	0.118089	-3.32366	0.000888447	0.0126803	1300.65	1332.19	1059.05	892.79
ZNF316	885.083	0.400032	0.120358	3.32369	0.000888352	0.0126803	789.981	710.123	985.259	1054.97
TBC1D9B	3538.95	0.310064	0.0933414	3.32182	0.000894321	0.0127525	3175.56	3099.03	3996.12	3885.08
NUCKS1	5695.25	-0.33651	0.101324	-3.32114	0.000896513	0.012772	6219.8	6586.42	5388.79	4585.98
CKS1B	1360.56	-0.371104	0.111752	-3.32078	0.00089767	0.0127768	1644.58	1455.24	1198.32	1144.09
OIT3	287.01	-0.545122	0.164223	-3.31941	0.000902084	0.0128279	340.797	366.916	255.669	184.66
GGT7	302.56	0.512622	0.154484	3.31828	0.000905735	0.0128681	237.62	238.213	390.778	343.628
LOC341056	80.9075	-0.668476	0.201536	-3.3169	0.000910225	0.01292	110.472	118.542	66.5154	28.1004
LOC100129148	630.983	-0.427897	0.12902	-3.31651	0.00091149	0.0129262	761.842	708.994	552.909	500.187
TP53TG1	122.285	0.622731	0.187797	3.31598	0.000913232	0.0129391	77.1222	92.5756	154.856	164.588
MEGF6	812.956	0.39771	0.119987	3.31459	0.000917762	0.0129915	705.563	673.996	910.429	961.836
EIF2S1	2017.86	-0.367982	0.111029	-3.31429	0.000918754	0.0129937	2320.96	2270.36	1900.89	1579.24
ADGRL3	5671.71	-0.360618	0.108914	-3.31102	0.000929564	0.0131346	6290.67	6580.77	5464.66	4350.74
LRRC41	4968.29	-0.310116	0.0937075	-3.3094	0.000934958	0.0131989	5701.83	5361.48	4549.03	4260.82
TRMT12	635.605	-0.458169	0.138481	-3.30852	0.000937889	0.0132282	753.504	747.379	590.324	451.212
PAX6-AS1	292.765	0.5108	0.154444	3.30736	0.00094181	0.0132715	234.493	226.923	341.931	367.714
APBA3	234.49	0.539101	0.163022	3.30692	0.000943287	0.0132803	182.383	178.377	278.533	298.667
TFR2	526.851	0.494322	0.149565	3.30506	0.000949568	0.0133566	442.931	398.527	532.123	733.822
VAV2	5501.11	-0.30158	0.0913294	-3.30211	0.000959595	0.0134855	6022.82	6191.28	4747.54	5042.82
HLA-C	171.91	0.591439	0.179158	3.30122	0.000962666	0.0135103	106.304	143.379	227.607	210.351
HUWE1	6759.37	-0.31799	0.0963289	-3.30109	0.000963102	0.0135103	7492.31	7603.62	6368.85	5572.71
FAM122C	681.624	0.409588	0.124094	3.30064	0.000964656	0.01352	563.825	584.807	795.067	782.797
LINC00472	3782.03	-0.325924	0.0988062	-3.29862	0.000971598	0.013605	4197.95	4273.16	3534.67	3122.35
LRP10	625.862	0.416688	0.126402	3.29652	0.000978923	0.0136952	525.264	524.972	730.63	722.581
DYRK1A	14654.5	-0.301827	0.0916159	-3.29448	0.000986042	0.0137824	16324.9	16212	13778	12303.2
CGRRF1	457.958	0.46783	0.142021	3.29408	0.000987433	0.0137895	407.497	336.433	543.555	544.345
DDX21	9004.73	-0.299102	0.0908367	-3.29274	0.000992149	0.0138429	9881.02	10091.9	8377.82	7668.19
LINC01846	1168.96	-0.407144	0.123732	-3.29053	0.001	0.01394	1353.81	1347.99	1103.74	870.309
DDX58	2495.45	0.371195	0.112849	3.28931	0.00100432	0.0139876	2106.27	2185.69	3151.17	2538.67
IL15RA	148.35	0.591998	0.180195	3.28532	0.00101866	0.014162	105.261	109.51	189.153	189.477
PRRT1B	131.789	-0.604934	0.184122	-3.2855	0.00101802	0.014162	175.088	164.83	92.498	94.7385
ZNF516	1888.08	0.348757	0.106175	3.28474	0.00102075	0.0141784	1606.02	1678.78	2256.33	2011.19
CHST11	888.864	0.401264	0.122179	3.28424	0.00102259	0.0141912	775.39	728.186	1096.46	955.413
MRPS27	2903.52	-0.323551	0.098568	-3.28252	0.00102884	0.0142653	3172.43	3325.95	2663.73	2451.96
POP5	761.962	-0.405587	0.123713	-3.27845	0.00104378	0.0144596	876.483	883.984	682.822	604.56
FMN2	430.579	-0.496343	0.151539	-3.27534	0.00105534	0.0145937	459.606	576.904	378.306	307.499
CDCP1	4118.85	-0.321382	0.0981174	-3.27549	0.00105479	0.0145937	4586.68	4624.27	3857.89	3406.57
TEAD1	11524.6	-0.326878	0.0998131	-3.2749	0.00105698	0.0146034	13029.5	12798	11032.2	9238.61
SYNGAP1	1791.19	0.349346	0.106731	3.27315	0.00106357	0.0146814	1641.45	1474.44	1962.2	2086.65
HNRNPF	9033.36	-0.289489	0.0884735	-3.27204	0.00106773	0.0147258	10067.6	9902.2	7846.74	8316.91
USP36	10522.2	-0.282153	0.0862499	-3.27134	0.00107038	0.0147493	11688.2	11509.9	9547.04	9343.78
SERPINB1	3074.8	-0.317091	0.0969577	-3.2704	0.00107395	0.0147592	3442.36	3423.04	2826.9	2606.91
ZNF484	739.463	0.398964	0.121988	3.27053	0.00107346	0.0147592	611.766	641.256	862.621	842.209
ABTB1	357.138	0.481729	0.147284	3.27075	0.00107262	0.0147592	283.476	291.275	407.407	446.395
LOC101927378	8724.99	-0.328516	0.100521	-3.26813	0.00108259	0.0148648	9603.79	9962.04	8333.13	7001.01
SLMAP	4752.93	-0.319841	0.0979128	-3.26659	0.00108852	0.014933	5234.93	5388.58	4463.81	3924.42
TSC22D3	759.494	0.42696	0.130726	3.26607	0.0010905	0.0149471	646.159	620.934	792.988	977.894
MARK4	2397.92	0.319726	0.0979072	3.2656	0.00109233	0.014959	2159.42	2071.66	2699.07	2661.51
LINC02595	408.083	-0.473083	0.144897	-3.26496	0.00109481	0.0149797	491.914	480.942	301.398	358.079
PDE9A	2281.02	0.333299	0.102116	3.26394	0.00109875	0.0150205	2057.29	1940.7	2674.13	2451.96
ZFR2	92.3544	0.645069	0.197671	3.26335	0.00110105	0.0150311	50.0252	68.8672	106.009	144.516
GTPBP4	6620.02	0.289452	0.0887007	3.26324	0.00110146	0.0150311	6011.36	5834.52	7239.78	7394.42
CHCHD4	317.618	-0.49595	0.152	-3.26283	0.00110304	0.0150394	375.189	389.495	268.14	237.649
FASTK	607.944	0.458198	0.140445	3.26246	0.00110448	0.0150453	533.602	460.62	637.093	800.46
GIHCG	584.252	-0.430227	0.131881	-3.26223	0.0011054	0.0150453	724.323	640.127	498.865	473.692
SLC25A51	793.861	-0.399909	0.122628	-3.26114	0.00110966	0.01509	873.356	957.367	698.412	646.309
CRHR2	422.767	-0.458542	0.140621	-3.26084	0.00111083	0.0150927	510.674	489.973	331.538	358.882
MSH4	1865.73	-0.346817	0.106396	-3.25968	0.00111536	0.0151411	2151.08	2063.76	1526.74	1721.35
CSF2RA	343.143	0.486672	0.149349	3.25862	0.00111956	0.0151849	267.843	282.243	389.739	432.746
ADGRB1	183.441	0.570541	0.175118	3.25803	0.00112187	0.0152029	150.076	121.929	219.293	242.466
ST3GAL3	6892.64	-0.299183	0.0918496	-3.25731	0.00112472	0.0152283	7667.4	7622.81	6414.58	5865.76
RPL27A	5907.43	-0.2908	0.0892974	-3.25654	0.00112781	0.0152568	6469.92	6595.45	5361.76	5202.59
C16orf58	466.151	0.455847	0.140084	3.25411	0.00113749	0.0153744	351.218	412.074	542.516	558.796
RNF122	456.713	0.450892	0.138574	3.25379	0.00113876	0.0153782	388.737	361.271	519.651	557.191
MUC12	808.653	-0.386764	0.118879	-3.25344	0.00114016	0.0153838	932.761	922.369	699.451	680.029
ALKBH6	184.162	0.569282	0.174993	3.25317	0.00114125	0.0153852	144.865	128.703	210.979	252.101
KIAA1671	2407.75	-0.318931	0.0980958	-3.25122	0.00114909	0.0154774	2674.26	2706.14	2178.38	2072.2
TOP1	14622.8	-0.331387	0.101965	-3.25001	0.001154	0.0155301	16328	16503.3	14100.2	11559.7
EIF4B	3863.23	-0.306624	0.0943574	-3.24961	0.00115565	0.0155388	4259.44	4334.12	3552.34	3307.01
MRVI1-AS1	76.1634	0.645574	0.198826	3.24692	0.0011666	0.0156725	48.983	47.4168	96.6552	111.599
SURF2	764.547	0.390964	0.12047	3.24532	0.00117317	0.0157472	648.243	652.545	885.486	871.915
CDH12	987.45	-0.423018	0.130432	-3.2432	0.00118194	0.0158512	1064.08	1235.09	920.822	729.807
ZNF76	2325.81	-0.335754	0.103596	-3.24099	0.00119116	0.0159611	2752.43	2479.22	1963.24	2108.33
CEP95	4904.21	-0.334713	0.103368	-3.23808	0.00120339	0.0161111	5422.52	5601.95	4679.98	3912.38
LINC02525	191.085	-0.560753	0.173198	-3.23764	0.00120524	0.016122	259.506	219.02	134.07	151.742
ROBO3	483.947	-0.436136	0.134733	-3.23704	0.00120774	0.0161416	561.741	572.388	397.014	404.646
NOP58	8306.49	-0.286673	0.0885861	-3.2361	0.00121176	0.0161815	9124.38	9220.31	7648.23	7233.04
SGK1	39952.8	-0.279793	0.0864765	-3.23548	0.00121437	0.0162024	44192	43825.5	37238.2	34555.5
GEMIN8	1595.45	-0.345669	0.106862	-3.23473	0.00121759	0.0162314	1776.94	1824.42	1458.14	1322.32
ANK1	4121.4	-0.297176	0.0918879	-3.23412	0.0012202	0.0162523	4593.98	4542.98	3737.33	3611.3
CRIM1-DT	363.087	-0.47319	0.146418	-3.23177	0.00123026	0.0163723	430.425	434.654	308.673	278.595
ANO9	525.734	-0.434063	0.134338	-3.23113	0.00123302	0.016395	614.893	615.289	462.49	410.266
ARHGEF1	643.969	0.453859	0.140498	3.23037	0.00123629	0.0164245	541.939	513.682	654.761	865.492
LRG1	592.264	-0.446915	0.138376	-3.22972	0.00123913	0.016448	743.082	650.287	537.32	438.366
CAP2	3162.03	-0.336963	0.10444	-3.22637	0.00125371	0.0166132	3462.16	3652.22	2983.84	2549.91
LOC100506474	132.067	-0.611638	0.189569	-3.22646	0.00125333	0.0166132	201.143	143.379	101.852	81.8926
NAA25	5298.31	-0.295975	0.0917484	-3.22594	0.00125561	0.0166242	5688.28	6053.54	4796.38	4655.03
CES4A	107.81	0.62152	0.192822	3.22329	0.00126727	0.0167644	71.9112	74.5121	122.638	162.179
PARVA	1919.96	-0.365185	0.113325	-3.22247	0.00127091	0.0167983	2100.02	2266.97	1811.51	1501.36
ATL2	5091.43	-0.294672	0.09149	-3.22081	0.00127829	0.0168814	5495.47	5782.59	4619.7	4467.96
PDK3	1343.83	0.379309	0.117847	3.21864	0.00128799	0.0169951	1101.6	1197.84	1673.28	1402.61
GRM5	516.338	-0.43901	0.136409	-3.21834	0.00128935	0.0169987	581.543	631.095	399.092	453.621
NFASC	417.237	0.473069	0.147011	3.2179	0.00129132	0.0170089	348.092	325.144	547.713	448
RIMKLA	316.493	0.51578	0.160295	3.21768	0.00129231	0.0170089	239.704	254.018	440.664	331.585
AVPI1	5301.22	-0.318053	0.0988847	-3.21641	0.00129807	0.0170702	5969.67	5874.04	5020.87	4340.31
LINC01204	6798.61	-0.339018	0.105485	-3.21389	0.0013095	0.017206	7734.1	7576.52	6563.2	5320.61
MCL1	9780.26	-0.308235	0.0959368	-3.2129	0.00131403	0.017251	11021.2	10751.2	9283.05	8065.61
PRSS23	1831.57	-0.348625	0.108539	-3.21197	0.00131828	0.017269	2040.61	2098.76	1709.65	1477.28
STK10	3287.89	0.301235	0.0937796	3.21216	0.0013174	0.017269	2936.89	2913.87	3601.18	3699.62
HIVEP3	24332.9	-0.313183	0.0975081	-3.21187	0.00131874	0.017269	26956.3	27315.5	23351.1	19708.8
CACNA1I	116.002	0.617782	0.192417	3.21064	0.00132438	0.0173283	77.1222	81.2859	125.756	179.842
ATG2A	2773.91	0.328995	0.102479	3.21038	0.00132562	0.0173299	2497.09	2375.35	2919.4	3303.8
CYFIP2	204.783	0.547845	0.170692	3.20955	0.00132944	0.0173653	159.455	150.153	277.494	232.029
PLBD1	4985.96	-0.350833	0.109329	-3.20897	0.0013321	0.0173855	5597.61	5682.11	4829.64	3834.5
ATG3	1098.71	-0.394798	0.123062	-3.20812	0.00133605	0.0174224	1263.14	1265.58	1035.15	830.969
PCBP1	1112.29	-0.39595	0.123471	-3.20683	0.00134206	0.0174861	1265.22	1296.06	1049.7	838.194
ICAM5	306.876	0.51624	0.161013	3.2062	0.00134499	0.0175096	265.759	213.376	335.695	412.674
LTA4H	847.141	0.37785	0.117875	3.20553	0.00134816	0.0175363	731.618	719.155	983.181	954.61
CEBPA	426.327	0.470537	0.146803	3.20524	0.00134951	0.0175391	360.598	329.66	456.254	558.796
PBRM1	4297.13	-0.314747	0.0982114	-3.2048	0.00135158	0.0175513	4820.13	4768.77	4042.89	3556.71
RPS18	3132.53	-0.30094	0.0939221	-3.20415	0.00135464	0.0175716	3473.62	3481.75	2804.04	2770.7
PGGHG	220.16	0.536606	0.167481	3.20398	0.0013554	0.0175716	184.468	152.411	269.179	274.581
YPEL5	2910.78	0.385968	0.120519	3.20255	0.00136218	0.0176035	2439.77	2522.12	3824.63	2856.61
AZIN1	5058.69	-0.302798	0.0945502	-3.20251	0.00136233	0.0176035	5641.38	5597.44	4724.67	4271.26
DR1	1167.69	-0.365141	0.114017	-3.2025	0.00136238	0.0176035	1253.76	1403.31	1030.99	982.711
STAT3	5020.75	-0.290945	0.0908391	-3.20286	0.00136071	0.0176035	5589.27	5517.28	4589.56	4386.87
IGF1R	9538.16	-0.307676	0.0961134	-3.20118	0.00136868	0.0176702	10399	10831.3	9042.98	7879.35
DHX9	10090.1	-0.324202	0.101302	-3.20035	0.00137261	0.0176769	11094.1	11504.2	9695.66	8066.42
NDRG1	272.89	0.517771	0.161774	3.20057	0.00137155	0.0176769	216.776	207.731	369.992	297.061
RILPL2	1175.72	-0.355411	0.111052	-3.20041	0.00137231	0.0176769	1368.4	1297.19	993.574	1043.73
FHIT	479.557	0.439366	0.137317	3.19964	0.00137601	0.017706	415.834	375.947	578.892	547.556
MTUS2	803.436	-0.391545	0.122393	-3.19908	0.00137865	0.0177179	934.846	912.209	724.394	642.295
DTL	3603.77	-0.348712	0.109008	-3.19897	0.00137921	0.0177179	4018.69	4127.52	3466.08	2802.81
H2BC13	437.267	-0.46132	0.14422	-3.19873	0.00138036	0.017718	502.336	534.003	390.778	321.95
LINC02474	101.872	-0.62335	0.194998	-3.19671	0.00139007	0.0178278	137.569	133.219	82.1049	54.595
CD99P1	473.637	0.448157	0.140204	3.19647	0.0013912	0.0178278	420.003	357.884	539.398	577.262
R3HCC1	2241.98	-0.327806	0.10258	-3.19562	0.0013953	0.0178656	2587.76	2439.71	2060.94	1879.51
NMRAL2P	132.67	-0.594836	0.186258	-3.19362	0.001405	0.017975	166.751	174.991	107.048	81.8926
SHOX2	798.558	-0.439405	0.137642	-3.19239	0.00141103	0.0180225	914.002	959.625	761.809	558.796
GTF2F2	3167.62	-0.308311	0.0965766	-3.19239	0.00141098	0.0180225	3476.75	3575.45	2914.21	2704.06
ADD3	111.721	0.613834	0.192353	3.19119	0.00141689	0.0180528	62.5315	90.3177	145.502	148.531
NR2F6	427.719	0.482654	0.151233	3.19145	0.00141562	0.0180528	371.02	314.983	450.018	574.854
FCHSD2	4569.76	-0.306697	0.0961012	-3.1914	0.00141587	0.0180528	5013.98	5153.75	4273.61	3837.71
FBXO5	1695.74	-0.354648	0.111169	-3.19016	0.00142196	0.0180731	1885.32	1956.51	1589.09	1352.03
MOK	21394.2	-0.268272	0.0840909	-3.19026	0.00142144	0.0180731	23311.7	23631.6	19273.9	19359.6
PPM1K	107.464	0.614661	0.192646	3.19063	0.00141965	0.0180731	75.0378	71.1252	160.053	123.642
HJURP	2265.38	-0.313703	0.0983502	-3.18966	0.00142442	0.0180896	2490.84	2563.89	1981.95	2024.83
CPSF7	2577.46	-0.313458	0.0983048	-3.18864	0.00142946	0.0181174	2881.66	2867.59	2362.34	2198.25
PPIA	6448.51	-0.295073	0.0925428	-3.18851	0.0014301	0.0181174	6923.28	7364.28	5956.25	5550.23
STAT2	550.507	0.426025	0.1336	3.1888	0.00142864	0.0181174	466.902	450.459	603.835	680.832
RIBC1	321.131	0.484532	0.151994	3.18782	0.00143348	0.0181306	266.801	247.245	365.835	404.646
EDAR	733.553	-0.413873	0.129824	-3.18795	0.00143284	0.0181306	829.584	872.695	675.547	556.388
PNN	3759.92	-0.350071	0.109886	-3.18576	0.00144374	0.0182456	4259.44	4244.93	3631.32	2903.97
ZNF579	88.0596	0.630255	0.197905	3.18462	0.00144942	0.0183025	68.7846	45.1588	112.245	126.05
IMPA1	539.406	0.425382	0.133652	3.18276	0.00145877	0.0183859	438.763	459.491	662.036	597.334
TRIM38	1347.61	0.367168	0.115367	3.1826	0.00145957	0.0183859	1126.61	1193.32	1656.65	1413.85
HSPA9	10167.9	-0.301461	0.0947143	-3.18285	0.00145834	0.0183859	11186.9	11394.7	9640.57	8449.39
ACO2	3028.57	-0.309831	0.0973649	-3.18216	0.00146181	0.0183992	3472.58	3274.02	2765.59	2602.1
LINC01348	529.824	-0.420759	0.13228	-3.18082	0.0014686	0.0184505	626.357	607.386	455.215	430.337
CCDC85B	2213.31	-0.39415	0.123921	-3.18065	0.00146944	0.0184505	2534.61	2565.02	1589.09	2164.53
CALR4P	633.77	-0.431833	0.135754	-3.18099	0.00146773	0.0184505	733.703	748.508	587.206	465.664
TMEM126A	1480.79	-0.372397	0.117095	-3.1803	0.00147124	0.0184582	1730.04	1648.3	1399.94	1144.89
CCL5	208.173	0.531745	0.167378	3.1769	0.00148856	0.0186604	160.497	159.185	250.472	262.538
APH1B	246.993	0.51177	0.16113	3.17614	0.00149249	0.0186946	202.185	184.022	298.28	303.484
LRPPRC	10651.4	-0.300498	0.0946351	-3.17533	0.00149665	0.0187166	11613.1	12034.8	10088.5	8869.29
CASC21	4628.13	-0.287039	0.0903961	-3.17534	0.0014966	0.0187166	5141.13	5083.76	4159.29	4128.35
RPL3	6573.74	-0.311919	0.0982509	-3.17471	0.00149984	0.0187414	7486.06	7170.09	6237.9	5400.89
ZNF227	980.036	0.397907	0.125379	3.17363	0.00150545	0.0187964	816.036	842.212	1250.28	1011.61
ZBTB2	2672.42	0.305866	0.0964614	3.17087	0.00151984	0.0189608	2415.8	2327.94	2999.43	2946.53
CROCCP2	997.475	0.359368	0.113394	3.16919	0.00152862	0.0190517	858.766	865.921	1130.76	1134.45
IMMT	4937.84	-0.293941	0.0927547	-3.16901	0.00152957	0.0190517	5493.39	5442.77	4576.05	4239.14
C4orf33	1152.32	-0.383671	0.121093	-3.1684	0.00153281	0.0190767	1337.13	1303.96	1085.03	883.155
LINC-PINT	77200	-0.283403	0.0894626	-3.16783	0.00153579	0.0190895	85405.5	84930.2	73040.1	65424.1
UBR1	2904.63	0.324031	0.102291	3.16774	0.00153629	0.0190895	2579.42	2531.15	3472.31	3035.64
PRPF38B	1949.87	-0.327497	0.103415	-3.16683	0.00154112	0.0191343	2137.53	2235.36	1785.52	1641.06
STK24	5387.29	-0.299066	0.0944472	-3.16649	0.00154289	0.0191409	6054.09	5900	5039.58	4555.47
EIF3I	2908.44	-0.303669	0.0959202	-3.16585	0.0015463	0.019168	3314.17	3150.96	2603.45	2565.16
LOC107001062	377.029	-0.461206	0.145786	-3.1636	0.00155833	0.0192757	445.016	449.33	326.341	287.427
ZNF778	788.95	0.391448	0.123721	3.16396	0.0015564	0.0192757	652.412	687.543	962.395	853.449
WDR66	1453.73	-0.332579	0.105129	-3.16352	0.00155871	0.0192757	1628.94	1638.14	1282.5	1265.32
HHIPL1	323.563	0.479972	0.151795	3.16198	0.00156703	0.0193632	256.379	263.05	363.756	411.069
OST4	214.219	0.538252	0.170267	3.16122	0.00157112	0.0193983	171.962	154.669	238	292.244
SLC22A31	106.658	0.606398	0.19187	3.16046	0.00157518	0.0194331	81.2909	65.4803	136.149	143.713
CTPS1	2871.35	-0.3031	0.0960336	-3.15619	0.00159846	0.0197046	3167.22	3214.18	2615.93	2488.09
CALCOCO1	324.972	0.47651	0.151021	3.15525	0.00160359	0.0197522	264.717	257.405	408.446	369.319
UBR3	6777.46	-0.300719	0.0953461	-3.15397	0.00161066	0.0198236	7444.37	7604.75	6402.11	5658.62
KIF14	2974.15	-0.331332	0.105093	-3.15275	0.00161743	0.0198912	3325.63	3354.17	2825.86	2390.94
B2M	1289.16	0.341451	0.108358	3.15113	0.00162639	0.0199856	1104.72	1144.78	1429.04	1478.08
PIM1	617.983	-0.4299	0.136447	-3.15068	0.00162892	0.0200009	803.529	642.384	500.944	525.076
EPS8L2	368.479	0.466929	0.148222	3.1502	0.00163158	0.0200178	318.911	277.727	418.839	458.438
TAS1R1	409.134	-0.449616	0.142757	-3.14951	0.00163544	0.0200309	499.21	466.265	352.324	318.739
PRR5	122.765	0.58876	0.186948	3.14932	0.00163652	0.0200309	84.4175	90.3177	151.738	164.588
TNFRSF11B	796.864	-0.465896	0.14792	-3.14964	0.00163473	0.0200309	948.394	946.078	781.556	511.427
WWC2	4661.68	-0.331655	0.105371	-3.1475	0.00164671	0.020124	5082.77	5389.71	4469	3705.24
C13orf46	544.855	-0.426881	0.13562	-3.14763	0.00164597	0.020124	607.597	664.964	485.354	421.506
WDR43	6300.62	-0.300724	0.0955848	-3.14615	0.00165436	0.0202016	6922.23	7068.49	5948.97	5262.8
H2AC15	965.746	-0.363719	0.115694	-3.14381	0.00166763	0.0203477	1100.55	1096.23	865.739	800.46
CHD1	6490.87	-0.322219	0.102508	-3.14335	0.00167023	0.0203635	7128.59	7401.53	6234.78	5198.57
SHMT2	635.309	-0.414499	0.131939	-3.1416	0.00168029	0.0204541	682.635	794.796	508.219	555.585
NR2F1-AS1	11676.2	-0.312032	0.0993223	-3.14161	0.0016802	0.0204541	12852.3	13186.4	11223.4	9442.53
MKLN1	16462.3	-0.312431	0.099507	-3.13979	0.00169068	0.0205644	18264.4	18454.2	15881.6	13248.9
EHHADH-AS1	99.5282	0.605408	0.192861	3.13909	0.00169474	0.0205977	69.8268	66.6093	126.795	134.882
RCHY1	619.273	-0.409848	0.130644	-3.13714	0.00170603	0.0206865	709.732	725.928	558.106	483.327
ETNK2	1012.64	-0.373059	0.118909	-3.13734	0.00170489	0.0206865	1170.38	1141.39	934.333	804.474
LINC00941	2239.17	-0.371774	0.118502	-3.13728	0.00170521	0.0206865	2579.42	2534.54	1670.16	2172.56
TMC6	428.043	0.46396	0.147982	3.13525	0.00171708	0.0207881	378.315	316.112	464.568	553.176
SPATA5L1	486.627	-0.423189	0.134975	-3.13533	0.00171663	0.0207881	555.488	580.291	398.053	412.674
RNF185	786.973	0.375946	0.119943	3.13437	0.00172225	0.0208345	662.834	685.285	909.39	890.381
COX7A2	1077.11	0.353872	0.112923	3.13375	0.00172588	0.0208621	931.719	934.788	1261.71	1180.22
PIPOX	273.653	-0.495394	0.158188	-3.13169	0.00173806	0.020993	354.345	307.08	217.214	215.972
PAX2	1239.78	0.342856	0.109493	3.1313	0.00174035	0.0210043	1073.46	1087.2	1438.4	1360.06
ADCY5	787.137	0.381454	0.121844	3.13068	0.00174404	0.0210326	639.905	704.478	914.587	889.578
SAG	78.1961	0.624924	0.199637	3.13031	0.00174624	0.0210428	57.3205	41.7719	120.559	93.1327
LINC01426	602.006	-0.440359	0.140727	-3.12917	0.00175301	0.021108	734.745	679.641	563.302	430.337
WBP11	2445.87	-0.330119	0.10552	-3.1285	0.00175699	0.0211396	2779.52	2711.79	2308.29	1983.89
TAX1BP1	5334.86	-0.290247	0.0927825	-3.12825	0.00175848	0.0211412	5855.03	5946.29	4965.79	4572.33
ID1	4970.2	-0.318133	0.101753	-3.12653	0.00176883	0.0212491	5414.18	5699.05	4031.46	4736.12
TNS1	142.484	0.576928	0.184578	3.12566	0.00177407	0.0212957	93.7972	111.768	200.585	163.785
NR1D1	2233.62	-0.324519	0.103855	-3.12472	0.00177976	0.0213475	2508.55	2498.41	1841.64	2085.85
IL10RA	88.4276	0.611452	0.195895	3.12133	0.00180038	0.0215782	58.3627	59.8355	124.716	110.796
FSTL3	379.774	0.472587	0.151429	3.12085	0.00180332	0.0215968	306.404	305.951	400.132	506.61
PXMP2	595.127	0.402985	0.129176	3.11967	0.00181055	0.0216667	505.463	497.876	714.001	663.169
SLC17A7	76.7717	0.624456	0.200194	3.11925	0.00181314	0.021681	59.4049	37.256	95.6159	114.81
HOOK2	277.505	0.486301	0.155918	3.11895	0.00181498	0.0216864	220.945	221.278	327.38	340.416
PCDH9	335.769	0.464859	0.149081	3.11817	0.00181976	0.0217268	260.548	283.372	400.132	399.026
BTBD16	478.917	-0.425821	0.136575	-3.11785	0.00182177	0.0217342	572.163	546.422	415.721	381.362
RNPEP	529.513	0.411037	0.131899	3.11631	0.00183127	0.0218307	442.931	445.944	606.953	622.223
RSRC1	10808.3	-0.323701	0.103885	-3.11595	0.00183353	0.0218409	11641.3	12572.2	10430.4	8589.08
RNF13	6260.07	-0.325887	0.104626	-3.11479	0.00184075	0.0219102	6917.02	7118.16	6049.78	4955.3
HIP1R	1500.5	0.328844	0.105595	3.11419	0.00184449	0.0219379	1345.47	1288.16	1656.65	1711.72
SCFD2	2753.78	-0.337567	0.108419	-3.11355	0.00184849	0.0219686	3109.9	3091.12	2636.71	2177.38
ACTN1	7455.06	-0.274252	0.0881132	-3.1125	0.00185511	0.0219801	8236.44	8160.2	6834.46	6589.14
RPS24	4646.7	-0.286559	0.0920518	-3.11301	0.00185187	0.0219801	5193.24	5072.47	4274.65	4046.46
AJUBA	289.571	0.481071	0.154542	3.11288	0.00185274	0.0219801	225.113	238.213	340.891	354.065
INTS6L	61.8191	0.627599	0.201635	3.11255	0.00185479	0.0219801	31.2657	42.9009	72.7512	100.359
FAM71F2	961.484	-0.378299	0.121559	-3.11206	0.00185789	0.0219963	1115.14	1084.94	892.761	753.09
PLXNC1	1524.88	-0.360386	0.115835	-3.1112	0.00186327	0.0220433	1741.5	1722.81	1447.75	1187.44
GABPB1-AS1	475.759	-0.44858	0.144355	-3.10748	0.00188687	0.0223055	550.277	572.388	437.547	342.825
MYO10	21443.7	-0.279904	0.0900838	-3.10715	0.00188897	0.0223134	23621.3	23640.7	20271.6	18241.2
RUBCN	2967.28	0.295864	0.0952305	3.10682	0.00189112	0.0223218	2621.11	2668.89	3347.59	3231.54
NCOA2	2866.82	-0.318968	0.102689	-3.10616	0.00189537	0.022355	3201.61	3208.54	2706.34	2350.8
RAB11A	982.559	0.38951	0.125463	3.10458	0.00190548	0.0224572	810.825	860.276	1012.28	1246.85
IFT52	1077.03	0.346373	0.111591	3.10395	0.00190957	0.0224715	943.183	930.272	1219.1	1215.54
MGC16275	2491.14	-0.312076	0.100537	-3.1041	0.00190859	0.0224715	2790.99	2767.11	2094.2	2312.26
LINC00346	3325.72	-0.29153	0.0939319	-3.10363	0.00191161	0.0224723	3697.69	3663.51	3026.45	2915.21
OPHN1	2701.04	-0.314533	0.101348	-3.10349	0.00191254	0.0224723	2972.33	3057.25	2526.55	2248.03
SERTAD3	814.82	0.393095	0.126689	3.10283	0.0019168	0.0224885	708.69	673.996	855.346	1021.25
MCRIP2	68.9298	0.62147	0.200287	3.1029	0.00191633	0.0224885	39.6033	47.4168	88.3408	100.359
HCFC1	3402.29	-0.300786	0.096963	-3.10207	0.00192175	0.0225244	3811.29	3744.8	3166.76	2886.31
RNASEH1	2399.62	-0.306154	0.0987036	-3.10175	0.00192379	0.0225244	2626.32	2714.05	2186.69	2071.4
LZTS2	512.824	0.427427	0.137805	3.10169	0.00192421	0.0225244	434.594	417.719	551.87	647.112
TAF8	1011.24	0.359541	0.115928	3.10141	0.00192603	0.0225287	919.213	827.536	1145.31	1152.92
TRPM4	1694.91	0.364596	0.11759	3.10056	0.00193153	0.0225761	1423.63	1498.14	1719.01	2138.84
ZNF706	839.679	-0.384546	0.124037	-3.10025	0.00193355	0.0225827	968.196	960.754	655.8	773.965
ZNF843	149.279	0.564347	0.18206	3.09978	0.00193664	0.0226019	97.966	120.8	198.507	179.842
PHF14	4597.86	-0.311412	0.100475	-3.0994	0.00193915	0.0226142	5096.32	5156.01	4381.7	3757.42
DYNLT1	1290.83	-0.340004	0.109713	-3.09902	0.00194161	0.0226259	1497.63	1413.47	1091.27	1160.95
HTRA2	170.416	0.558848	0.18036	3.09852	0.00194493	0.0226476	132.358	119.671	183.957	245.678
SH2D7	340.588	0.459837	0.148421	3.09818	0.0019471	0.022656	286.603	266.437	409.485	399.828
CAPZB	7908.96	-0.282996	0.0914138	-3.09576	0.00196306	0.0228246	8696.04	8755.17	7416.47	6768.18
RIC8A	1732.34	0.318556	0.10291	3.09547	0.00196502	0.0228302	1522.64	1533.14	1890.49	1983.08
RAB20	112.069	0.598183	0.193258	3.09525	0.00196648	0.0228302	92.755	60.9644	154.856	139.699
G3BP1	3865.8	-0.318823	0.103014	-3.09496	0.00196837	0.0228351	4302.17	4342.02	3692.64	3126.37
PSD2	67.3286	0.624339	0.201753	3.09458	0.00197094	0.0228479	23.9704	55.3196	97.6945	92.3299
BCL2L11	2788.64	-0.307479	0.0993773	-3.09406	0.00197441	0.0228645	3138.04	3070.8	2594.1	2351.6
MAP1S	431.439	0.488324	0.157833	3.09392	0.00197531	0.0228645	385.611	300.306	441.704	598.137
SLC2A10	391.901	0.447265	0.14458	3.09355	0.00197779	0.0228761	333.501	308.209	484.315	441.578
TMEM198B	447.59	0.426536	0.137907	3.09292	0.001982	0.0229079	367.894	375.947	513.416	533.105
SMS	20456.5	-0.289897	0.0937611	-3.09187	0.001989	0.0229678	22395.6	22859.4	19531.6	17039.3
FADD	920.96	-0.363387	0.117536	-3.0917	0.00199014	0.0229678	1070.33	1025.11	827.285	761.119
PSMC6	1810.21	-0.328424	0.106265	-3.09061	0.00199743	0.0230349	1955.15	2107.79	1662.88	1515.01
ANKRD12	8802.01	-0.345526	0.111827	-3.08983	0.00200269	0.0230784	9768.46	10121.2	8662.59	6655.78
CCNB2	1464.52	-0.32511	0.105288	-3.08781	0.00201637	0.0232056	1652.92	1630.23	1306.4	1268.53
GRID2IP	555.519	0.406478	0.131642	3.08776	0.00201671	0.0232056	459.606	475.297	618.385	668.789
RASL11B	173.9	0.559041	0.181164	3.08582	0.00202991	0.0233402	129.232	127.574	181.878	256.918
PIK3AP1	333.405	0.466651	0.151275	3.08478	0.00203701	0.0234045	288.687	249.503	408.446	386.983
RBM4B	1831.71	-0.330313	0.107124	-3.08346	0.00204612	0.0234918	2077.09	2036.66	1711.73	1501.36
ATP2B1	1309.79	-0.364304	0.118166	-3.08298	0.00204939	0.023512	1485.12	1495.89	1240.93	1017.23
TBL1XR1	8115.34	-0.305774	0.0992064	-3.0822	0.00205477	0.0235565	8911.78	9148.05	7787.5	6614.03
INO80	5780.53	-0.285208	0.0925885	-3.08038	0.00206738	0.0236687	6394.89	6370.78	5404.38	4952.09
RBM44	369.707	-0.445487	0.144622	-3.08035	0.00206761	0.0236687	433.552	439.17	296.201	309.907
SMC1A	2814.48	-0.30356	0.0986034	-3.0786	0.00207978	0.0237766	3227.67	3030.16	2582.67	2417.44
D2HGDH	1466.52	0.369691	0.120086	3.07855	0.00208009	0.0237766	1211.03	1309.61	1492.44	1853.02
MBNL1	8529.4	-0.334233	0.108652	-3.07617	0.0020968	0.02395	9369.3	9820.92	8341.45	6585.93
SNHG26	6360.28	-0.281716	0.0915878	-3.07591	0.00209862	0.0239533	7054.59	6973.65	5936.5	5476.36
ADNP	5826.39	-0.331681	0.107867	-3.07492	0.00210561	0.0240154	6519.95	6575.13	5676.67	4533.8
SLC22A18	838.433	0.366119	0.119109	3.07382	0.00211337	0.0240356	726.407	716.897	922.901	987.528
HAP1	260.137	0.503954	0.163952	3.07379	0.00211356	0.0240356	216.776	190.796	283.73	349.248
XYLB	1788.46	-0.35289	0.114804	-3.07384	0.00211324	0.0240356	2041.65	2010.7	1711.73	1389.76
PLCL1	329.496	0.478469	0.155649	3.07402	0.00211193	0.0240356	266.801	259.663	440.664	350.853
EAPP	2391.69	-0.298237	0.0971225	-3.07073	0.00213536	0.0242658	2661.76	2646.31	2139.92	2118.77
NIT1	791.15	0.36791	0.11984	3.07002	0.00214044	0.0242994	668.045	692.059	912.508	891.987
NAPA	1496.16	0.329741	0.107412	3.06988	0.00214145	0.0242994	1372.57	1250.9	1681.59	1679.6
LATS2	7216.31	-0.281425	0.0917245	-3.06815	0.00215385	0.0244224	8067.6	7847.48	6754.43	6195.73
TSBP1-AS1	349.525	0.468063	0.152589	3.06747	0.00215876	0.0244602	306.404	257.405	388.699	445.592
ACAP1	418.752	0.432773	0.141163	3.06577	0.0021711	0.0245643	343.923	348.852	470.804	511.427
XPNPEP3	1974.66	-0.314383	0.102542	-3.06589	0.00217021	0.0245643	2181.31	2227.46	1816.7	1673.18
MCFD2	1785.52	-0.314525	0.102614	-3.06513	0.00217576	0.024599	1972.87	2014.08	1619.23	1535.89
SLC2A4	77.7737	0.61123	0.19946	3.06442	0.00218094	0.0246397	54.1939	46.2878	89.3801	121.233
SEC23B	2371.53	-0.299956	0.0979513	-3.0623	0.00219643	0.0247953	2602.35	2664.37	2147.2	2072.2
MYCL	65.1517	0.614849	0.200807	3.06188	0.00219949	0.0247953	36.4767	45.1588	91.4587	87.5126
FHL3	150.983	0.565115	0.184558	3.06199	0.00219871	0.0247953	128.19	91.4466	178.76	205.534
TYMSOS	294.118	-0.470332	0.153627	-3.06152	0.00220213	0.0248071	358.514	344.336	243.197	230.423
PTPRJ	4259.8	-0.298088	0.0974094	-3.06016	0.00221217	0.0249022	4774.28	4678.46	4016.91	3569.55
LOC155060	608.696	0.400286	0.130861	3.05886	0.00222181	0.0249925	509.632	518.198	657.879	749.076
RASA4	1047.67	0.371547	0.121489	3.05829	0.00222607	0.0250223	909.833	888.5	1086.07	1306.27
SCAMP3	1048.24	0.360751	0.117973	3.05792	0.00222883	0.0250353	923.381	886.242	1109.98	1273.35
SSRP1	617.807	-0.428509	0.140149	-3.05754	0.00223164	0.0250488	712.859	732.702	584.088	441.578
PTPRU	410.259	0.445661	0.145795	3.05677	0.00223734	0.0250946	338.712	334.175	440.664	527.484
APOL6	195.484	0.535446	0.175232	3.05565	0.00224576	0.0251709	140.696	154.669	275.415	211.154
GNPTG	590.879	-0.402912	0.131906	-3.05455	0.00225397	0.0252448	683.677	685.285	461.451	533.105
ADTRP	3431.61	-0.287791	0.0942445	-3.05366	0.00226066	0.0253016	3868.61	3718.83	3015.02	3123.96
ARMH1	4218.84	-0.313966	0.102845	-3.05282	0.00226704	0.0253547	4707.58	4714.58	3409.95	4043.24
OSMR	7928.78	-0.330837	0.1084	-3.05201	0.00227317	0.0254013	8903.44	8914.35	7769.83	6127.49
LINC02688	173.754	-0.53885	0.176566	-3.05183	0.00227448	0.0254013	229.282	204.344	118.481	142.911
GPR160	2312.15	-0.358373	0.117456	-3.05111	0.00227993	0.025444	2659.67	2592.12	2252.17	1744.63
SOCS6	5665.95	-0.285924	0.0937576	-3.04961	0.0022914	0.0255536	6176.03	6341.43	5317.07	4829.25
PCAT6	62.4742	0.615149	0.201751	3.04905	0.00229564	0.0255825	41.6876	32.7402	65.4761	109.993
USB1	800.231	0.364722	0.119675	3.0476	0.00230678	0.0256883	672.213	705.607	916.665	906.438
MICU1	6225.37	-0.292731	0.0960604	-3.04736	0.00230861	0.0256893	6749.23	7039.13	5892.85	5220.25
WDFY2	1653.39	-0.319991	0.105013	-3.04716	0.00231018	0.0256893	1857.18	1842.48	1515.3	1398.6
RAB11FIP4	729.253	0.37487	0.123043	3.04667	0.00231393	0.0257128	630.526	617.547	863.661	805.277
CCT2	3890.92	-0.280794	0.0921755	-3.0463	0.00231677	0.0257259	4284.45	4295.73	3544.02	3439.49
OSCAR	209.666	0.525111	0.172427	3.0454	0.00232368	0.0257842	171.962	149.024	228.647	289.033
YPEL3	227.518	0.535241	0.175792	3.04475	0.00232876	0.0258222	171.962	172.733	226.568	338.81
CHCHD7	285.912	0.506784	0.16646	3.04448	0.0023308	0.0258264	211.565	234.826	291.005	406.251
PTMA	4306.58	-0.284283	0.0933898	-3.04405	0.0023342	0.0258457	4649.22	4861.35	3748.77	3966.97
GAL3ST2	1078.74	-0.349079	0.114702	-3.04335	0.00233958	0.0258868	1228.74	1212.51	987.338	886.367
MYO1E	11086.6	-0.281718	0.0926029	-3.04222	0.00234841	0.0259661	12169.7	12286.6	10519.8	9370.28
PGM1	1031.7	0.360955	0.118706	3.04073	0.00236001	0.0260758	871.272	907.693	1257.56	1090.3
EMC9	289.193	0.494364	0.162602	3.04033	0.00236322	0.0260927	242.831	213.376	305.555	395.011
MFGE8	213.994	0.509706	0.167792	3.03773	0.00238371	0.0263002	154.244	178.377	253.59	269.764
SH2D1B	352.224	-0.48222	0.15877	-3.03722	0.00238772	0.0263259	418.961	427.88	328.42	233.635
TLE6	210.756	0.51044	0.1681	3.03653	0.00239315	0.026367	163.624	163.701	241.118	274.581
LINC00862	289.983	0.484977	0.159828	3.03437	0.00241037	0.026538	202.185	258.534	359.599	339.613
CEP295	5012.67	-0.310594	0.102389	-3.03345	0.00241773	0.0266001	5590.31	5587.28	4823.41	4049.67
CFAP73	498.611	-0.418554	0.138091	-3.031	0.00243743	0.026798	599.26	564.485	383.503	447.198
COL6A1	798.486	0.405094	0.133661	3.03076	0.0024394	0.0268007	672.213	671.738	805.46	1044.53
PRKAR1B	2626.39	-0.312541	0.103153	-3.02989	0.00244639	0.0268585	3018.19	2845.01	2178.38	2464
IPO5	1507.14	-0.352331	0.116311	-3.02922	0.00245188	0.0268998	1734.21	1681.04	1436.32	1177
DMWD	1214.85	-0.343325	0.113398	-3.0276	0.00246507	0.0270255	1450.73	1293.8	1030.99	1083.87
BCAR3	38889.3	-0.276981	0.0914968	-3.02722	0.00246811	0.0270397	42973.7	42671.7	37129.1	32782.7
RABGGTB	4787.27	-0.303077	0.100149	-3.02625	0.00247604	0.0271075	5219.29	5425.83	4566.7	3937.27
GRIK2	169.952	0.539296	0.178222	3.02598	0.00247832	0.0271133	132.358	123.058	189.153	235.24
PTPN1	3873.93	-0.281346	0.0930234	-3.02447	0.00249071	0.0272297	4217.75	4327.35	3551.3	3399.34
PRDX1	4029.56	-0.320542	0.105992	-3.0242	0.00249288	0.0272344	4597.11	4426.7	3209.37	3885.08
PHLDB3	917.012	0.352164	0.1165	3.02286	0.00250399	0.0273366	787.897	801.569	1009.16	1069.42
BRMS1	1170.91	-0.33211	0.109924	-3.02129	0.00251704	0.0274472	1315.25	1318.64	1006.05	1043.73
TOR3A	2748.78	-0.295931	0.0979512	-3.02121	0.00251766	0.0274472	3057.79	3038.06	2545.25	2354.01
BRSK1	614.378	0.388244	0.128585	3.01936	0.00253313	0.0275966	544.024	499.005	719.198	695.284
SPIRE1	8010.89	-0.27821	0.0921575	-3.01886	0.00253729	0.0276032	8653.31	8996.77	7529.75	6863.72
KLF10	1008.25	-0.358029	0.118591	-3.01903	0.00253585	0.0276032	1184.97	1105.26	927.058	815.714
POLA1	14807.1	0.304521	0.100934	3.01703	0.0025526	0.0277504	13033.6	13242.8	18036.1	14915.7
MLH1	1841.11	-0.333082	0.110426	-3.01632	0.00255862	0.0277964	2130.24	2010.7	1739.79	1483.7
LOC171391	258.303	0.487221	0.161619	3.01463	0.00257295	0.0279142	208.438	200.957	285.808	338.008
ZNF622	967.537	0.39449	0.130859	3.01462	0.00257306	0.0279142	825.415	812.859	966.552	1265.32
BZW1	6184.68	-0.309827	0.102809	-3.01363	0.00258139	0.0279498	6782.58	7006.39	5975.99	4973.77
RGS20	6115.97	-0.273408	0.0907233	-3.01365	0.00258125	0.0279498	6687.74	6763.67	5687.07	5325.43
ZNF236	2872.49	-0.299681	0.099471	-3.01275	0.00258891	0.0279498	3261.02	3118.22	2677.24	2433.49
REEP2	281.269	0.485998	0.161311	3.01279	0.00258855	0.0279498	242.831	203.215	309.712	369.319
EGR2	589.655	-0.388804	0.129029	-3.01329	0.00258428	0.0279498	689.931	667.222	516.534	484.932
THUMPD3	2249.98	-0.313732	0.104134	-3.01276	0.00258886	0.0279498	2557.54	2465.67	2110.82	1865.87
ADO	272.191	-0.471592	0.156516	-3.01305	0.00258638	0.0279498	316.826	335.304	218.254	218.38
SLC39A10	12486.3	-0.277812	0.0922333	-3.01206	0.00259484	0.0279944	13597.5	13910.1	11854.3	10583.4
NDUFA3	250.467	0.507491	0.16851	3.01163	0.00259848	0.0279954	219.902	169.346	275.415	337.205
EFR3B	579.937	0.388672	0.129057	3.01163	0.00259853	0.0279954	500.252	484.329	659.957	675.212
ISG20L2	1601.84	-0.331663	0.110164	-3.01063	0.0026071	0.0280682	1794.65	1806.35	1504.91	1301.45
TRDMT1	4507.96	-0.308218	0.102485	-3.00744	0.00263459	0.0283446	5086.94	4957.31	4329.74	3657.87
H2BC8	990.635	-0.412195	0.13707	-3.00719	0.00263672	0.028348	1082.84	1220.42	962.395	696.89
STRA8	122.439	-0.564868	0.18794	-3.00558	0.00265077	0.0284793	140.696	172.733	90.4194	85.9069
ANXA5	1579.83	0.331778	0.110482	3.00301	0.0026732	0.0287005	1366.31	1398.8	1901.92	1652.3
SLFNL1-AS1	1976.39	-0.306616	0.102165	-3.00119	0.00268922	0.0288327	2246.96	2154.08	1810.47	1694.05
P3H4	240.467	0.487798	0.162525	3.00137	0.0026877	0.0288327	188.637	191.925	275.415	305.893
FBXO46	908.946	0.362342	0.120787	2.99984	0.00270121	0.0289413	788.939	777.861	963.434	1105.55
ORC5	3045.28	-0.308241	0.102768	-2.99937	0.00270538	0.028952	3345.43	3439.97	2892.38	2503.34
LARP1	6117.55	-0.276021	0.0920283	-2.99931	0.00270593	0.028952	6631.46	6837.05	5717.21	5284.48
UPK1A	200.41	0.519632	0.173299	2.99847	0.00271336	0.0290116	158.413	149.024	217.214	276.99
KLF9	2465.53	-0.2983	0.0995255	-2.99722	0.00272453	0.0291109	2768.06	2705.01	2282.31	2106.73
TBL2	991.526	0.352312	0.117577	2.99644	0.00273154	0.0291658	900.453	816.246	1167.14	1082.27
CCNL1	22412.5	-0.298171	0.0995443	-2.99537	0.00274116	0.0292484	24849	24908.5	21787.9	18104.7
ZBTB5	2624.29	-0.311958	0.104165	-2.99485	0.00274576	0.0292774	2960.87	2894.68	2489.13	2152.49
COLGALT2	271.301	0.471872	0.157694	2.99232	0.00276862	0.0294829	219.902	214.504	340.891	309.907
SLC35D2	2538.77	-0.292874	0.0978757	-2.9923	0.00276882	0.0294829	2792.03	2832.59	2332.2	2198.25
MFSD4B	1092.79	-0.339973	0.113629	-2.99196	0.00277196	0.0294961	1194.35	1271.22	986.299	919.284
LPIN3	501.386	0.428668	0.143333	2.99073	0.00278316	0.0295951	463.775	365.787	560.184	615.8
NUP155	4563.51	-0.273378	0.091489	-2.98809	0.00280725	0.0298309	5001.48	5036.34	4201.9	4014.34
IST1	3410.4	0.29248	0.0978996	2.98755	0.00281224	0.0298589	3042.16	3044.83	3580.4	3974.2
ZNF444	492.844	0.402511	0.13474	2.98731	0.00281442	0.0298589	426.256	403.043	566.42	575.657
CDC40	773.014	0.384476	0.128709	2.98718	0.00281564	0.0298589	620.104	694.317	960.316	817.32
MIER2	1321.7	0.329689	0.110406	2.98615	0.00282516	0.0299393	1147.45	1169.61	1411.37	1558.37
PRKDC	13526.4	-0.295549	0.0989906	-2.98562	0.00283001	0.0299703	14719.9	15280.6	13077.5	11027.4
MTHFD2	3029.41	-0.295895	0.0991309	-2.98489	0.00283681	0.0300219	3270.4	3451.26	2572.27	2823.69
EML4	8599.15	-0.291451	0.0977269	-2.9823	0.00286089	0.0302562	9339.08	9703.51	8251.03	7102.98
CAPN1	998.696	0.341895	0.114685	2.98117	0.00287151	0.0303067	884.82	854.631	1094.39	1160.95
TFPT	1114.03	0.338587	0.113574	2.98119	0.00287129	0.0303067	977.575	966.399	1196.24	1315.9
PDZRN4	2154.54	-0.363424	0.121893	-2.98149	0.00286845	0.0303067	2490.84	2420.51	1588.05	2118.77
PLAAT3	206.024	0.499234	0.167535	2.97987	0.00288366	0.0304006	161.54	160.314	252.551	249.692
NLRP6	232.584	0.494274	0.165875	2.97981	0.00288431	0.0304006	195.932	169.346	263.983	301.076
MAP4K3-DT	949.424	0.354463	0.118984	2.97907	0.00289125	0.030453	812.909	828.665	1145.31	1010.81
PLIN2	609.22	0.383457	0.128761	2.97805	0.00290088	0.0305338	495.041	541.906	704.647	695.284
MGC4859	276.327	-0.514125	0.172678	-2.97736	0.00290746	0.0305824	318.911	360.142	260.865	165.391
NSDHL	1242.16	-0.330581	0.111069	-2.97637	0.00291681	0.0306393	1415.3	1378.47	1037.22	1137.66
DVL2	1043.45	0.351074	0.117949	2.9765	0.00291562	0.0306393	932.761	876.081	1106.86	1258.09
MEIS2	4409.7	-0.340645	0.114458	-2.97614	0.00291898	0.0306415	5020.24	4932.47	4352.6	3333.51
CPLX2	238.784	-0.483807	0.162602	-2.97541	0.002926	0.0306944	291.814	284.501	200.585	178.237
TFAP2A	3296.62	-0.287314	0.096588	-2.97463	0.0029334	0.0307513	3687.27	3601.42	3070.1	2827.7
SUGT1	2378.84	-0.320051	0.107674	-2.97242	0.00295466	0.0309533	2632.58	2692.6	2272.96	1917.25
DHRS12	963.487	-0.339963	0.114393	-2.9719	0.0029596	0.0309842	1085.96	1088.33	854.307	825.349
C15orf41	3485.64	0.328274	0.110487	2.97116	0.00296678	0.0310385	2990.05	3120.48	4341.17	3490.87
CUEDC1	2406.31	-0.290045	0.0976352	-2.9707	0.00297123	0.0310641	2677.39	2649.69	2108.75	2189.42
VWA8	3876.93	-0.354447	0.119371	-2.9693	0.0029848	0.031185	4247.97	4552.01	3842.3	2865.44
TCF12	6828.78	-0.308861	0.104031	-2.96894	0.00298834	0.031201	7356.83	7866.67	6612.05	5479.58
TAF1D	5373.45	-0.306658	0.103344	-2.96735	0.00300376	0.031341	6017.61	5950.81	5202.75	4322.64
KLHL21	5532.13	-0.267614	0.090207	-2.96666	0.00301051	0.0313905	6166.65	5977.9	4903.43	5080.55
ZDHHC11	1780.21	-0.313994	0.105871	-2.96583	0.00301868	0.0314546	1968.7	2007.31	1658.73	1486.11
RAD51B	28287	-0.291759	0.0984513	-2.96349	0.00304174	0.0316736	30649.8	32007.5	27428.2	23062.4
ITGA6	1226.36	-0.334417	0.112919	-2.96158	0.00306068	0.0318495	1390.28	1370.57	1137	1007.6
SNPH	194.757	0.504335	0.170359	2.96043	0.00307211	0.0319044	155.286	146.766	247.354	229.62
PAOX	295.48	0.466572	0.157592	2.96062	0.00307017	0.0319044	229.282	246.116	321.145	385.377
CUX1	15800.8	0.260449	0.0879704	2.96064	0.00307	0.0319044	14347.8	14258.9	17956	16640.2
F2R	4315.83	-0.302197	0.102103	-2.95971	0.00307925	0.0319572	4727.38	4869.25	4143.7	3522.99
GAS2L2	328.922	-0.446215	0.150788	-2.95922	0.00308422	0.0319875	406.455	372.56	255.669	281.004
H2AZ2	2201.74	-0.323572	0.10939	-2.95796	0.00309686	0.0320972	2324.09	2612.44	2067.17	1803.24
DBH	55.1885	0.596506	0.201714	2.95718	0.00310465	0.0321565	30.2235	37.256	73.7905	79.484
UBE2E4P	99.8664	-0.585456	0.198043	-2.9562	0.00311456	0.0322377	128.19	136.605	87.3015	47.3692
SLC28A1	789.168	-0.36125	0.122275	-2.95441	0.00313272	0.0324041	933.803	863.663	652.682	706.524
BEST4	475.27	-0.399198	0.135263	-2.95127	0.00316473	0.0327134	549.235	550.938	404.289	396.617
QKI	6184.97	-0.325029	0.110158	-2.95056	0.00317201	0.0327669	6662.73	7214.12	6057.06	4805.97
LPP	16562.6	-0.301186	0.10209	-2.9502	0.00317566	0.0327828	18180	18640.4	16180.9	13248.9
LOC101929897	115.516	0.565459	0.19171	2.94955	0.00318241	0.0328307	92.755	71.1252	131.991	166.194
CMSS1	1603.16	-0.36906	0.125163	-2.94863	0.00319184	0.0329062	1779.02	1881.99	1571.43	1180.22
FAHD2CP	232.117	0.490067	0.166266	2.94748	0.00320372	0.0330069	179.257	186.28	254.629	308.301
RPL13A	6307.6	-0.269749	0.0915638	-2.94602	0.00321892	0.0331414	6966.01	6891.24	5913.63	5459.5
RBM3	6843.58	-0.261671	0.0888517	-2.94504	0.00322918	0.0332031	7550.68	7439.92	6322.08	6061.66
NDUFV2	986.817	-0.369687	0.125521	-2.94523	0.00322712	0.0332031	1060.95	1193.32	927.058	765.936
RPS29	4804.33	-0.266071	0.0904025	-2.94318	0.00324861	0.0333596	5324.56	5216.97	4298.56	4377.24
ORC1	1144.94	-0.324001	0.110124	-2.94215	0.00325941	0.0333596	1287.11	1281.38	995.652	1015.63
PIK3C3	4260.72	0.309161	0.105076	2.94227	0.00325815	0.0333596	3673.72	3865.6	5180.93	4322.64
IL1RAPL1	1093.68	0.330358	0.112276	2.94236	0.00325721	0.0333596	983.829	931.401	1211.83	1247.66
DNMT1	6516.26	-0.259529	0.0881907	-2.94281	0.00325244	0.0333596	7081.69	7181.38	5928.18	5873.78
MRAP	2002.76	-0.343274	0.116665	-2.94239	0.00325688	0.0333596	2215.7	2309.87	1945.58	1539.9
GRIP2	915.356	-0.352899	0.119913	-2.94296	0.00325087	0.0333596	1081.79	994.623	833.521	751.485
SLC25A13	6433.84	-0.283407	0.096346	-2.94155	0.0032657	0.0333825	7011.86	7194.93	6138.12	5390.46
CDCA5	999.723	-0.337341	0.114683	-2.94152	0.00326606	0.0333825	1165.17	1089.46	859.504	884.761
CBX6	561.707	0.39322	0.133688	2.94133	0.00326808	0.0333825	462.733	487.715	605.914	690.467
CLK2	965.295	0.336796	0.114526	2.94079	0.00327377	0.0334187	853.555	830.923	1101.66	1075.04
INO80C	8063.66	-0.268177	0.0912297	-2.93958	0.00328663	0.0335184	8841.95	8863.55	7603.54	6945.61
PTPRZ1	994.191	-0.362002	0.123153	-2.93946	0.00328785	0.0335184	1096.39	1167.36	937.451	775.571
NUP205	4158.12	-0.2881	0.0980392	-2.93862	0.00329672	0.0335868	4472.04	4725.87	3924.41	3510.14
XRCC3	1921.47	-0.296062	0.100769	-2.93802	0.00330316	0.0336134	2113.56	2150.69	1682.63	1739.01
NPEPPSP1	749.361	0.370092	0.125968	2.93797	0.00330365	0.0336134	680.551	603.999	816.892	896.001
C12orf57	4783.47	-0.295173	0.100495	-2.93718	0.00331208	0.0336771	5321.43	5291.49	3928.57	4592.41
MEN1	333.216	0.439068	0.149498	2.93694	0.00331463	0.0336811	267.843	278.856	378.306	407.857
TJP3	438.719	0.406762	0.138546	2.93592	0.00332558	0.0337703	360.598	374.818	514.455	505.004
TP53I11	245.136	0.479394	0.163299	2.93568	0.00332822	0.0337751	189.679	199.828	272.297	318.739
EXTL2	1721.62	-0.357919	0.121953	-2.93489	0.00333666	0.0337763	1943.69	1970.05	1685.75	1287
LMBR1L	349.441	0.444278	0.15138	2.93486	0.00333703	0.0337763	283.476	287.888	375.188	451.212
ROR1	479.835	-0.416144	0.141779	-2.93516	0.00333371	0.0337763	523.18	596.097	432.35	367.714
H3C13	1115.42	-0.326672	0.111289	-2.93536	0.00333158	0.0337763	1222.49	1282.51	977.984	978.696
APLP2	7205.88	-0.285214	0.0971998	-2.93431	0.0033429	0.0338137	7725.76	8197.46	6873.95	6026.33
CAPN2	10329.4	-0.272498	0.0929029	-2.93315	0.00335539	0.033899	11345.3	11372.1	9843.24	8756.88
DLX2	289.005	0.467374	0.159343	2.93312	0.00335569	0.033899	246.999	216.762	314.909	377.348
NIF3L1	2104.21	-0.294608	0.100452	-2.93283	0.00335886	0.0339091	2372.03	2294.07	1925.83	1824.92
RAB3D	156.966	0.534588	0.182406	2.93076	0.00338129	0.0341133	128.19	106.123	173.564	219.986
COL5A2	17931	-0.310774	0.106074	-2.92978	0.00339203	0.0341994	19604.7	20410.7	17660.9	14047.8
ASIC3	371.9	0.440874	0.150503	2.92934	0.00339679	0.0342253	299.109	310.467	393.896	484.13
REV3L	8689.46	-0.295748	0.101039	-2.92708	0.00342164	0.0344534	9578.78	9700.12	8440.18	7038.75
IRF2BP2	3412.35	-0.275888	0.094284	-2.92614	0.00343199	0.0345352	3811.29	3703.02	3135.58	2999.52
STRC	163.273	0.517472	0.176927	2.92477	0.00344712	0.034665	130.274	118.542	199.546	204.731
NFE2L2	4769.72	-0.288038	0.0985363	-2.92317	0.00346491	0.0348094	5347.48	5203.43	4552.15	3975.8
LINC02158	101.872	0.564409	0.193087	2.92307	0.00346595	0.0348094	63.5737	80.1569	128.874	134.882
HSP90B1	8726.95	-0.308091	0.105414	-2.92268	0.00347028	0.0348304	9718.43	9736.25	8559.7	6893.43
ZNF500	354.829	0.427837	0.146399	2.9224	0.00347341	0.0348393	292.856	293.532	407.407	425.52
C5orf66	2493.49	-0.321048	0.109951	-2.91992	0.00350123	0.0350958	2810.79	2775.01	2409.1	1979.07
TDRD7	731.99	0.423348	0.145003	2.91958	0.00350498	0.0351108	576.332	635.611	1007.08	708.933
P4HA1	4386.42	0.266162	0.0911937	2.91864	0.0035156	0.0351945	3936.36	3984.14	4748.58	4876.62
LINC01841	378.487	0.432724	0.148272	2.91844	0.0035179	0.0351949	291.814	331.917	415.721	474.495
TYMS	2639.29	-0.324062	0.111102	-2.9168	0.00353647	0.0353579	2977.54	2942.1	2562.92	2074.61
PKP4	5127.59	-0.328167	0.112526	-2.91636	0.00354139	0.0353807	5612.2	5909.03	5058.29	3930.84
SLK	6357.5	-0.303668	0.104132	-2.91619	0.0035433	0.0353807	6925.36	7223.16	6184.89	5096.61
MED17	3173.72	-0.275426	0.0944564	-2.91591	0.00354655	0.0353904	3473.62	3514.49	2907.97	2798.8
NARS1	1608.61	-0.302784	0.103896	-2.91431	0.00356476	0.0355266	1760.26	1818.77	1448.79	1406.63
MIR30C2	98.0106	-0.582161	0.199748	-2.91447	0.00356294	0.0355266	118.81	143.379	87.3015	42.552
HMGB1	2946.17	-0.281769	0.0967118	-2.91349	0.00357411	0.0355969	3234.96	3267.24	2733.37	2549.11
HNRNPL	11980.6	-0.280635	0.0963352	-2.91312	0.00357842	0.0356171	13355.7	13075.7	11546.7	9944.33
TMEM164	3187.53	-0.293773	0.100862	-2.91262	0.00358414	0.0356512	3451.74	3614.97	3017.1	2666.33
USP18	317.522	0.456151	0.15673	2.91043	0.00360935	0.035879	269.928	243.858	338.813	417.492
ZFYVE1	1293.6	0.313795	0.107859	2.9093	0.00362234	0.0359771	1158.92	1124.46	1457.1	1433.92
TMEM87A	1900.81	-0.342324	0.11767	-2.90917	0.00362384	0.0359771	2156.29	2138.27	1853.08	1455.6
LINC01800	241.64	0.484073	0.166507	2.90722	0.00364662	0.0361571	205.312	176.119	263.983	321.147
ZMYM3	611.512	0.407658	0.140222	2.90723	0.00364649	0.0361571	452.311	571.259	764.927	657.549
HSD17B8	181.496	0.524161	0.180388	2.90574	0.00366382	0.0362287	154.244	119.671	194.35	257.721
MVB12B	2340.22	-0.288472	0.0992815	-2.9056	0.00366549	0.0362287	2582.55	2595.5	2162.79	2020.02
CYYR1-AS1	434.489	-0.418995	0.144198	-2.9057	0.00366432	0.0362287	462.733	553.196	375.188	346.839
KIF11	3512.71	-0.281262	0.096783	-2.90611	0.00365947	0.0362287	3797.74	3953.66	3286.28	3013.16
SRPK1	4880.29	-0.293831	0.101104	-2.90623	0.00365817	0.0362287	5241.18	5579.37	4675.82	4024.78
TMEM231	1166.76	-0.319993	0.110158	-2.90485	0.00367424	0.0362922	1288.15	1325.41	1043.46	1010.01
MCUR1	765.105	-0.350967	0.120883	-2.90336	0.00369188	0.0364432	891.074	844.47	664.115	660.761
ASB18	1213.14	-0.359846	0.123984	-2.90237	0.00370357	0.0365354	1336.09	1424.76	1169.22	922.496
SNHG6	934.088	-0.34596	0.119326	-2.89927	0.0037403	0.0368176	1122.44	992.365	792.988	828.56
PALM	1007.41	0.355055	0.122477	2.89896	0.003744	0.0368176	906.706	834.31	1046.58	1242.04
NT5DC3	4042.87	-0.294839	0.101696	-2.89923	0.00374082	0.0368176	4436.61	4530.56	3882.84	3321.47
CCDC30	687.687	-0.364229	0.125638	-2.89903	0.00374314	0.0368176	771.222	797.054	620.464	562.008
SF3B1	3702.99	-0.281022	0.0969329	-2.89914	0.00374189	0.0368176	4037.45	4133.16	3486.86	3154.47
S100A4	2269.12	-0.291127	0.100478	-2.89742	0.00376247	0.0369758	2526.27	2499.54	2107.71	1942.94
ALG1L	287.718	-0.451588	0.155876	-2.8971	0.00376633	0.0369904	327.248	356.755	245.276	221.592
OSBP2	1337.92	0.309435	0.106849	2.89602	0.00377934	0.0370726	1188.1	1178.65	1485.16	1499.76
SNX33	144.986	0.533934	0.184369	2.896	0.00377947	0.0370726	118.81	95.9625	200.585	164.588
DIS3	2091.53	-0.299363	0.10338	-2.89575	0.00378255	0.0370795	2331.38	2315.52	1960.13	1759.08
SRGAP1	27706.8	-0.280292	0.09684	-2.89439	0.00379902	0.0372174	29972.4	31154	26851.4	22849.6
WDR36	1335.66	-0.344255	0.118955	-2.894	0.00380362	0.0372391	1443.43	1577.17	1271.07	1050.95
DYNLL2	2303.27	0.306714	0.106029	2.89272	0.00381916	0.0373677	2082.3	1996.02	2751.03	2383.72
HSPG2	4560.28	0.267688	0.0925476	2.89244	0.0038226	0.0373778	4218.79	4007.85	5108.17	4906.33
PSMD12	3223.1	-0.292988	0.101338	-2.89121	0.00383764	0.0375014	3512.18	3631.9	3065.94	2682.38
CIRBP	1697.5	-0.29677	0.102677	-2.89031	0.00384856	0.0375845	1863.44	1905.7	1491.4	1529.46
INSIG2	281.505	0.454972	0.157443	2.88976	0.00385533	0.037601	218.86	235.955	356.481	314.724
PARP9	528.381	0.410678	0.142118	2.8897	0.00385611	0.037601	436.678	444.815	690.097	541.936
RHOJ	75.6553	-0.576363	0.199462	-2.88958	0.00385751	0.037601	104.219	98.2205	41.5721	58.6094
COA6	766.532	-0.352172	0.122035	-2.88584	0.0039037	0.0380275	871.272	868.179	693.215	633.463
MAPK3	202.517	0.487679	0.169063	2.88459	0.00391919	0.0381544	153.202	164.83	235.922	256.115
PSAP	3213.81	0.274988	0.0954196	2.88188	0.00395309	0.038431	2945.23	2832.59	3625.09	3452.33
HCN1	1166.18	-0.334976	0.116227	-2.88208	0.00395061	0.038431	1296.49	1331.06	1095.43	941.764
PLEKHH2	1121.15	0.360115	0.124965	2.88173	0.00395501	0.038431	901.495	1028.49	1404.1	1150.51
CDC42BPA	7939.8	-0.308184	0.106974	-2.88093	0.00396498	0.0384798	8671.03	9034.03	7806.2	6247.92
FAM8A1	1824.22	-0.321959	0.111754	-2.88096	0.00396463	0.0384798	2036.44	2052.47	1749.15	1458.81
EIF2S3	4654.84	-0.267908	0.0930475	-2.87926	0.00398607	0.0386604	4919.14	5303.91	4202.94	4193.38
RPL38	3707.49	-0.266212	0.0925448	-2.87658	0.00402015	0.0389666	4096.85	4040.59	3306.02	3386.5
NPPC	225.331	0.473152	0.164567	2.87513	0.00403861	0.0390968	183.426	174.991	261.904	281.004
LYST	6022.18	-0.29857	0.103841	-2.87528	0.00403675	0.0390968	6637.72	6741.09	5871.02	4838.89
ARMC4P1	385.648	0.424514	0.147672	2.87471	0.00404402	0.0391248	306.404	330.788	489.512	415.886
STXBP5	4490.99	-0.35055	0.121955	-2.87442	0.0040477	0.0391361	5040.04	5146.98	4518.89	3258.04
LDLR	33349.2	-0.24528	0.0853588	-2.87352	0.00405921	0.0392231	36412.1	36220.8	29502.7	31261.3
VPS50	994.488	-0.398086	0.13857	-2.87282	0.00406824	0.0392754	1204.77	1097.36	982.141	693.678
NMNAT2	99.3964	0.566892	0.197337	2.87271	0.00406967	0.0392754	69.8268	66.6093	99.7731	161.377
RAN	1357.83	-0.310116	0.107981	-2.87196	0.00407931	0.039344	1491.38	1538.79	1237.81	1163.36
FAAP20	1301.29	0.325938	0.113526	2.87104	0.00409121	0.0394343	1131.82	1151.55	1359.41	1562.38
GGPS1	1078.67	-0.334466	0.116567	-2.86931	0.0041137	0.0396266	1227.7	1204.61	877.172	1005.19
RPL41	2433.13	-0.278765	0.0972066	-2.86776	0.00413392	0.0397967	2657.59	2708.4	2158.63	2207.89
LOC105369146	468.674	-0.452869	0.157939	-2.86736	0.00413908	0.0398217	517.969	597.226	455.215	304.287
GNL3	2276.15	-0.313421	0.10935	-2.86623	0.00415398	0.0399404	2570.04	2515.35	2191.89	1827.33
RPL17-C18orf32	1181.68	-0.332979	0.116194	-2.86572	0.00416062	0.0399794	1319.41	1341.22	1113.09	953.005
MTMR9LP	1044.91	-0.322865	0.112688	-2.86513	0.00416839	0.0400113	1183.93	1160.58	898.997	936.144
USP14	4313.5	-0.288412	0.100665	-2.86508	0.00416908	0.0400113	4770.11	4775.55	4146.82	3561.52
TEAD2	609.675	0.374525	0.130749	2.86445	0.00417731	0.0400409	536.728	504.65	657.879	739.442
RAC1	3518.3	-0.280091	0.0977767	-2.8646	0.00417531	0.0400409	3796.7	3964.95	3311.22	3000.32
KIRREL2	86.4477	0.570951	0.19945	2.86263	0.00420142	0.0402225	46.8986	68.8672	93.5373	136.488
APBB1	297.175	0.448725	0.156748	2.86272	0.00420016	0.0402225	261.59	220.149	368.953	338.008
NRP1	554.306	-0.372367	0.130126	-2.8616	0.00421514	0.040329	643.032	626.579	473.922	473.692
SLC22A17	58.3184	0.576402	0.201508	2.86045	0.0042304	0.0404501	34.3923	39.514	75.8691	83.4983
RFC5	3162.9	-0.27752	0.0970496	-2.85957	0.00424217	0.0405378	3491.34	3479.49	2963.05	2717.71
RBL1	3235.94	-0.283592	0.0991861	-2.85919	0.00424723	0.040557	3502.8	3645.45	3054.51	2740.99
RASA4B	1004.82	0.33592	0.117494	2.85903	0.0042494	0.040557	906.706	846.728	1073.6	1192.26
ZSWIM3	242.644	0.465798	0.162948	2.85856	0.00425565	0.0405669	208.438	179.506	284.769	297.864
HNRNPD	3538.79	-0.314359	0.109967	-2.85865	0.00425442	0.0405669	3766.48	4144.45	3431.78	2812.45
LOC100507564	741.742	-0.346856	0.121352	-2.85827	0.00425951	0.0405788	829.584	851.244	635.014	651.126
KIF21B	143.119	0.530455	0.185616	2.85781	0.0042658	0.0406082	124.021	88.0597	172.524	187.871
MILR1	773.164	-0.383975	0.134367	-2.85766	0.00426782	0.0406082	929.635	848.986	739.984	574.051
ING1	4150.07	-0.301296	0.105464	-2.85685	0.00427866	0.0406865	4650.26	4583.62	3332.01	4034.41
POLRMT	636.892	0.366026	0.128194	2.85526	0.00430017	0.040866	552.361	540.777	690.097	764.331
COBL	495.553	0.386437	0.13543	2.85342	0.00432517	0.041077	427.298	412.074	594.481	548.359
SF3B3	8996.83	-0.250438	0.0877732	-2.85324	0.00432764	0.041077	9771.59	9860.43	8371.59	7983.72
ARHGAP29	3756.22	0.303053	0.106273	2.85164	0.00434938	0.0412479	3201.61	3460.3	4546.95	3816.03
PJA2	3622.94	0.28601	0.100301	2.85153	0.00435096	0.0412479	3166.18	3312.4	4262.18	3751
ADAP2	298.79	0.444011	0.155737	2.85103	0.00435781	0.0412877	257.421	229.181	333.616	374.939
DNTTIP2	7711.78	-0.285676	0.100283	-2.8487	0.00438984	0.0415414	8503.24	8547.44	7492.34	6304.12
CPSF1	1085.85	0.337778	0.118573	2.84869	0.00438992	0.0415414	980.702	912.209	1137	1313.49
PSMD2	1650.13	-0.297986	0.10465	-2.84745	0.00440711	0.0416786	1789.44	1876.35	1508.03	1426.7
H3P6	169.402	-0.540858	0.190236	-2.84308	0.00446798	0.0422287	194.89	235.955	160.053	86.7098
MYO16	2592.04	-0.286162	0.100686	-2.84213	0.00448139	0.0423297	2917.09	2814.52	2435.09	2201.46
SEMA3F	182.04	0.491273	0.17288	2.8417	0.00448733	0.04236	145.907	137.734	214.096	230.423
FRG1	362.164	0.419335	0.147608	2.84087	0.00449907	0.0424451	307.446	292.403	448.979	399.828
CREBZF	1296.32	-0.307223	0.108182	-2.83988	0.00451306	0.0425513	1420.51	1469.92	1169.22	1125.62
PRPSAP1	724.173	0.354983	0.125142	2.83665	0.00455902	0.0429586	613.851	636.74	777.399	868.703
HNRNPA1	6742.6	-0.31066	0.109556	-2.83563	0.00457357	0.0430696	7601.74	7452.34	6674.4	5241.93
GLIS1	267.444	0.466336	0.164522	2.83448	0.00459	0.0431982	207.396	220.149	278.533	363.699
RRM1	2807.81	-0.286028	0.10097	-2.8328	0.00461427	0.0434003	3070.3	3138.54	2659.58	2362.84
KBTBD3	121.017	0.530557	0.187321	2.83235	0.00462072	0.0434347	92.755	85.8018	146.542	158.968
PLEKHA4	926.228	0.355022	0.125372	2.83175	0.00462943	0.0434903	832.711	766.571	955.119	1150.51
COQ10B	4361.47	-0.263185	0.0930037	-2.82984	0.00465716	0.0437245	4721.13	4843.29	3817.36	4064.12
PAICS	2519.31	-0.297375	0.105148	-2.82816	0.00468162	0.0439276	2737.84	2857.43	2404.95	2077.02
WDR70	7329.47	-0.290077	0.102608	-2.82704	0.00469799	0.0440547	7806.01	8428.9	7108.83	5974.14
FAM3C	2888.37	-0.29955	0.106003	-2.82586	0.00471541	0.0441913	3145.33	3275.14	2782.21	2350.8
MTHFD2L	3357.29	-0.316305	0.11201	-2.8239	0.00474429	0.0444352	3670.6	3841.89	3297.71	2618.96
SRP9	900.243	-0.337684	0.119625	-2.82285	0.0047599	0.0445307	973.407	1060.1	749.337	818.123
SELENOI	4079.3	-0.283377	0.100388	-2.82283	0.00476021	0.0445307	4467.87	4544.11	3917.13	3388.1
CALHM1	565.665	-0.367914	0.130361	-2.82227	0.00476847	0.0445811	641.99	651.416	501.983	467.269
RASA2	4036.75	-0.301467	0.106825	-2.82206	0.00477162	0.0445838	4467.87	4512.5	3943.12	3223.52
POLG2	3116.14	-0.265507	0.0941006	-2.82152	0.00477969	0.0446324	3395.46	3443.36	2834.18	2791.57
AGAP11	1207.54	-0.335243	0.118837	-2.82104	0.0047868	0.044672	1370.48	1354.77	952.002	1152.92
LINC01011	1248.86	-0.322368	0.114312	-2.82008	0.00480111	0.0447787	1437.18	1366.05	1021.63	1170.58
ZBTB7C	305.026	0.432949	0.153551	2.81959	0.00480854	0.0447943	253.252	247.245	339.852	379.757
CTF1	218.824	0.518596	0.183919	2.8197	0.00480692	0.0447943	168.835	160.314	198.507	347.642
ZMAT5	516.502	0.39359	0.139752	2.81634	0.00485736	0.0451409	468.986	401.914	556.027	639.083
SURF1	2704.4	-0.289755	0.102881	-2.81641	0.00485636	0.0451409	2956.7	3032.42	2576.43	2252.05
LRRC8D	4992.85	-0.297465	0.105612	-2.81659	0.00485363	0.0451409	5354.78	5736.3	4858.74	4021.57
FAM171B	85.9784	0.55558	0.197249	2.81664	0.00485293	0.0451409	63.5737	55.3196	99.7731	125.247
ATP6AP1L	446.624	0.390376	0.138625	2.81605	0.00486178	0.0451551	361.64	392.882	516.534	515.441
THOC1	3684.88	-0.29718	0.105543	-2.81574	0.00486656	0.0451725	4037.45	4146.71	3578.32	2977.04
DEGS2	69.706	0.562491	0.199851	2.81456	0.00488448	0.0453118	47.9408	45.1588	89.3801	96.3442
BTD	5570.05	-0.269124	0.0956552	-2.81348	0.00490086	0.0454095	6186.45	6053.54	5312.92	4727.29
TMX4	391.409	-0.409731	0.145623	-2.81363	0.00489849	0.0454095	460.649	451.588	352.324	301.076
MOV10	1751.61	0.292806	0.104089	2.81304	0.00490755	0.0454408	1536.19	1585.08	2012.09	1873.09
EIF2S2	4661.05	-0.271684	0.0965857	-2.81287	0.00491007	0.0454408	5096.32	5156.01	4440.94	3950.91
B4GALT5	2871.06	0.274493	0.0976106	2.81213	0.00492151	0.0455195	2602.35	2558.25	3283.16	3040.46
DPH6-DT	2700.08	-0.334338	0.118983	-2.80996	0.00495483	0.0458005	2922.3	3164.51	2671.01	2042.5
APOBEC3F	407.113	0.405599	0.144356	2.80971	0.00495862	0.0458083	319.953	361.271	451.057	496.173
PDZD8	2833.93	-0.318827	0.113549	-2.80784	0.00498757	0.0460484	3158.88	3189.34	2788.45	2199.06
ZGPAT	1015.05	0.334242	0.11909	2.80664	0.00500614	0.0461761	870.23	902.048	1061.13	1226.78
GAPLINC	317.49	-0.440343	0.156898	-2.80656	0.00500734	0.0461761	367.894	383.85	291.005	227.212
KCTD18	777.069	-0.376409	0.134135	-2.8062	0.00501289	0.0462	876.483	906.564	750.377	574.854
CASC2	839.759	0.380884	0.135756	2.80565	0.0050216	0.0462528	651.37	774.474	1082.95	850.237
DSP	411.41	0.425186	0.151562	2.80535	0.00502616	0.0462674	339.754	337.562	550.831	417.492
EIF3M	2641.03	-0.299467	0.106783	-2.80445	0.00504019	0.0463692	2853.52	3017.74	2537.98	2154.9
FAM53C	3282.28	0.280836	0.100175	2.80346	0.00505575	0.0464848	3027.57	2854.04	3825.67	3421.82
PREP	3657.04	-0.29645	0.105833	-2.80111	0.00509269	0.0467968	3957.2	4163.64	3547.14	2960.18
RUNDC3A-AS1	114.752	0.531339	0.189739	2.80037	0.00510448	0.0468775	83.3753	84.6728	131.991	158.968
SUCLG2	6909.75	-0.309213	0.110449	-2.7996	0.00511663	0.0469486	7624.67	7797.8	6864.6	5351.92
NOXA1	423.882	0.399502	0.142705	2.7995	0.00511826	0.0469486	331.417	380.463	477.04	506.61
TIMP2	6626.13	-0.247629	0.0884951	-2.79822	0.00513847	0.0471061	7124.42	7322.51	6077.84	5979.76
KIAA1328	2691.89	-0.308926	0.110417	-2.7978	0.00514518	0.0471134	2976.5	3030.16	2625.28	2135.63
TFCP2L1	289.199	0.431383	0.154187	2.79779	0.00514531	0.0471134	241.788	232.568	338.813	343.628
SLC29A2	598.343	0.363974	0.13013	2.797	0.00515793	0.0472012	489.83	537.39	662.036	704.115
DGKG	110.615	0.546108	0.195269	2.7967	0.00516282	0.0472181	88.5863	67.7383	114.323	171.814
H2BC12	5989.57	-0.260971	0.093329	-2.79625	0.0051699	0.0472551	6357.37	6768.18	5211.07	5621.68
SRGAP2	6924.76	-0.282072	0.100909	-2.79532	0.00518482	0.0473636	7642.39	7651.04	6743	5662.63
CASKIN1	575.19	0.369735	0.132286	2.79497	0.00519049	0.0473875	507.547	476.426	621.503	695.284
NDRG2	84.5709	0.553878	0.198223	2.79422	0.00520251	0.0474694	54.1939	62.0934	93.5373	128.459
RPSA	2015.31	-0.281254	0.100699	-2.79303	0.00522169	0.0476165	2235.5	2213.91	1855.16	1756.68
MAN2A1	3670.63	-0.287525	0.102955	-2.79272	0.00522666	0.047634	3954.07	4169.29	3531.55	3027.62
HACD1	529.217	-0.376799	0.134938	-2.79238	0.00523218	0.0476563	566.952	649.158	447.94	452.818
LUCAT1	1819.82	-0.283887	0.101695	-2.79154	0.00524577	0.0477521	2026.02	1996.02	1658.73	1598.51
ERI1	2864.06	-0.286165	0.102545	-2.79062	0.00526074	0.0478604	3157.84	3176.92	2738.56	2382.91
TRAF2	1617.22	0.30443	0.109107	2.79019	0.00526772	0.0478959	1438.22	1428.15	1683.67	1918.86
TMCO4	2610.19	-0.281652	0.100982	-2.78913	0.00528496	0.0479758	2929.6	2833.72	2463.15	2214.31
PRIM2	6576.83	-0.322754	0.11572	-2.78908	0.00528576	0.0479758	7314.1	7446.69	6601.65	4944.87
RBMX	3813.09	-0.278305	0.0997727	-2.78939	0.00528072	0.0479758	4143.75	4265.25	3647.95	3195.42
DYSF	392.644	0.397716	0.142617	2.78869	0.00529214	0.0480057	337.67	321.757	458.333	452.818
SRRM1	2166.59	-0.305176	0.109474	-2.78765	0.00530918	0.0481322	2413.71	2413.74	2091.08	1747.84
GLUD1	1664.72	-0.304006	0.109066	-2.78736	0.00531393	0.0481472	1815.5	1892.16	1573.5	1377.72
LINC01012	104.33	0.538129	0.193105	2.78672	0.00532448	0.0481918	68.7846	81.2859	119.52	147.728
ICMT	1757.12	-0.288152	0.103403	-2.78668	0.00532504	0.0481918	1886.37	2003.92	1594.29	1543.92
LOC100130331	74.8459	-0.556097	0.199584	-2.78629	0.00533156	0.0482026	84.4175	114.026	51.9651	48.975
SNHG16	1847.58	-0.285187	0.102356	-2.78623	0.00533243	0.0482026	2023.94	2061.5	1702.38	1602.53
UBAC1	791.812	0.349754	0.125559	2.78557	0.00534338	0.0482502	628.441	741.734	883.408	913.664
STK11	942.759	0.360265	0.129343	2.78535	0.00534701	0.0482502	846.259	775.603	948.884	1200.29
RPS7	2195.56	-0.277422	0.0995937	-2.78553	0.00534395	0.0482502	2460.61	2379.87	2017.29	1924.48
DPH6	11861	-0.283484	0.101796	-2.78483	0.00535559	0.0482996	12855.4	13356.9	11624.6	9607.12
SLC1A2	258.672	-0.440657	0.158253	-2.78452	0.00536077	0.0483184	302.235	311.596	208.9	211.957
NOLC1	3485.24	-0.265259	0.095288	-2.78376	0.00537325	0.0483978	3812.34	3836.24	3262.37	3030.02
SMAD9	526.614	0.395543	0.142097	2.78361	0.00537581	0.0483978	421.045	464.007	678.665	542.739
SLC36A4	2606.29	-0.341604	0.122736	-2.78324	0.00538191	0.0484248	2912.92	2981.61	2611.77	1918.86
EGLN1	2819.18	-0.28069	0.100903	-2.78178	0.00540609	0.0486142	3120.32	3102.41	2678.28	2375.69
RBMS2	1982.71	0.285774	0.102752	2.7812	0.00541586	0.048671	1744.63	1799.58	2282.31	2104.32
EIF3F	902.309	-0.369793	0.13297	-2.78103	0.00541866	0.048671	999.461	1065.75	879.25	664.775
PSMA7	1255.22	-0.32092	0.115431	-2.78019	0.00543279	0.0487697	1368.4	1446.21	1185.84	1020.45
BDP1	4411.5	-0.25633	0.0922086	-2.7799	0.00543763	0.0487719	4893.09	4756.35	4093.81	3902.74
GSPT1	2870.81	-0.267743	0.0963241	-2.77961	0.00544244	0.0487719	3175.56	3130.64	2661.65	2515.39
TIGD4	363.629	-0.414084	0.148963	-2.77977	0.00543967	0.0487719	416.876	434.654	275.415	327.57
FGD4	1066.47	0.310612	0.111759	2.7793	0.00544764	0.0487904	944.225	939.304	1186.88	1195.47
TUFT1	2154.43	0.285253	0.102657	2.77869	0.00545778	0.0488531	1933.26	1920.38	2261.52	2502.54
FZD8	187.192	-0.505151	0.181842	-2.77796	0.00547012	0.0489073	261.59	203.215	115.363	168.602
IL17B	114.335	-0.540293	0.194484	-2.77809	0.00546791	0.0489073	181.341	112.897	85.2228	77.8782
BAZ1B	7740.13	-0.250569	0.0902075	-2.7777	0.00547456	0.0489189	8288.55	8606.15	7264.73	6801.1
CLDN11	1105.88	-0.32418	0.116746	-2.7768	0.00548963	0.0490253	1199.56	1283.64	1033.07	907.241
SPRY1	2624.77	0.296468	0.106779	2.77647	0.00549522	0.0490472	2320.96	2346	3162.6	2669.54
GALK1	958.221	-0.317816	0.114501	-2.77567	0.00550886	0.0491294	1091.17	1055.59	843.914	842.209
USP12	3315.24	-0.28697	0.103392	-2.77556	0.00551075	0.0491294	3638.29	3697.38	3197.94	2727.34
SOCS1	175.881	0.497302	0.179349	2.77282	0.00555734	0.0495163	141.738	128.703	184.996	248.086
LINC00448	287.179	-0.434273	0.156662	-2.77204	0.00557058	0.0495619	319.953	359.013	247.354	222.395
H2BC7	1015.69	-0.338291	0.122027	-2.77227	0.00556673	0.0495619	1099.51	1194.45	960.316	808.488
RNF168	2652.43	-0.274499	0.099027	-2.77196	0.00557201	0.0495619	2969.2	2872.1	2481.86	2286.57
GSDMB	499.846	0.37648	0.135896	2.77035	0.00559963	0.0497791	416.876	433.525	603.835	545.148
MLEC	1057.85	-0.353512	0.127618	-2.77007	0.0056044	0.0497931	1169.34	1235.09	1028.91	798.051
TFEB	343.268	0.414049	0.149485	2.76984	0.00560839	0.0498001	303.278	266.437	393.896	409.463
CLCN6	3382.63	-0.273174	0.098638	-2.76946	0.00561493	0.0498297	3740.42	3705.28	3214.56	2870.25
NOP14-AS1	1101.44	-0.327625	0.118324	-2.76888	0.00562498	0.0498904	1239.17	1237.35	1044.5	884.761
KIAA0586	3015.5	-0.284546	0.10282	-2.76742	0.00565011	0.0499708	3239.13	3427.56	2879.91	2515.39
CYB5R2	113.67	-0.523103	0.189015	-2.76752	0.00564852	0.0499708	147.991	138.863	88.3408	79.484
BORCS5	2495.95	-0.268164	0.0968821	-2.76794	0.00564111	0.0499708	2707.61	2777.27	2232.42	2266.5
NUDT21	864.991	-0.358691	0.129592	-2.76786	0.00564263	0.0499708	910.875	1060.1	813.774	675.212
RCN3	290.569	0.427775	0.154564	2.76763	0.00564657	0.0499708	230.324	247.245	334.656	350.051
AFMID	856.102	0.36892	0.133405	2.76542	0.00568502	0.0502511	751.42	713.51	849.111	1110.37
RPL24	2907.83	-0.273652	0.0989755	-2.76484	0.00569505	0.0503112	3287.07	3114.83	2726.09	2503.34
ZNF597	1226.41	0.304154	0.110051	2.76376	0.00571399	0.0504498	1084.92	1088.33	1320.95	1411.44
UBR2	4405.7	0.276595	0.100115	2.76276	0.00573155	0.0505761	3869.66	4039.46	5197.55	4516.13
CIT	8418.74	-0.260017	0.0941242	-2.76249	0.0057363	0.0505893	9307.81	9133.38	8075.38	7158.37
RPL6	1985.37	-0.28168	0.101987	-2.76192	0.00574619	0.0506479	2276.15	2108.92	1784.48	1771.93
EEF2KMT	588.794	-0.354688	0.128448	-2.76134	0.00575655	0.0506914	661.791	678.512	497.826	517.047
BAG1	904.456	-0.322738	0.11688	-2.76127	0.00575765	0.0506914	1049.49	981.076	794.027	793.234
VMP1	35249	-0.242123	0.0877107	-2.76047	0.00577179	0.0507787	38055.6	38650.3	33533.1	30757.1
FAM13B	4685.73	0.261774	0.094834	2.76034	0.00577409	0.0507787	4225.04	4244.93	5386.71	4886.26
OSBPL8	5345.63	-0.305005	0.11052	-2.75973	0.00578484	0.0508445	5852.95	6061.45	5300.45	4167.69
NCKIPSD	359.084	0.404416	0.146596	2.75871	0.00580305	0.0509631	289.729	310.467	407.407	428.732
SGSH	314.999	0.42174	0.152882	2.7586	0.00580488	0.0509631	248.042	272.082	351.284	388.588
FOXD1	529.256	0.449643	0.163079	2.75721	0.00582976	0.0511526	463.775	390.624	482.237	780.388
MCM8	1458.25	-0.340068	0.123387	-2.75612	0.00584914	0.0512686	1659.17	1637.01	1435.28	1101.54
RALY	6945.09	-0.272671	0.0989339	-2.7561	0.00584957	0.0512686	7715.34	7570.88	6736.76	5757.37
ANKRD10	4633.26	-0.270048	0.0979923	-2.7558	0.00585479	0.0512855	5090.06	5097.3	4446.14	3899.53
LINC00355	919.442	-0.381337	0.13842	-2.75492	0.00587064	0.0513665	1007.8	1108.65	909.39	651.929
GABPB1	1158.78	-0.31209	0.113283	-2.75497	0.00586979	0.0513665	1290.23	1299.45	1078.8	966.653
PPARD	4840.41	-0.2541	0.0923073	-2.75276	0.0059095	0.0516774	5340.19	5239.55	4535.52	4246.37
SF3A1	1443.55	-0.304598	0.110673	-2.75223	0.00591908	0.0517321	1641.45	1574.91	1358.37	1199.49
DANCR	1517.8	-0.287409	0.104447	-2.75173	0.00592822	0.0517829	1663.34	1696.84	1364.6	1346.41
NRG1	4736.42	-0.279826	0.101715	-2.75109	0.00593975	0.0518544	5148.42	5305.03	4592.68	3899.53
PSMA6	2592.16	-0.271556	0.0987739	-2.74927	0.00597278	0.0520622	2812.87	2890.17	2421.58	2244.02
SDE2	1338.13	-0.294664	0.107173	-2.74942	0.00597015	0.0520622	1501.8	1468.79	1209.75	1172.19
GOLPH3	3710.73	-0.261157	0.0949985	-2.74907	0.00597651	0.0520622	4081.22	4050.75	3485.82	3225.12
LOC102723313	729.072	-0.343912	0.125102	-2.74904	0.00597693	0.0520622	791.023	860.276	662.036	602.954
SLC25A3	4950.09	-0.273971	0.0997198	-2.7474	0.0060069	0.052294	5444.41	5456.32	4784.95	4114.7
ZNF827	384.622	0.396304	0.144296	2.74646	0.00602414	0.0524147	307.446	338.691	442.743	449.606
CEMIP2	1754.22	0.288367	0.105061	2.74476	0.0060555	0.0526582	1571.62	1559.11	2033.92	1852.22
IPO11	4125.84	-0.260417	0.0949449	-2.74283	0.00609127	0.0529396	4448.07	4591.52	3886.99	3576.78
CFDP1	6988.93	-0.251859	0.0918467	-2.74217	0.00610344	0.0530158	7521.49	7742.48	6617.24	6074.5
BARX2	4370.86	-0.272251	0.099296	-2.74181	0.00611008	0.0530438	4852.44	4766.52	4205.02	3659.47
MXD1	3179.98	-0.268063	0.0978199	-2.74037	0.006137	0.0532478	3471.54	3515.62	3004.62	2728.15
SNORD3C	6783.05	0.314193	0.114669	2.74	0.0061439	0.0532779	5717.46	6237.56	6580.87	8596.31
NAT16	74.5121	-0.545765	0.199209	-2.73966	0.00615033	0.053304	101.093	94.8336	57.1617	44.9606
KIF4A	3193.67	-0.286927	0.104779	-2.7384	0.00617387	0.0534782	3531.99	3535.94	3095.04	2611.73
TARBP1	1902.8	-0.291987	0.106634	-2.73821	0.00617746	0.0534796	1992.67	2227.46	1756.42	1634.64
GAREM1	1006.2	-0.367882	0.134412	-2.73698	0.00620059	0.0536499	1118.27	1184.29	995.652	726.596
LDLRAD2	494.962	0.369817	0.135138	2.73659	0.00620794	0.0536837	418.961	426.751	545.634	588.502
WDR62	3864.94	-0.25125	0.0918298	-2.73604	0.00621828	0.0537432	4206.28	4233.64	3520.12	3499.7
ACOX1	1342.34	0.298295	0.109081	2.73461	0.00624536	0.0539174	1156.83	1228.32	1446.71	1537.49
SH3D19	1941.6	-0.304291	0.111272	-2.73467	0.00624432	0.0539174	2085.42	2241.01	1865.55	1574.42
FAM81A	350.259	-0.405924	0.148488	-2.73372	0.00626229	0.0540036	386.653	430.138	302.437	281.807
STOX2	1206.72	0.314183	0.114924	2.73384	0.00626013	0.0540036	1033.85	1091.71	1438.4	1262.91
CCDC86	587.397	-0.358588	0.131189	-2.73338	0.00626885	0.0540302	674.298	666.093	472.883	536.316
KLHDC2	2914.14	-0.260828	0.0954716	-2.732	0.00629521	0.0542273	3204.74	3181.44	2690.76	2579.62
CD226	755.451	-0.331577	0.121418	-2.73087	0.0063167	0.0543824	875.441	827.536	651.643	667.184
BCLAF1	11070.5	-0.260982	0.0955752	-2.73065	0.00632095	0.0543888	12084.2	12178.2	10722.5	9297.21
NACA2	74.7678	-0.550608	0.201706	-2.72975	0.00633823	0.0545073	102.135	100.478	67.5547	28.9033
COMMD10	2621.61	-0.305058	0.111766	-2.72944	0.00634429	0.0545294	2928.56	2915	2572.27	2070.6
ZMAT3	436.047	0.38741	0.141954	2.72913	0.00635023	0.0545503	371.02	364.658	540.438	468.072
WDR75	1343.83	-0.326361	0.119606	-2.72864	0.00635959	0.0546005	1463.24	1557.98	1299.13	1054.97
IPO5P1	1286.02	0.295154	0.108204	2.72776	0.00637656	0.0546681	1156.83	1131.23	1402.02	1453.99
ARL10	348.665	-0.433632	0.15896	-2.72793	0.00637324	0.0546681	403.328	421.106	332.577	237.649
ZHX3	5132.85	-0.280723	0.102916	-2.72769	0.00637801	0.0546681	5640.34	5693.4	5011.52	4186.16
NOM1	1724.7	-0.315565	0.115706	-2.72729	0.0063856	0.0547031	1891.58	1968.93	1677.44	1360.86
ZNF460	3888.65	-0.25165	0.092304	-2.72632	0.00640445	0.0548344	4190.65	4302.51	3568.97	3492.48
ZNF407	4259.84	-0.286609	0.105162	-2.72541	0.00642208	0.0549551	4573.14	4854.58	4148.9	3462.77
CACNB1	803.491	0.327912	0.120334	2.72501	0.00643003	0.0549928	717.028	688.672	876.132	932.13
DNAJB4	3957.88	-0.249754	0.0916712	-2.72445	0.00644083	0.0550153	4342.81	4295.73	3582.48	3610.5
NAA50	4337.51	-0.303289	0.111334	-2.72415	0.00644681	0.0550153	4715.92	4947.15	4296.48	3390.51
SLC34A3	229.819	0.471229	0.172976	2.72424	0.00644488	0.0550153	187.594	174.991	230.725	325.965
MRPL33	927.21	-0.336307	0.123438	-2.7245	0.00643989	0.0550153	982.786	1110.91	863.661	751.485
KNL1	1674.75	-0.292934	0.107551	-2.72367	0.00645614	0.0550648	1801.95	1913.61	1570.39	1413.05
DEF8	539.754	0.361057	0.132572	2.72348	0.00645973	0.0550652	447.1	479.813	598.639	633.463
FAM120A	4697.47	-0.276938	0.101742	-2.72197	0.00648938	0.0552877	5121.33	5236.17	4562.54	3869.83
PSMC1	1831.04	-0.289118	0.106236	-2.72146	0.00649943	0.055343	2066.67	1989.25	1728.36	1539.9
DHFR	28266.1	-0.249387	0.0917116	-2.71925	0.00654301	0.0556193	31552.3	30132.2	27165.3	24214.5
MATR3	10925.8	-0.257573	0.0947159	-2.71943	0.00653953	0.0556193	11937.3	11978.4	10560.4	9227.37
ZNF222	356.728	0.411955	0.151505	2.71909	0.00654618	0.0556193	327.248	264.179	429.232	406.251
RSBN1	988.683	0.319829	0.117616	2.71927	0.00654271	0.0556193	816.036	921.24	1090.23	1127.23
PACSIN3	287.246	0.440638	0.162086	2.71855	0.00655683	0.0556794	242.831	223.536	297.241	385.377
CTSV	346.711	0.413595	0.152202	2.7174	0.00657972	0.0558433	310.573	264.179	379.346	432.746
PEF1	1351.14	-0.291794	0.107405	-2.71675	0.00659256	0.0558913	1515.35	1481.21	1232.61	1175.4
GIPR	1783.05	0.313313	0.115326	2.71677	0.0065922	0.0558913	1559.12	1585.08	1786.56	2201.46
EGR1	15187.1	-0.237314	0.0874053	-2.7151	0.00662554	0.0561403	16728.2	16266.2	14309.1	13444.8
CCNYL4	75.611	0.540024	0.198916	2.71484	0.00663078	0.0561541	54.1939	49.6747	107.048	91.527
MAT2A	7988.25	-0.260917	0.0961313	-2.71417	0.00664414	0.0562366	8682.5	8825.17	7718.9	6726.43
TSPAN1	1116.52	-0.303657	0.111899	-2.71367	0.00665426	0.0562611	1203.73	1284.77	995.652	981.908
GPRC5A	61784.6	-0.226173	0.0833423	-2.71379	0.00665187	0.0562611	66735.7	66949.1	57594	55859.6
LRRC37A4P	2370.97	-0.294554	0.108563	-2.7132	0.00666365	0.0562792	2670.09	2593.25	2296.86	1923.67
LOC100506100	842.467	-0.327363	0.120648	-2.71338	0.0066601	0.0562792	995.293	900.919	718.158	755.499
IL11	162.708	-0.485477	0.178972	-2.71258	0.00667612	0.0563476	179.257	220.149	120.559	130.868
MAP3K8	601.543	0.392262	0.144616	2.71244	0.00667898	0.0563476	525.264	487.715	590.324	802.868
HGD	223.811	0.460073	0.169634	2.71215	0.00668487	0.0563667	175.088	180.635	303.476	236.043
ERBB3	206.812	0.464779	0.171426	2.71126	0.00670284	0.0564876	149.033	178.377	270.219	229.62
HCN3	204.9	0.46096	0.170031	2.71104	0.00670727	0.0564878	150.076	176.119	234.882	258.524
PERP	668.659	-0.338997	0.12505	-2.7109	0.00671013	0.0564878	756.631	755.282	600.717	562.008
CPNE5	728.684	0.33343	0.123046	2.70981	0.00673215	0.0566425	622.188	648.029	848.071	796.445
LOC101927550	2416.01	-0.304309	0.112352	-2.70854	0.00675808	0.0568299	2694.06	2690.34	2369.61	1910.02
UNG	529.727	-0.356966	0.131839	-2.70759	0.00677737	0.0569038	597.176	610.773	446.9	464.058
BATF2	184.294	0.480729	0.177548	2.70761	0.00677701	0.0569038	166.751	119.671	220.332	230.423
C6orf120	1084.47	-0.301136	0.11122	-2.70757	0.00677783	0.0569038	1208.94	1205.74	961.355	961.836
AKR1C2	1534.68	-0.329718	0.121794	-2.70717	0.00678588	0.0569406	1764.43	1691.2	1510.11	1172.99
HOMEZ	278.794	0.422792	0.15622	2.70639	0.00680181	0.0570436	225.113	233.697	315.948	340.416
IL34	2768.44	-0.260031	0.0960872	-2.7062	0.00680584	0.0570466	3084.89	2981.61	2469.38	2537.87
CRLF3	889.875	0.31969	0.118185	2.70499	0.00683067	0.0572238	755.589	807.214	1026.83	969.865
RPS3	8210.75	-0.238141	0.0880458	-2.70475	0.00683567	0.057235	9022.25	8821.78	7650.31	7348.65
BCL2L1	5180.22	-0.25065	0.0926771	-2.70455	0.00683972	0.0572381	5750.81	5559.05	4876.41	4534.6
MX1	253.324	0.446317	0.165041	2.70428	0.00684531	0.0572541	181.341	226.923	323.223	281.807
LOC100506885	1398.12	-0.287355	0.106272	-2.70395	0.0068521	0.05728	1535.15	1561.37	1227.42	1268.53
AGK	3074.65	-0.287278	0.106257	-2.70361	0.00685908	0.0573076	3288.11	3519	2974.49	2516.99
ELK3	4735.89	-0.285799	0.105723	-2.70329	0.00686569	0.057332	5355.82	5123.27	4643.61	3820.85
PES1	1125.64	-0.305754	0.11312	-2.70291	0.00687354	0.0573667	1310.03	1201.23	974.866	1016.43
FAR1	2419.32	-0.347876	0.128715	-2.70268	0.00687821	0.057375	2611.73	2880	2446.52	1739.01
LINC02652	276.958	0.424932	0.15728	2.70175	0.00689748	0.0574824	238.662	215.633	338.813	314.724
PSEN2	406.35	0.389775	0.14427	2.70171	0.00689847	0.0574824	355.387	328.531	499.905	441.578
SWT1	3378.19	-0.29405	0.108865	-2.70106	0.00691181	0.0574983	3710.2	3788.83	3318.49	2695.23
ARAP1	895.562	0.331373	0.122696	2.70077	0.00691787	0.0574983	830.626	732.702	955.119	1063.8
USP24	4678	-0.28799	0.106634	-2.70072	0.00691887	0.0574983	4976.46	5384.06	4573.97	3777.5
TNS4	88.2636	-0.52953	0.196045	-2.70106	0.00691191	0.0574983	110.472	117.413	56.1224	69.0467
HES2	137.809	0.49649	0.183835	2.70074	0.0069185	0.0574983	111.514	98.2205	160.053	181.448
ELMO3	290.081	0.429723	0.159132	2.70041	0.00692531	0.0575211	220.945	254.018	312.83	372.531
TRIP10	475.791	0.381555	0.141322	2.69989	0.00693615	0.0575576	373.104	433.525	514.455	582.079
ERG28	436.613	-0.373714	0.13842	-2.69985	0.0069371	0.0575576	495.041	508.037	377.267	366.108
EIF1AX	4473.72	-0.259663	0.0962194	-2.69866	0.00696194	0.0577021	4868.08	4932.47	4269.46	3824.86
RASL11A	601.606	-0.372158	0.137904	-2.69868	0.0069616	0.0577021	668.045	714.639	452.097	571.642
COTL1	5031.97	-0.245838	0.0911028	-2.69846	0.00696603	0.0577053	5529.87	5437.12	4694.53	4466.36
ABCA6	428.991	-0.425895	0.157839	-2.69829	0.00696975	0.0577053	480.45	530.616	419.878	285.018
BCAT2	941.085	0.328992	0.121943	2.69791	0.00697762	0.0577398	866.061	778.99	990.456	1128.83
SMCHD1	11252.5	-0.277486	0.102877	-2.69726	0.00699119	0.0578213	12188.4	12633.2	11093.5	9094.89
SMPD4BP	1766.41	-0.275842	0.10232	-2.69587	0.00702052	0.058033	1954.11	1940.7	1550.64	1620.19
ZNF644	9096.03	-0.257432	0.0955139	-2.69523	0.00703404	0.058114	9849.75	10061.4	8793.54	7679.44
EOLA2	1524.18	-0.281623	0.104543	-2.69384	0.00706343	0.0583258	1696.69	1670.88	1384.35	1344.8
LOC105374042	142.526	-0.493956	0.183417	-2.69308	0.00707963	0.0583703	157.371	195.312	112.245	105.176
SPTBN1	5380.02	-0.283757	0.105366	-2.69307	0.0070797	0.0583703	5884.21	6011.77	5294.21	4329.87
FAM85B	1173.71	-0.339454	0.126048	-2.69305	0.00708008	0.0583703	1359.02	1294.93	1150.51	890.381
SLC25A24	1295.08	-0.33154	0.123162	-2.69191	0.0071044	0.0585398	1417.38	1501.53	1265.87	995.557
TTC27	2795.28	-0.26582	0.0987627	-2.6915	0.0071131	0.0585761	3053.62	3084.35	2637.75	2405.39
ESYT2	17000.6	-0.238113	0.0884734	-2.69135	0.00711633	0.0585761	18355.1	18593	16174.7	14879.6
ARF6	2660.69	-0.281435	0.104633	-2.68973	0.00715097	0.0588301	2984.84	2892.42	2560.84	2204.68
SLC37A1	314.979	0.407615	0.151566	2.68935	0.00715906	0.0588344	272.012	251.761	359.599	376.545
LINC01563	77.9198	0.537573	0.199887	2.68938	0.00715842	0.0588344	58.3627	47.4168	121.598	84.3012
PTGES	497.019	-0.372127	0.138399	-2.6888	0.00717097	0.0588701	533.602	608.515	401.171	444.789
ACBD3	858.587	0.316233	0.117606	2.68892	0.00716833	0.0588701	743.082	767.7	948.884	974.682
POMP	1618.28	-0.282526	0.105144	-2.68705	0.0072087	0.0591486	1776.94	1799.58	1502.83	1393.78
EEFSEC	5331.4	-0.25029	0.0931908	-2.68578	0.00723607	0.0592969	5781.03	5858.23	5056.21	4630.14
NFIL3	959.367	-0.311317	0.115917	-2.68568	0.0072382	0.0592969	1075.54	1069.14	880.29	812.503
BRCA2	1930.76	-0.308992	0.115049	-2.68575	0.00723664	0.0592969	2140.66	2171.01	1891.53	1519.83
RNF212B	576.433	0.352678	0.131333	2.68538	0.00724468	0.0593186	491.914	501.263	691.136	621.42
ERAP1	2742.01	-0.331497	0.123462	-2.68502	0.0072525	0.0593515	3127.62	3053.87	2769.74	2016.81
THADA	6504.03	-0.265592	0.0989322	-2.68459	0.00726196	0.0593664	7116.08	7165.58	6323.12	5411.33
LINC00184	96.6856	-0.52085	0.194009	-2.68467	0.00726018	0.0593664	115.683	130.961	75.8691	64.2295
TUBGCP3	2243.36	-0.283748	0.105707	-2.68429	0.0072684	0.0593879	2476.25	2483.74	2152.4	1861.05
SH2D5	1828.35	-0.284356	0.105943	-2.68404	0.00727374	0.0594003	2011.43	2034.41	1538.17	1729.38
LINC00641	4297.57	-0.247032	0.0921103	-2.68192	0.00732019	0.0597482	4669.02	4702.16	4005.47	3813.62
CFAP100	490.437	-0.361005	0.134677	-2.68053	0.0073505	0.0599428	550.277	570.13	430.271	411.069
SRRM2-AS1	428.132	0.386395	0.144152	2.68048	0.00735173	0.0599428	344.965	378.205	456.254	533.105
LRFN1	130.541	0.499981	0.186556	2.68006	0.00736099	0.0599868	101.093	95.9625	144.463	180.645
TFDP1	2847.44	-0.254933	0.0951603	-2.67899	0.00738448	0.0601468	3127.62	3100.15	2609.69	2552.32
ADGRA3	1422.9	-0.309795	0.115665	-2.67839	0.00739775	0.0602233	1550.78	1627.98	1368.76	1144.09
BMS1	2314.23	-0.27527	0.102791	-2.67796	0.00740716	0.0602684	2498.13	2602.28	2191.89	1964.62
SLX4IP	2635.53	-0.286575	0.107047	-2.67709	0.00742638	0.0603932	2909.8	2924.03	2559.8	2148.48
DDOST	1333.18	-0.297129	0.111002	-2.6768	0.00743291	0.0604147	1451.77	1511.69	1249.24	1120
FBXO24	286.743	0.471501	0.176162	2.67652	0.00743918	0.0604341	217.818	232.568	259.826	436.76
NUBPL	3705.45	-0.269843	0.100852	-2.67564	0.0074586	0.0605603	3873.82	4276.54	3509.73	3161.7
PYM1	618.137	0.373036	0.139452	2.67501	0.0074727	0.0606115	488.788	564.485	630.857	788.417
MARS2	321.747	-0.401322	0.15002	-2.67512	0.00747032	0.0606115	364.767	384.979	272.297	264.947
CLEC3B	156.235	-0.489534	0.183025	-2.67468	0.00748008	0.0606397	188.637	196.441	140.306	99.5557
RPS19	10800.3	-0.231394	0.0865346	-2.67401	0.00749513	0.0607301	11877.9	11538.1	10005.4	9779.74
LINC01562	86.9316	0.539318	0.201738	2.67336	0.00750959	0.0607839	45.8564	66.6093	70.6726	164.588
RGS10	754.567	0.330888	0.123765	2.67351	0.00750611	0.0607839	668.045	648.029	896.918	805.277
ZSCAN31	650.438	-0.343214	0.128416	-2.67266	0.00752516	0.0608467	726.407	747.379	599.678	528.287
CFB	1164.47	-0.298327	0.111615	-2.67283	0.00752151	0.0608467	1288.15	1301.7	1075.68	992.345
WASHC2C	2018.91	-0.280018	0.104805	-2.67179	0.00754472	0.0609731	2217.78	2239.88	1917.51	1700.47
WIPF2	2490.72	0.260152	0.0973863	2.67134	0.00755484	0.0610232	2266.77	2237.62	2674.13	2784.35
MFNG	169.541	-0.469263	0.175717	-2.67056	0.00757245	0.0611337	217.818	194.183	128.874	137.29
TERF2	3386.38	-0.273098	0.102274	-2.67025	0.00757939	0.0611579	3695.61	3761.73	3271.73	2816.46
PKNOX2	292.496	0.417738	0.156456	2.67	0.00758512	0.0611725	260.548	221.278	353.363	334.796
ITM2C	282.049	0.423737	0.158722	2.66967	0.00759256	0.0612007	212.607	250.632	314.909	350.051
CCDC173	4009.46	-0.320009	0.11988	-2.6694	0.00759859	0.0612177	4534.57	4462.82	4055.36	2985.06
LOC100288798	27651.7	-0.257864	0.0966192	-2.66887	0.00761062	0.0612829	29958.8	30590.6	27062.4	22995
CNNM3	1451.53	-0.319045	0.119581	-2.66802	0.00763003	0.0614073	1609.14	1646.04	1419.69	1131.24
LINC00888	186.33	0.468988	0.175823	2.66739	0.00764437	0.0614909	140.696	152.411	198.507	253.706
PRKAR1A	4759.65	-0.260836	0.0978248	-2.66636	0.0076678	0.0616157	5078.6	5354.71	4560.46	4044.85
WDR33	6029.78	-0.245021	0.0918899	-2.66646	0.00766547	0.0616157	6575.18	6563.84	5714.09	5266.01
SH3KBP1	7090.75	-0.249994	0.0937907	-2.66544	0.00768869	0.0617517	7570.48	7909.57	6773.14	6109.83
ARPP19	1090.61	-0.316233	0.118664	-2.66495	0.00769991	0.0618098	1177.68	1265.58	1032.03	887.169
ESRRA	1085.86	-0.303606	0.114029	-2.66254	0.00775531	0.0622225	1250.63	1169.61	996.692	926.51
IMMP2L	7809.28	-0.321917	0.120985	-2.66081	0.00779533	0.0625113	8305.22	9237.24	7923.65	5771.02
ASAP3	441.304	0.369646	0.138958	2.66013	0.00781104	0.0625828	389.78	362.4	514.455	498.581
ALG14	606.503	0.365004	0.137216	2.66008	0.00781229	0.0625828	517.969	518.198	773.241	616.603
LTBR	919.207	0.306803	0.11537	2.6593	0.00783041	0.0626957	812.909	811.73	1023.71	1028.47
LOC730101	349.784	0.414093	0.155727	2.6591	0.007835	0.0627002	288.687	290.146	355.442	464.861
RPS10-NUDT3	2259.5	-0.263212	0.0989925	-2.65891	0.00783949	0.0627039	2531.48	2426.16	2072.37	2007.97
EXTL3	916.987	0.326365	0.122789	2.65793	0.00786221	0.0628532	803.529	799.311	1119.33	945.779
RPL36AL	691.927	-0.329317	0.123929	-2.65731	0.00787671	0.0629368	773.306	785.764	622.542	586.094
ODF3	193.756	0.467072	0.175802	2.65681	0.00788834	0.0629974	160.497	144.508	202.664	267.355
PHGDH	993.078	-0.314759	0.118483	-2.65657	0.00789394	0.0630098	1043.23	1182.03	847.032	900.015
SHLD2	2406.53	-0.27742	0.104465	-2.65563	0.00791594	0.063153	2655.5	2653.08	2310.37	2007.17
TSC22D1	13187.3	-0.248134	0.093457	-2.65506	0.0079295	0.0632287	13774.6	14997.3	12562.1	11415.2
DHRS4L1	571.529	-0.405199	0.152628	-2.65481	0.0079353	0.0632426	659.707	673.996	572.656	379.757
ORC6	998.896	-0.348792	0.131453	-2.65336	0.00796951	0.0634355	1114.1	1154.94	986.299	740.245
SP110	729.488	0.345918	0.13037	2.65336	0.00796959	0.0634355	655.538	605.128	904.194	753.09
CACFD1	1311.75	-0.285084	0.107446	-2.65326	0.00797175	0.0634355	1468.45	1434.92	1157.78	1185.84
GSG1	9628.64	-0.240114	0.09054	-2.65202	0.0080011	0.0636365	10445.9	10498.3	9181.2	8389.17
UBL7	207.42	0.464531	0.175176	2.6518	0.00800638	0.063646	161.54	165.959	209.939	292.244
LINC00336	233.181	0.439829	0.165884	2.65143	0.00801523	0.0636838	206.354	170.475	266.062	289.835
CSRNP1	4072.99	0.249781	0.0942355	2.65061	0.00803469	0.0638059	3817.55	3582.22	4346.37	4545.84
RIPOR2	473.573	-0.388105	0.146474	-2.64965	0.0080576	0.0639551	520.053	575.775	450.018	348.445
PGAP1	8564.48	-0.271696	0.102589	-2.64839	0.0080877	0.0641613	9280.71	9573.67	8437.06	6966.49
NPAT	3134.62	-0.269133	0.101634	-2.64806	0.00809558	0.0641911	3476.75	3416.27	3016.06	2629.39
CHCHD5	1229.4	-0.301727	0.114051	-2.64555	0.00815589	0.0646364	1391.33	1349.12	1015.4	1161.75
MRPS10	905.448	-0.306137	0.115729	-2.64529	0.008162	0.0646519	1010.93	1010.43	791.949	808.488
IP6K1	2034.15	0.263862	0.0997705	2.64469	0.00817667	0.0647351	1817.58	1853.77	2257.37	2207.89
BMP6	1325.47	-0.298901	0.113033	-2.64438	0.00818412	0.0647611	1545.57	1403.31	1237.81	1115.18
TRERF1	14439.6	-0.254281	0.0962012	-2.64322	0.00821215	0.0649499	15510.9	16067.5	14063.8	12116.1
LOC91548	96.4227	0.513573	0.194351	2.6425	0.00822963	0.0650522	65.658	74.5121	112.245	133.276
ARMCX3	612.166	0.340469	0.128851	2.64234	0.00823345	0.0650522	552.361	509.166	711.923	675.212
DCTD	623.103	-0.359719	0.136151	-2.64206	0.00824024	0.0650728	689.931	732.702	594.481	475.298
CCDC71L	931.33	-0.305213	0.115537	-2.6417	0.00824918	0.0651103	1016.14	1062.36	815.853	830.969
PDE12	3099.71	-0.255327	0.0966956	-2.64052	0.0082778	0.0653031	3355.86	3425.3	2915.24	2702.45
EPB41L1	1184.63	0.29565	0.11198	2.64021	0.00828542	0.0653128	1024.47	1080.43	1366.68	1266.93
TUFM	1100.7	-0.307346	0.116413	-2.64013	0.00828742	0.0653128	1181.84	1275.74	1029.95	915.27
SF3B6	944.923	-0.323848	0.122708	-2.63919	0.0083105	0.0654615	1040.11	1083.81	901.076	754.696
TRIM66	1304.09	-0.292512	0.110876	-2.63819	0.00833492	0.0656206	1414.25	1480.08	1218.06	1103.94
GLUD2	92.9013	-0.523519	0.198516	-2.63717	0.00836009	0.0657855	102.135	138.863	80.0263	50.5807
GAB2	1461.51	0.287331	0.108973	2.63672	0.0083711	0.0658228	1363.19	1244.13	1669.12	1569.61
MPZL3	70.9799	0.527449	0.200048	2.63662	0.00837378	0.0658228	50.0252	47.4168	82.1049	104.373
TES	779.246	-0.324353	0.123026	-2.63646	0.00837752	0.0658228	896.284	855.76	720.237	644.703
BCAR1	2631.98	-0.281349	0.106756	-2.63545	0.00840256	0.0658928	2968.16	2850.65	2157.59	2551.52
H2BU1	657.161	-0.362583	0.13757	-2.63563	0.00839803	0.0658928	777.475	724.799	635.014	491.355
VPS36	1044.56	-0.303693	0.115235	-2.63542	0.00840329	0.0658928	1104.72	1224.93	933.294	915.27
TDRD3	1773.79	-0.291291	0.110529	-2.63542	0.00840338	0.0658928	1965.57	1968.93	1710.69	1449.98
CENPE	2215.28	-0.315783	0.11986	-2.63459	0.00842387	0.0660202	2350.14	2613.57	2192.93	1704.49
CD9	2690.17	-0.274744	0.104291	-2.63439	0.00842884	0.0660259	2876.45	3052.74	2582.67	2248.83
LOC728752	157.62	0.477706	0.181356	2.63408	0.00843656	0.0660531	116.725	127.574	169.406	216.774
LIN7C	805.716	-0.331559	0.125898	-2.63355	0.00844977	0.06609	930.677	886.242	762.848	643.097
RPLP0	4620.84	-0.242233	0.0919767	-2.63364	0.00844762	0.06609	4995.22	5064.56	4329.74	4093.83
EPM2A	630.63	-0.339152	0.128868	-2.63178	0.00849388	0.0664016	703.479	723.67	579.931	515.441
MTHFD1	2911.09	-0.258491	0.0982729	-2.63034	0.00852998	0.0665501	3117.19	3259.34	2739.6	2528.23
CCM2L	121.511	0.495662	0.188418	2.63066	0.00852203	0.0665501	94.8394	88.0597	136.149	166.997
OXR1	543.979	0.376105	0.142986	2.63037	0.00852918	0.0665501	452.311	469.652	708.805	545.148
GABARAPL1	2020.38	0.264115	0.100398	2.63068	0.00852152	0.0665501	1785.27	1860.54	2243.86	2191.83
IL3RA	8963.86	-0.230152	0.0875167	-2.62981	0.00854328	0.0666205	9711.14	9718.18	8036.93	8389.17
RNF187	412.097	0.38624	0.146909	2.62911	0.00856084	0.0666905	342.881	352.239	428.193	525.076
GPC1	791.863	0.332673	0.126527	2.62928	0.00855669	0.0666905	652.412	728.186	831.442	955.413
GMNN	1161.74	-0.302903	0.115223	-2.62885	0.00856732	0.0667076	1351.72	1237.35	1083.99	973.879
PLCXD1	8964.67	0.253147	0.096322	2.62813	0.00858547	0.0667821	8224.97	8036.02	9107.41	10490.3
[truncated: 26,279 more rows]

## Sheet: MYC&MED30OE
Gene name	Mean normalized counts	log2 FC	Standard error for log2FC estimate	Wald statistic	p value	p value adjusted for multiple testing with the Benjamini-Hochberg procedure which controls false discovery rate (FDR)	Ctl_1	Ctl_2	MED30&MYC_OE_1	MED30OE&MYC_OE_2
MED30	9209.94	4.56513	0.0772314	59.1098	0	0	622.484	734.453	17566.7	17916.1
IL23R	751.46	4.46078	0.153872	28.9902	8.74449e-185	5.78361e-181	16.8362	9.29687	1497.11	1482.6
FAM20C	3936.35	3.40663	0.153519	22.1903	4.26187e-109	1.8792e-105	296.681	390.469	7421.13	7637.13
TSNAXIP1	917.584	2.83982	0.13644	20.8137	3.25479e-96	1.07636e-92	143.335	195.234	1639.77	1692
CENPT	1158.1	2.41295	0.119192	20.2443	3.98656e-91	1.05469e-87	309.422	260.312	2035.55	2027.12
TMTC2	3106.75	1.57921	0.0826541	19.1063	2.239e-81	4.93625e-78	1532.55	1385.23	4735.56	4773.68
SLC25A36	3231.41	1.35503	0.0813811	16.6505	3.00224e-62	5.67337e-59	1694.54	1859.37	4610.66	4761.06
MYC	5541.11	1.08508	0.0778099	13.9453	3.36076e-44	5.55702e-41	3244.38	3793.12	7815.25	7311.68
MEF2A	3454.23	1.04968	0.076401	13.7391	5.92199e-43	8.704e-40	2215.1	2166.17	4638.42	4797.22
ENOX1	275.468	2.22222	0.171969	12.9222	3.37385e-38	4.46293e-35	45.0482	37.1875	507.917	511.721
CD44	21438.6	-0.665289	0.0517456	-12.8569	7.86331e-38	9.45599e-35	27199.5	25510.6	16498.7	16545.4
AGPAT4	1880.86	1.2785	0.100884	12.673	8.35027e-37	9.20479e-34	973.768	1162.11	2643.94	2743.61
RUNX1	13451.8	-0.5952	0.0532058	-11.1867	4.73489e-29	4.81794e-26	16558.6	15888.4	10654	10706.2
RCAN1	4907.49	-0.711741	0.0690124	-10.3132	6.13978e-25	5.80121e-22	6076.04	6210.31	3798.55	3545.04
KLF6	7618.59	-0.604816	0.0595407	-10.158	3.05224e-24	2.69167e-21	9130.22	9361.95	5902.93	6079.26
SLC47A1	766.479	1.37582	0.136224	10.0997	5.54344e-24	4.58304e-21	401.793	297.5	1148.5	1218.12
SLC20A1	5403.98	-0.634539	0.0637732	-9.94993	2.52357e-23	1.96364e-20	6617.53	6600.78	4205.44	4192.16
ZDHHC14	6840.98	-0.600258	0.0604915	-9.92301	3.30647e-23	2.42989e-20	8359.85	8190.55	5357.83	5455.69
TM4SF18	1046.46	-1.09143	0.110782	-9.8521	6.7124e-23	4.67324e-20	1480.67	1441.02	611.165	653.001
HDAC9	11475.2	-0.53622	0.054721	-9.79916	1.13526e-22	7.50862e-20	13880.3	13341	9287.94	9391.36
CNIH3	5574.61	-0.608491	0.0633936	-9.59863	8.10139e-22	5.1031e-19	6791.81	6740.23	4410.27	4356.14
NLRC5	1600.74	0.958957	0.101226	9.47343	2.70814e-21	1.62833e-18	1075.24	985.469	2250.38	2091.87
TNS3	10639.2	-0.532232	0.0562245	-9.4662	2.90208e-21	1.66908e-18	12834.6	12383.4	8524.12	8814.46
TM4SF1	7052.35	-0.587665	0.0623839	-9.42013	4.5051e-21	2.48306e-18	8763.46	8209.14	5679.78	5557.03
SH3TC2-DT	2749.82	-0.757514	0.0814705	-9.29801	1.43095e-20	7.57143e-18	3475.99	3514.22	1927.31	2081.78
POLA1	6499.69	0.605897	0.0654468	9.25786	2.08571e-20	1.06115e-17	5019.46	5243.44	7650.94	8084.94
RGS4	5936.3	-0.579307	0.0626625	-9.24488	2.35499e-20	1.15377e-17	7094.4	7214.37	4672.83	4763.59
RNU2-1	28096.3	-0.476936	0.0522384	-9.12999	6.85033e-20	3.23629e-17	33444.9	32092.8	22689.2	24158.5
PRNP	4347.61	-0.62711	0.0690746	-9.07872	1.09856e-19	5.01097e-17	5427.62	5169.06	3377.78	3415.96
DNER	10879.3	-0.521666	0.0575493	-9.06468	1.2497e-19	5.51036e-17	13233.7	12457.8	8762.81	9062.97
ADAM9	4291.94	0.687465	0.0766355	8.97058	2.9496e-19	1.25862e-16	3344.49	3086.56	5145.22	5591.51
VIM	7269.55	-0.555354	0.0623781	-8.90303	5.43445e-19	2.24647e-16	8640.6	8757.66	5657.03	6022.92
JUN	4254.12	-0.645014	0.073153	-8.81733	1.17224e-18	4.6989e-16	5230.59	5224.84	3423.86	3137.18
SRGAP1	8144.92	-0.547854	0.0629002	-8.70988	3.0419e-18	1.18348e-15	10096.3	9278.28	6474.13	6731
CUX1	5732.11	0.592807	0.0681426	8.69951	3.33326e-18	1.25978e-15	4359.66	4778.59	6878.8	6911.38
TRIB2	1720.03	-0.805617	0.0942717	-8.5457	1.27765e-17	4.69465e-15	2281.53	2147.58	1189.58	1261.43
TGM2	843.786	-1.06119	0.124692	-8.51046	1.73244e-17	6.19372e-15	1120.74	1255.08	535.117	464.207
RAB27B	9632.02	-0.477027	0.056595	-8.42878	3.49283e-17	1.21587e-14	11458.6	10998.2	8047.29	8023.97
UAP1	4480.06	-0.590764	0.0702104	-8.41419	3.95607e-17	1.34182e-14	5231.5	5652.5	3529.88	3506.36
COL13A1	768.599	-1.02757	0.122798	-8.36796	5.86233e-17	1.93867e-14	1056.13	1078.44	485.713	454.115
CCAT1	1777.17	-0.772907	0.0940994	-8.21373	2.14417e-16	6.91784e-14	2186.43	2389.3	1236.21	1296.75
SLC35D1	1106.46	0.972197	0.118551	8.20066	2.39069e-16	7.52953e-14	720.316	669.375	1403.85	1632.29
EPHA4	7307.07	-0.555171	0.0677951	-8.18896	2.63498e-16	8.10593e-14	9214.85	8199.84	5764.16	6049.41
EEF1A1	7928.06	0.509051	0.0626831	8.12102	4.6228e-16	1.38978e-13	6623.45	6331.17	9642.09	9115.53
PHLDB2	5233.81	-0.531505	0.065534	-8.11036	5.04688e-16	1.48356e-13	6189.35	6256.8	4164.92	4324.19
SORBS2	711.516	1.08457	0.133993	8.09425	5.762e-16	1.62668e-13	440.926	353.281	1019.16	1032.69
SEMA3C	11611.4	-0.478872	0.0591647	-8.09387	5.77972e-16	1.62668e-13	13985.9	13099.3	9397.85	9962.79
TPRG1	15532	-0.410839	0.0508209	-8.08407	6.26391e-16	1.72623e-13	17808.6	17729.1	13370.7	13219.4
SERPINA3	3713.28	-0.581473	0.0720985	-8.06499	7.32426e-16	1.97725e-13	4401.52	4583.36	2958.13	2910.12
PHLDA1	4171.4	-0.559704	0.0698358	-8.01457	1.1052e-15	2.92392e-13	5088.62	4890.16	3392.22	3314.62
ERRFI1	15003.1	-0.431573	0.0541089	-7.976	1.51156e-15	3.92057e-13	17596.5	16920.3	12463.7	13031.9
TRIM55	1547.07	0.776339	0.0981207	7.91208	2.53118e-15	6.43894e-13	1118.92	1087.73	1983.93	1997.69
H2BC5	1776.57	-0.71808	0.0908515	-7.90388	2.70346e-15	6.74742e-13	2251.95	2221.95	1318.36	1313.99
CTSC	1913.49	-0.728987	0.0940288	-7.75281	8.98845e-15	2.20184e-12	2440.34	2398.59	1327.8	1487.23
RASSF8	12818.9	-0.459891	0.0598713	-7.68133	1.57444e-14	3.78666e-12	15532.1	14187	10511.9	11044.7
H2BC21	3181.54	-0.612174	0.0797737	-7.67388	1.66875e-14	3.94181e-12	3785.41	3997.66	2574.55	2368.55
ANTXR1	1618.84	0.761085	0.0996572	7.63703	2.2229e-14	5.15869e-12	1210.84	1087.73	2131.58	2045.2
TEX14	5403.31	-0.55601	0.0729133	-7.62563	2.42836e-14	5.53834e-12	6853.24	6024.37	4474.11	4261.54
MCL1	5614.71	-0.501234	0.0660414	-7.5897	3.20643e-14	7.18892e-12	6556.56	6684.45	4471.89	4745.93
MIR4435-2HG	4501.14	-0.514079	0.0677635	-7.58637	3.2899e-14	7.25314e-12	5276.55	5382.89	3633.13	3711.97
ZBTB38	5581.56	-0.486531	0.0644905	-7.54422	4.54994e-14	9.86666e-12	6670.31	6386.95	4599.56	4669.4
RAPH1	3559.5	0.581796	0.0776339	7.4941	6.67568e-14	1.42429e-11	2930.86	2640.31	4320.34	4346.47
LHFPL2	2343.6	0.648256	0.0865571	7.48934	6.9219e-14	1.45338e-11	1755.97	1859.37	2818.24	2940.82
ANLN	3097.97	-0.559727	0.0762864	-7.33718	2.18136e-13	4.50859e-11	3683.48	3765.23	2429.12	2514.03
MYL12A	4531.11	-0.511001	0.0701283	-7.28666	3.17745e-13	6.46635e-11	5542.74	5122.58	3753.03	3706.09
NT5E	3240.89	-0.540217	0.0745198	-7.24932	4.18882e-13	8.39541e-11	3830.91	3913.98	2601.2	2617.47
LINC02154	14502.8	-0.382679	0.0531231	-7.20362	5.86327e-13	1.1576e-10	16794.3	16065	12465.9	12685.8
OSBPL3	3712.66	-0.570963	0.0794923	-7.18262	6.83876e-13	1.33034e-10	4751.44	4137.11	2922.05	3040.05
CRIM1	10470.8	-0.400116	0.0557427	-7.17792	7.07821e-13	1.35697e-10	12174.8	11676.9	9021.49	9009.99
MAP4	5272.99	0.51551	0.07191	7.16882	7.56474e-13	1.42952e-10	4515.74	3997.66	6241.55	6337.01
ME1	2194.65	0.633954	0.0885343	7.16055	8.03535e-13	1.49707e-10	1682.25	1701.33	2782.16	2612.85
ARMH1	1888.87	-0.641749	0.0898069	-7.14587	8.94256e-13	1.64295e-10	2318.84	2342.81	1477.68	1416.17
NOS1AP	3588.76	-0.549022	0.0770919	-7.12165	1.06642e-12	1.91549e-10	4378.77	4192.89	2767.73	3015.66
HMGCL	513.01	1.01815	0.142978	7.12099	1.07156e-12	1.91549e-10	296.226	316.094	729.957	709.766
TMEM107	841.716	-0.847245	0.119658	-7.08056	1.43571e-12	2.53221e-10	1161.7	1050.55	577.304	577.315
AMOTL2	1650.02	-0.690233	0.0977926	-7.05813	1.68755e-12	2.93723e-10	1976.66	2184.77	1260.08	1178.6
ACTG1	2978.82	-0.634168	0.0900237	-7.04446	1.86184e-12	3.19849e-10	3336.75	4062.73	2218.74	2297.07
MBP	7368.56	-0.420859	0.0602032	-6.99065	2.73622e-12	4.64035e-10	8365.31	8590.31	6164.39	6354.25
FIG4	1220.19	0.807577	0.116708	6.91961	4.52901e-12	7.58351e-10	905.969	743.75	1524.3	1706.72
DOCK11	5890.88	-0.445322	0.0645035	-6.90384	5.06138e-12	8.26567e-10	6971.09	6637.97	4898.2	5056.24
ANXA1	7636.71	-0.468707	0.067874	-6.90554	5.00132e-12	8.26567e-10	9440.55	8292.81	6308.71	6504.78
LINC02101	2634.9	-0.549409	0.0803567	-6.83713	8.07967e-12	1.30339e-09	3095.58	3235.31	2121.04	2087.67
UBE2E3	6317.28	-0.457269	0.067036	-6.82124	9.02552e-12	1.43843e-09	7447.05	7223.67	5074.17	5524.23
ITGB1	6919.05	-0.428605	0.0634944	-6.75028	1.47559e-11	2.3237e-09	8082.73	7837.27	5695.88	6060.34
CAPN2	4406.34	-0.462181	0.0686783	-6.72965	1.7007e-11	2.64669e-09	5088.17	5187.66	3736.38	3613.16
CAPRIN2	2056.65	-0.580945	0.0873881	-6.64787	2.97367e-11	4.57391e-09	2497.67	2482.27	1587.03	1659.62
LINC01599	4199.25	-0.486513	0.073377	-6.63032	3.34959e-11	5.04363e-09	4754.17	5150.47	3538.21	3354.15
HIVEP3	6292.1	-0.418309	0.0630927	-6.63007	3.3553e-11	5.04363e-09	7048.9	7446.8	5326.74	5345.95
PRRG4	1851.37	-0.630965	0.0954561	-6.61001	3.84307e-11	5.71192e-09	2399.84	2128.98	1389.42	1487.23
CCDC190	2154.04	-0.568189	0.0861184	-6.59777	4.174e-11	6.13486e-09	2537.71	2677.5	1689.17	1711.76
LINC02225	1003.1	-0.752431	0.11416	-6.591	4.36876e-11	6.35055e-09	1300.48	1273.67	682.218	756.018
TBC1D2	861.556	-0.819365	0.124365	-6.58838	4.44666e-11	6.39352e-09	1229.95	1013.36	625.598	577.315
H3C2	1324.97	-0.712425	0.108176	-6.58577	4.52536e-11	6.43671e-09	1593.07	1785	1016.94	904.867
EHBP1	6417.83	-0.43415	0.0661395	-6.56416	5.23275e-11	7.3637e-09	7662.28	7102.81	5310.09	5596.13
ZHX2	660.234	0.870933	0.133022	6.5473	5.85864e-11	8.1577e-09	445.476	409.062	864.291	922.107
CADM2	5684.62	-0.464683	0.0715751	-6.49224	8.45677e-11	1.16527e-08	7009.77	6173.12	4683.93	4871.65
COX10	1798.21	0.669791	0.104326	6.42019	1.36104e-10	1.85606e-08	1461.11	1171.41	2208.19	2352.15
EHF	3418.32	-0.498919	0.0784911	-6.35638	2.06568e-10	2.78824e-08	3919.19	4174.3	2902.62	2677.18
RALGPS2	219.792	1.12452	0.177454	6.33696	2.34338e-10	3.13114e-08	108.298	65.0781	356.374	349.417
RAP2B	2163.44	-0.571568	0.0902524	-6.33299	2.40453e-10	3.18072e-08	2668.76	2547.34	1632.55	1805.11
CREB3L3	194.753	1.12412	0.177645	6.3279	2.48518e-10	3.25484e-08	87.8212	74.375	325.844	290.97
SMURF2	5222.26	-0.439959	0.0700248	-6.2829	3.32309e-10	4.30959e-08	6323.12	5698.98	4380.85	4486.07
SGK1	12156	-0.332981	0.0530898	-6.27203	3.56368e-10	4.57673e-08	13653.2	13499.1	10710.1	10761.7
FMNL2	9998.38	-0.363004	0.0579322	-6.26602	3.7039e-10	4.71107e-08	11559.6	10951.7	8601.28	8880.9
TWISTNB	527.495	0.92441	0.148398	6.22926	4.68646e-10	5.90404e-08	357.655	260.312	728.846	763.166
MT2A	1854.43	-0.578374	0.0929142	-6.22481	4.82134e-10	6.01667e-08	2202.35	2305.62	1512.09	1397.67
SNAP25	977.3	-0.708749	0.113958	-6.21936	4.99191e-10	6.1713e-08	1199.46	1292.27	726.626	690.844
FHIT	362.719	1.01348	0.163174	6.21101	5.26441e-10	6.44792e-08	218.415	158.047	496.26	578.156
GALNT16	139.948	1.1307	0.182774	6.18637	6.15654e-10	7.47145e-08	52.7837	37.1875	252.015	217.807
SPRY4	5939.1	-0.392417	0.0635428	-6.17562	6.59028e-10	7.92511e-08	6870.53	6637.97	5055.85	5192.05
H1-3	437.715	-0.940828	0.152512	-6.16888	6.87734e-10	8.19581e-08	541.488	697.266	242.579	269.526
TGFBR3	2735.44	-0.544143	0.0883924	-6.156	7.46075e-10	8.81167e-08	3530.59	2965.7	2200.97	2244.51
H2BC12	4294.89	-0.469496	0.0775595	-6.05336	1.41854e-09	1.66058e-07	5012.63	5029.61	3794.11	3343.21
SLC38A6	2455.89	-0.51994	0.0865471	-6.0076	1.8829e-09	2.16582e-07	3024.14	2789.06	1927.31	2083.04
NEAT1	36692.6	-0.273879	0.045588	-6.0077	1.88177e-09	2.16582e-07	40052.4	40404.2	33068.4	33245.5
SPRY2	1957.82	-0.542247	0.0903871	-5.99916	1.98341e-09	2.26178e-07	2413.03	2259.14	1539.85	1619.26
RRM2	2319.23	-0.51227	0.0855407	-5.98861	2.11637e-09	2.39277e-07	2799.81	2686.8	1954.51	1835.8
NPAS2	6652.33	-0.380105	0.0635116	-5.98481	2.16638e-09	2.41868e-07	7786.05	7260.86	5834.66	5727.74
TMSB4X	3536.24	-0.450586	0.0752971	-5.9841	2.17586e-09	2.41868e-07	4131.24	4081.33	2865.43	3066.96
HSPA8	4237.76	-0.414468	0.0694867	-5.96472	2.45056e-09	2.70133e-07	4903.42	4815.78	3677.54	3554.29
HJURP	1350.52	-0.612391	0.102743	-5.96042	2.51592e-09	2.75046e-07	1732.31	1561.87	1064.68	1043.2
GPRC5A	8371.19	-0.343264	0.0577516	-5.9438	2.78483e-09	3.01948e-07	9484.23	9268.98	7408.92	7322.61
RUNX2	918.819	0.726158	0.122486	5.92852	3.05674e-09	3.28737e-07	630.219	715.859	1106.87	1222.33
LOC100128317	393.81	-0.923494	0.155845	-5.92571	3.10944e-09	3.31707e-07	618.844	464.844	237.583	253.968
DNAJB1	1929.68	-0.539327	0.0912777	-5.90864	3.4495e-09	3.6504e-07	2236.48	2407.89	1577.04	1497.32
GOLGA7	586.922	0.815565	0.138088	5.90615	3.502e-09	3.67655e-07	409.529	362.578	809.891	765.689
AHNAK	1787.01	-0.545802	0.092522	-5.89916	3.65353e-09	3.80542e-07	2164.59	2119.69	1388.31	1475.45
MIER1	2263.53	0.546506	0.0929661	5.87855	4.1387e-09	4.27709e-07	1890.2	1682.73	2613.97	2867.23
ADAM22	2734.74	-0.471239	0.0802689	-5.87075	4.33825e-09	4.44856e-07	3167.48	3244.61	2205.41	2321.45
TRA2B	11835.6	-0.319873	0.054504	-5.86879	4.38987e-09	4.46686e-07	13413	12885.5	10475.3	10568.7
NRG1	3065.25	-0.491212	0.0840574	-5.84377	5.10336e-09	5.07573e-07	3550.16	3690.86	2355.84	2664.14
PKD1L1	5423.68	-0.374675	0.0640911	-5.84597	5.03611e-09	5.07573e-07	6155.22	6135.94	4663.95	4739.62
VEGFC	5399.22	-0.397843	0.0680731	-5.84435	5.08545e-09	5.07573e-07	6400.03	5875.62	4598.45	4722.8
RUFY3	1321.52	0.61595	0.10566	5.82953	5.55842e-09	5.48708e-07	1045.21	966.875	1587.03	1686.95
FBXL19-AS1	252.52	1.00932	0.173448	5.81914	5.91508e-09	5.7959e-07	114.668	158.047	394.676	342.689
ANO1	598.344	-0.776172	0.133959	-5.79412	6.8679e-09	6.58323e-07	749.438	827.422	398.562	417.954
FHL2	2911.86	-0.446741	0.077089	-5.79514	6.82638e-09	6.58323e-07	3356.77	3411.95	2437.44	2441.29
CCN1	2498.52	-0.476348	0.082185	-5.79604	6.78984e-09	6.58323e-07	2873.98	3002.89	2090.51	2026.7
BCL10	1686.38	-0.54601	0.0944255	-5.78244	7.36256e-09	7.00662e-07	1996.68	2063.91	1302.82	1382.11
MCTP1	4904.14	-0.402812	0.0701866	-5.73917	9.51444e-09	8.98978e-07	5853.08	5308.52	4216.54	4238.41
UBC	4964.16	-0.377585	0.0661587	-5.70726	1.14809e-08	1.07709e-06	5645.13	5615.31	4361.98	4234.21
PDGFC	11849.6	-0.318525	0.0560286	-5.68504	1.30779e-08	1.21827e-06	13508.1	12801.8	10395.9	10692.7
CYTOR	2667.02	-0.449846	0.0792509	-5.67622	1.37702e-08	1.27379e-06	3096.95	3105.16	2226.51	2239.46
CACHD1	3139.13	-0.479906	0.0846937	-5.66638	1.45847e-08	1.33976e-06	3931.48	3384.06	2542.36	2698.62
KRT8	2637.01	-0.464666	0.0820514	-5.66311	1.48653e-08	1.35613e-06	2970.45	3226.02	2174.33	2177.23
SLC38A2	13443.8	-0.329474	0.0584605	-5.63584	1.74206e-08	1.57835e-06	15612.1	14326.5	11677.6	12158.9
WT1-AS	987.306	-0.641214	0.113866	-5.63132	1.7884e-08	1.60932e-06	1187.18	1282.97	718.855	760.223
LINC00623	508.657	-0.819839	0.145684	-5.6275	1.82836e-08	1.62787e-06	624.759	753.047	305.305	351.519
LOC100507642	64.8663	0.990233	0.175979	5.62701	1.83363e-08	1.62787e-06	10.4657	9.29687	109.355	130.348
LOXL2	1564.01	-0.537842	0.0956958	-5.62033	1.90597e-08	1.68081e-06	1886.11	1859.37	1232.32	1278.25
EGFR	4622.79	0.393855	0.0701003	5.61844	1.92685e-08	1.68797e-06	4079.82	3811.72	5245.7	5353.94
H1-4	638.648	-0.760031	0.135509	-5.60869	2.03861e-08	1.77412e-06	786.295	892.5	469.615	406.181
SLC38A4	1061.85	-0.622768	0.111089	-5.60605	2.07001e-08	1.78968e-06	1257.25	1385.23	793.793	811.101
ARHGAP31	836.174	0.730055	0.130433	5.59716	2.17896e-08	1.87164e-06	541.488	687.969	1100.21	1015.03
ADAM32	1215.95	0.617925	0.110424	5.59592	2.19457e-08	1.87289e-06	884.582	1013.36	1450.48	1515.4
TALAM1	5441.37	-0.384642	0.0687783	-5.59249	2.23842e-08	1.89807e-06	6111.53	6284.69	4872.67	4496.58
RBM47	1766.68	0.55537	0.099399	5.58728	2.30652e-08	1.94335e-06	1315.95	1543.28	2117.71	2089.77
USP6NL	3530.49	0.426909	0.0764627	5.58323	2.36086e-08	1.97655e-06	3087.39	2835.55	4133.83	4065.17
TNRC6B	3942.95	0.403467	0.0723788	5.57438	2.4842e-08	2.06673e-06	3420.02	3300.39	4449.68	4601.7
TEAD1	2959.88	-0.434158	0.0782927	-5.54532	2.93416e-08	2.41075e-06	3504.2	3318.98	2469.09	2547.25
SLC7A14-AS1	806.365	-0.665674	0.120041	-5.54538	2.93313e-08	2.41075e-06	1027.46	994.766	607.835	595.396
BABAM2	9098.44	-0.331005	0.0598271	-5.53269	3.15355e-08	2.57501e-06	10334.2	9966.25	7819.14	8274.15
NFAT5	14425.3	-0.332093	0.0602338	-5.51339	3.51979e-08	2.85643e-06	16895.8	15256.2	12463.7	13085.7
H1-5	687.983	-0.714078	0.129642	-5.50809	3.62754e-08	2.92592e-06	830.888	948.281	500.145	472.616
CEP95	2603.48	-0.446837	0.0812946	-5.49651	3.87378e-08	3.1056e-06	3097.86	2928.52	2218.74	2168.82
MYO16	801.886	-0.674008	0.122807	-5.48834	4.05726e-08	3.2331e-06	1060.68	948.281	581.745	616.84
ZNF217	3580.27	-0.399783	0.0731924	-5.46209	4.70567e-08	3.72734e-06	4062.07	4137.11	3003.65	3118.26
TMEM44	1016.55	0.617467	0.113623	5.43433	5.50017e-08	4.33073e-06	774.92	780.937	1285.06	1225.27
TSC22D1	10621	-0.347233	0.0639087	-5.43326	5.53338e-08	4.3311e-06	12529.3	11249.2	9077	9628.51
BICD1	4267.69	-0.378035	0.0696844	-5.42495	5.79695e-08	4.51071e-06	4924.81	4741.41	3756.92	3647.64
LAMA2	2835.3	-0.440314	0.0811852	-5.42358	5.84164e-08	4.5189e-06	3406.37	3133.05	2451.32	2350.47
PYGB	4131.42	-0.374945	0.0692311	-5.41585	6.09985e-08	4.69121e-06	4657.25	4722.81	3554.31	3591.3
KRT80	214.979	-0.940113	0.17394	-5.40481	6.48789e-08	4.9608e-06	280.755	353.281	118.236	107.642
EHD4	565.685	0.756376	0.14058	5.38039	7.43235e-08	5.6503e-06	385.867	399.766	691.655	785.451
HIVEP2	351.391	0.859196	0.160138	5.36533	8.07991e-08	6.10749e-06	204.764	241.719	452.407	506.675
GPAT3	1907.93	-0.515486	0.0963869	-5.34809	8.88859e-08	6.64284e-06	2405.75	2101.09	1499.33	1625.56
IFFO1	612.799	-0.704054	0.131634	-5.34858	8.86448e-08	6.64284e-06	765.819	808.828	436.309	440.24
CAP1	1862.09	-0.479604	0.0899005	-5.33483	9.56328e-08	7.10692e-06	2172.32	2212.66	1512.65	1550.72
ARL4C	487.329	-0.765921	0.14411	-5.31485	1.06744e-07	7.8883e-06	655.701	622.891	359.15	311.574
H3C11	1546.62	-0.538719	0.101413	-5.31215	1.08342e-07	7.96195e-06	1941.17	1747.81	1306.71	1190.79
CASC21	928.846	-0.614384	0.115728	-5.30885	1.10322e-07	8.06263e-06	1178.08	1106.33	735.508	695.469
HNRNPA2B1	11984.1	-0.293382	0.055417	-5.29408	1.19615e-07	8.69379e-06	13539	12857.6	10664.6	10875.2
HERC5	779.248	0.684008	0.129634	5.27647	1.31697e-07	9.51961e-06	610.198	492.734	986.413	1027.65
CYP27C1	1060.36	-0.575634	0.10912	-5.27522	1.32598e-07	9.53264e-06	1304.12	1273.67	834.871	828.761
MT1E	1712.11	-0.523528	0.0995893	-5.25687	1.46529e-07	1.04772e-05	2073.58	2008.12	1477.12	1289.6
CALM2	1606.05	-0.499979	0.0952398	-5.24968	1.52361e-07	1.08356e-05	1879.28	1933.75	1333.35	1277.83
NR2F1	2699.77	-0.432987	0.082524	-5.24681	1.54758e-07	1.09473e-05	3253.48	2956.41	2264.81	2324.4
DST	25082.9	-0.301948	0.0576623	-5.2365	1.63654e-07	1.1515e-05	29050.2	26375.2	21769.4	23136.8
[truncated: 28,090 more rows]
