# Supplementary material for: Amplification of MED30 at chromosome 8q24 reprograms MYC binding to low-affinity oncogenic enhancers in cancer cells
Source: Cell Rep. Author manuscript; Available in PMC 2026 Jul 20. (PMC13384758; doi:10.1016/j.celrep.2026.117498)
Supplement: 3 [file NIHMS2190737-supplement-3.xlsx]

## Sheet: Sheet1
Entrez Gene ID (NCBI Gene ID)	Mean normalized counts	log2 FC	Standard error for log2FC estimate	Wald statistic	p value	p value adjusted for multiple testing with the Benjamini-Hochberg procedure which controls false discovery rate (FDR)	initial_alias	converted_alias	name	description	Ctl_1	Ctl_2	MED30OE_1	MED30OE_2
90390	5975.92	4.87228	0.0985911	49.4191	0	0	90390	ENSG00000164758	MED30	mediator complex subunit 30 [Source:HGNC Symbol;Acc:HGNC:23032]	236.561	246.788	13998.1	11349.3
80152	1705.52	2.2183	0.100992	21.9651	6.21e-107	3.77e-103	80152	ENSG00000102901	CENPT	centromere protein T [Source:HGNC Symbol;Acc:HGNC:25787]	487.725	555.522	3387.23	2940.56
84699	527.749	2.43253	0.128618	18.9128	8.94e-80	3.62e-76	84699	ENSG00000060566	CREB3L3	cAMP responsive element binding protein 3 like 3 [Source:HGNC Symbol;Acc:HGNC:18855]	105.138	86.9252	1100.06	988.861
149233	113.635	1.70853	0.142112	12.0224	2.71e-33	8.23e-30	149233	ENSG00000162594	IL23R	interleukin 23 receptor [Source:HGNC Symbol;Acc:HGNC:19100]	0	0	234.332	256.832
57452	145.947	1.67112	0.144223	11.5871	4.79e-31	1.16e-27	57452	ENSG00000100626	GALNT16	polypeptide N-acetylgalactosaminyltransferase 16 [Source:HGNC Symbol;Acc:HGNC:23233]	11.682	18.9837	285.592	314.535
55186	2952.73	0.981775	0.0892347	11.0022	3.73e-28	7.55e-25	55186	ENSG00000114120	SLC25A36	solute carrier family 25 member 36 [Source:HGNC Symbol;Acc:HGNC:25554]	2215.21	1847.41	4379.89	4316.37
142	5816.43	0.760326	0.070907	10.7229	7.95e-27	1.38e-23	142	ENSG00000143799	PARP1	poly(ADP-ribose) polymerase 1 [Source:HGNC Symbol;Acc:HGNC:270]	4459.62	4649	7865.57	8157.54
160335	493.318	1.30088	0.123521	10.5316	6.18e-26	9.37e-23	160335	ENSG00000179104	TMTC2	transmembrane O-mannosyltransferase targeting cadherins 2 [Source:HGNC Symbol;Acc:HGNC:25440]	257.005	238.794	811.211	824.805
9590	741.475	1.16838	0.111327	10.495	9.11e-26	1.23e-22	9590	ENSG00000131016	AKAP12	A-kinase anchoring protein 12 [Source:HGNC Symbol;Acc:HGNC:370]	435.156	431.628	1191.19	1146.13
7052	8454.94	-0.713038	0.0728094	-9.79321	1.2e-22	1.46e-19	7052	ENSG00000198959	TGM2	transglutaminase 2 [Source:HGNC Symbol;Acc:HGNC:11778]	11108.2	11872.8	6472.6	7069.11
4792	2134.92	-0.8329	0.0866115	-9.61651	6.81e-22	6.89e-19	4792	ENSG00000100906	NFKBIA	NFKB inhibitor alpha [Source:HGNC Symbol;Acc:HGNC:7797]	3149.77	2891.51	1606.96	1573.81
84675	1290.51	0.928199	0.0964865	9.61999	6.58e-22	6.89e-19	84675	ENSG00000147573	TRIM55	tripartite motif containing 55 [Source:HGNC Symbol;Acc:HGNC:14215]	914.12	888.235	1838.04	1935.86
7127	2027.78	-0.962491	0.10319	-9.32741	1.08e-20	1.01e-17	7127	ENSG00000185215	TNFAIP2	TNF alpha induced protein 2 [Source:HGNC Symbol;Acc:HGNC:11895]	3377.57	2640.73	1438.54	1302.26
10204	2771.8	0.731934	0.0796827	9.18561	4.09e-20	3.55e-17	10204	ENSG00000102898	NUTF2	nuclear transport factor 2 [Source:HGNC Symbol;Acc:HGNC:13722]	2150.96	2218.09	3847.76	3759.71
1647	1107.02	0.874875	0.0995916	8.78462	1.57e-18	1.27e-15	1647	ENSG00000116717	GADD45A	growth arrest and DNA damage inducible alpha [Source:HGNC Symbol;Acc:HGNC:4095]	789.998	792.318	1627.3	1573.81
56975	1262.44	1.22664	0.141309	8.68053	3.94e-18	2.99e-15	56975	ENSG00000177706	FAM20C	FAM20C golgi associated secretory pathway kinase [Source:HGNC Symbol;Acc:HGNC:22140]	230.72	222.808	1905.57	3096.7
6720	4803.43	0.748479	0.0869226	8.61088	7.25e-18	5.18e-15	6720	ENSG00000072310	SREBF1	sterol regulatory element binding transcription factor 1 [Source:HGNC Symbol;Acc:HGNC:11289]	3354.21	4098.47	6553.15	6748.92
330	1842.32	-0.856156	0.103805	-8.24772	1.61e-16	1.09e-13	330	ENSG00000023445	BIRC3	baculoviral IAP repeat containing 3 [Source:HGNC Symbol;Acc:HGNC:591]	2940.95	2379.95	1419.82	1217.41
28951	976.744	-0.87966	0.106777	-8.23825	1.75e-16	1.12e-13	28951	ENSG00000071575	TRIB2	tribbles pseudokinase 2 [Source:HGNC Symbol;Acc:HGNC:30809]	1521.59	1325.86	702.995	668.669
8754	3173.68	0.608198	0.0767732	7.92201	2.34e-15	1.42e-12	8754	ENSG00000168615	ADAM9	ADAM metallopeptidase domain 9 [Source:HGNC Symbol;Acc:HGNC:216]	2654.74	2659.71	4181.36	4216.8
6932	2261.5	-0.68221	0.0862356	-7.91101	2.55e-15	1.48e-12	6932	ENSG00000081059	TCF7	transcription factor 7 [Source:HGNC Symbol;Acc:HGNC:11639]	2929.27	3205.24	1855.94	1778.59
9896	461.063	0.984842	0.124648	7.90097	2.77e-15	1.53e-12	9896	ENSG00000112367	FIG4	FIG4 phosphoinositide 5-phosphatase [Source:HGNC Symbol;Acc:HGNC:16873]	275.988	294.746	725.777	695.823
54978	1372.55	0.820118	0.104585	7.84161	4.45e-15	2.35e-12	54978	ENSG00000213699	SLC35F6	solute carrier family 35 member F6 [Source:HGNC Symbol;Acc:HGNC:26055]	905.358	1092.06	1850.24	2082.94
3576	523.931	-0.96586	0.126293	-7.64778	2.04e-14	1.03e-11	3576	ENSG00000169429	CXCL8	C-X-C motif chemokine ligand 8 [Source:HGNC Symbol;Acc:HGNC:6025]	877.614	732.369	297.796	355.266
1509	7766.66	-0.593409	0.078229	-7.58555	3.31e-14	1.61e-11	1509	ENSG00000117984	CTSD	cathepsin D [Source:HGNC Symbol;Acc:HGNC:2529]	9602.64	10846.7	6248.84	6851.88
1440	450.804	-0.938442	0.125782	-7.46087	8.6e-14	4.01e-11	1440	ENSG00000108342	CSF3	colony stimulating factor 3 [Source:HGNC Symbol;Acc:HGNC:2438]	721.366	653.437	298.61	273.804
7386	1891.97	0.726862	0.0977028	7.43953	1.01e-13	4.54e-11	7386	ENSG00000169021	UQCRFS1	ubiquinol-cytochrome c reductase, Rieske iron-sulfur polypeptide 1 [Source:HGNC Symbol;Acc:HGNC:12587]	1375.56	1551.66	2418.99	2828.55
3155	482.392	0.916855	0.12511	7.32836	2.33e-13	1.01e-10	3155	ENSG00000117305	HMGCL	3-hydroxy-3-methylglutaryl-CoA lyase [Source:HGNC Symbol;Acc:HGNC:5005]	319.796	303.738	680.213	780.68
6774	3963.3	-0.539825	0.0744929	-7.24666	4.27e-13	1.79e-10	6774	ENSG00000168610	STAT3	signal transducer and activator of transcription 3 [Source:HGNC Symbol;Acc:HGNC:11364]	5249.62	5010.69	3442.56	3418.02
1728	6367.19	-0.534003	0.0745818	-7.15996	8.07e-13	3.16e-10	1728	ENSG00000181019	NQO1	NAD(P)H quinone dehydrogenase 1 [Source:HGNC Symbol;Acc:HGNC:2874]	7977.38	8470.71	5276.53	5780.42
84418	713.589	0.806496	0.112617	7.16141	7.99e-13	3.16e-10	84418	ENSG00000120306	CYSTM1	cysteine rich transmembrane module containing 1 [Source:HGNC Symbol;Acc:HGNC:30239]	511.089	518.554	984.518	1069.19
2919	433.987	-0.949611	0.133431	-7.11689	1.1e-12	4.19e-10	2919	ENSG00000163739	CXCL1	C-X-C motif chemokine ligand 1 [Source:HGNC Symbol;Acc:HGNC:4602]	734.509	621.465	300.237	218.364
5806	2369.4	-0.61452	0.0869363	-7.06862	1.56e-12	5.75e-10	5806	ENSG00000163661	PTX3	pentraxin 3 [Source:HGNC Symbol;Acc:HGNC:9692]	3339.6	2968.44	1981.24	1946.04
10103	857.28	-0.746429	0.106374	-7.01704	2.27e-12	8.09e-10	10103	ENSG00000117472	TSPAN1	tetraspanin 1 [Source:HGNC Symbol;Acc:HGNC:20657]	1236.84	1168.99	655.803	641.515
2495	34394.4	-0.447186	0.0638713	-7.00136	2.53e-12	8.79e-10	2495	ENSG00000167996	FTH1	ferritin heavy chain 1 [Source:HGNC Symbol;Acc:HGNC:3976]	43287.8	43004	32322.3	29967.9
65059	1550.88	0.636174	0.0911221	6.98156	2.92e-12	9.84e-10	65059	ENSG00000173166	RAPH1	Ras association (RalGDS/AF-6) and pleckstrin homology domains 1 [Source:HGNC Symbol;Acc:HGNC:14436]	1293.79	1240.93	2093.53	2072.76
11228	2607.81	-0.606248	0.0875958	-6.92098	4.49e-12	1.47e-09	11228	ENSG00000123094	RASSF8	Ras association domain family member 8 [Source:HGNC Symbol;Acc:HGNC:13232]	3633.12	3296.16	2284.73	2051.26
7114	31004.8	-0.499011	0.0748784	-6.66429	2.66e-11	8.49e-09	7114	ENSG00000205542	TMSB4X	thymosin beta 4 X-linked [Source:HGNC Symbol;Acc:HGNC:11881]	40790.8	38487.9	25270.4	29386.4
79627	1653.09	0.608886	0.0923384	6.59407	4.28e-11	1.33e-08	79627	ENSG00000119900	OGFRL1	opioid growth factor receptor like 1 [Source:HGNC Symbol;Acc:HGNC:21378]	1404.77	1330.85	2296.94	2110.1
9819	769.184	0.729972	0.111259	6.56102	5.34e-11	1.62e-08	9819	ENSG00000196428	TSC22D2	TSC22 domain family member 2 [Source:HGNC Symbol;Acc:HGNC:29095]	614.768	549.527	1056.12	1103.13
6233	9194	-0.457495	0.0701552	-6.52118	6.98e-11	2.06e-08	6233	ENSG00000143947	RPS27A	ribosomal protein S27a [Source:HGNC Symbol;Acc:HGNC:10417]	11790.1	11386.2	7924.97	8615.76
1889	5137.41	-0.464883	0.0720714	-6.45031	1.12e-10	3.23e-08	1889	ENSG00000117298	ECE1	endothelin converting enzyme 1 [Source:HGNC Symbol;Acc:HGNC:3146]	6683.59	6306.57	4600.39	4602.62
283932	245.779	0.884446	0.139531	6.33871	2.32e-10	6.54e-08	283932	ENSG00000260852	FBXL19-AS1	FBXL19 antisense RNA 1 [Source:HGNC Symbol;Acc:HGNC:27557]	157.708	131.886	388.925	383.551
2512	31556.7	-0.43789	0.069235	-6.32469	2.54e-10	7e-08	2512	ENSG00000087086	FTL	ferritin light chain [Source:HGNC Symbol;Acc:HGNC:3999]	40330.8	38727.7	30254	27011.5
5834	15104.8	-0.394943	0.0631425	-6.2548	3.98e-10	1.07e-07	5834	ENSG00000100994	PYGB	glycogen phosphorylase B [Source:HGNC Symbol;Acc:HGNC:9723]	18307.2	18971.7	13966.3	14007
1956	2147.83	0.546694	0.0880974	6.20556	5.45e-10	1.44e-07	1956	ENSG00000146648	EGFR	epidermal growth factor receptor [Source:HGNC Symbol;Acc:HGNC:3236]	1775.67	1892.37	2679.35	2932.64
10370	2051.04	0.523104	0.086556	6.04354	1.51e-09	3.89e-07	10370	ENSG00000164442	CITED2	Cbp/p300 interacting transactivator with Glu/Asp rich carboxy-terminal domain 2 [Source:HGNC Symbol;Acc:HGNC:1987]	1707.04	1839.42	2688.3	2627.16
7077	6067.67	-0.416787	0.0699811	-5.95571	2.59e-09	6.55e-07	7077	ENSG00000035862	TIMP2	TIMP metallopeptidase inhibitor 2 [Source:HGNC Symbol;Acc:HGNC:11821]	7416.64	7684.38	5457.16	5653.71
12	2586.44	-0.852635	0.14415	-5.91494	3.32e-09	8.22e-07	12	ENSG00000196136	SERPINA3	serpin family A member 3 [Source:HGNC Symbol;Acc:HGNC:16]	4947.35	3494.99	1476.78	1252.48
64332	269.444	-0.844285	0.143039	-5.90248	3.58e-09	8.69e-07	64332	ENSG00000144802	NFKBIZ	NFKB inhibitor zeta [Source:HGNC Symbol;Acc:HGNC:29805]	525.692	335.711	170.053	132.376
8029	5265.36	0.434227	0.0736706	5.89417	3.77e-09	8.96e-07	8029	ENSG00000107611	CUBN	cubilin [Source:HGNC Symbol;Acc:HGNC:2548]	4938.58	4608.03	6453.88	6748.92
8645	866.278	-0.631441	0.107314	-5.88408	4e-09	9.34e-07	8645	ENSG00000164626	KCNK5	potassium two pore domain channel subfamily K member 5 [Source:HGNC Symbol;Acc:HGNC:6280]	1181.35	1169.99	732.286	658.486
79956	2341.34	-0.485095	0.0830705	-5.83956	5.23e-09	1.2e-06	79956	ENSG00000099219	ERMP1	endoplasmic reticulum metallopeptidase 1 [Source:HGNC Symbol;Acc:HGNC:23703]	3068	2913.49	2095.15	2037.69
794	2345.12	-0.487919	0.0840685	-5.80383	6.48e-09	1.46e-06	794	ENSG00000172137	CALB2	calbindin 2 [Source:HGNC Symbol;Acc:HGNC:1435]	3012.51	2986.43	2147.23	1984.51
8878	3720.31	-0.47917	0.0832037	-5.759	8.46e-09	1.87e-06	8878	ENSG00000161011	SQSTM1	sequestosome 1 [Source:HGNC Symbol;Acc:HGNC:11280]	5065.63	4423.19	3375.03	3207.58
4134	7730.79	0.38582	0.0678645	5.68514	1.31e-08	2.78e-06	4134	ENSG00000047849	MAP4	microtubule associated protein 4 [Source:HGNC Symbol;Acc:HGNC:6862]	7112.9	7223.78	9753.24	9311.59
22902	376.108	0.758742	0.133458	5.68526	1.31e-08	2.78e-06	22902	ENSG00000018189	RUFY3	RUN and FYVE domain containing 3 [Source:HGNC Symbol;Acc:HGNC:30285]	293.511	224.806	578.506	528.373
7280	2884.85	-0.520909	0.0920428	-5.65942	1.52e-08	3.18e-06	7280	ENSG00000137267	TUBB2A	tubulin beta 2A class IIa [Source:HGNC Symbol;Acc:HGNC:12412]	3438.9	4037.52	2342.5	2643
4502	2882.58	-0.449487	0.0801258	-5.60977	2.03e-08	4.17e-06	4502	ENSG00000125148	MT2A	metallothionein 2A [Source:HGNC Symbol;Acc:HGNC:7406]	3530.9	3738.78	2544.29	2638.47
84665	1152.61	0.547545	0.0997747	5.48782	4.07e-08	8.23e-06	84665	ENSG00000138347	MYPN	myopalladin [Source:HGNC Symbol;Acc:HGNC:23246]	938.944	1009.13	1558.96	1473.11
8663	493.568	-0.754108	0.137704	-5.4763	4.34e-08	8.64e-06	8663	ENSG00000184110	EIF3C	eukaryotic translation initiation factor 3 subunit C [Source:HGNC Symbol;Acc:HGNC:3279]	620.609	853.265	397.876	260.227
54541	3270.99	-0.412677	0.0764824	-5.39571	6.83e-08	1.34e-05	54541	ENSG00000168209	DDIT4	DNA damage inducible transcript 4 [Source:HGNC Symbol;Acc:HGNC:24944]	4011.32	4134.44	2990.98	2993.74
23129	2537.71	0.450108	0.0835001	5.39051	7.03e-08	1.35e-05	23129	ENSG00000004399	PLXND1	plexin D1 [Source:HGNC Symbol;Acc:HGNC:9107]	2372.92	2177.13	3252.17	3162.32
1075	1481.18	-0.491195	0.091775	-5.35217	8.69e-08	1.65e-05	1075	ENSG00000109861	CTSC	cathepsin C [Source:HGNC Symbol;Acc:HGNC:2528]	1939.22	1866.39	1292.89	1300
5315	38637.8	0.340019	0.0635767	5.34816	8.89e-08	1.66e-05	5315	ENSG00000067225	PKM	pyruvate kinase M1/2 [Source:HGNC Symbol;Acc:HGNC:9021]	35260.8	37849.4	46426.1	47398.6
9770	252.323	0.742955	0.139352	5.33149	9.74e-08	1.79e-05	9770	ENSG00000101265	RASSF2	Ras association domain family member 2 [Source:HGNC Symbol;Acc:HGNC:9883]	166.469	165.857	344.988	412.968
8507	3713.37	0.398097	0.0755492	5.26938	1.37e-07	2.48e-05	8507	ENSG00000171617	ENC1	ectodermal-neural cortex 1 [Source:HGNC Symbol;Acc:HGNC:3345]	3460.81	3371.1	4510.88	4701.05
64220	211.616	-0.739673	0.141095	-5.24238	1.59e-07	2.79e-05	64220	ENSG00000137868	STRA6	signaling receptor and transporter of retinol STRA6 [Source:HGNC Symbol;Acc:HGNC:30650]	330.018	310.732	143.203	130.113
4017	4259.82	-0.40894	0.0780089	-5.24222	1.59e-07	2.79e-05	4017	ENSG00000134013	LOXL2	lysyl oxidase like 2 [Source:HGNC Symbol;Acc:HGNC:6666]	5125.5	5472.29	3737.92	4066.32
4267	376.878	0.673757	0.129242	5.21316	1.86e-07	3.22e-05	4267	ENSG00000002586	CD99	CD99 molecule (Xg blood group) [Source:HGNC Symbol;Acc:HGNC:7082]	287.67	271.766	524.805	544.213
3691	6842.27	-0.430473	0.0826453	-5.20869	1.9e-07	3.25e-05	3691	ENSG00000132470	ITGB4	integrin subunit beta 4 [Source:HGNC Symbol;Acc:HGNC:6158]	8830.17	8348.81	6733.78	5645.79
7453	9031.06	-0.360416	0.0694243	-5.1915	2.09e-07	3.52e-05	7453	ENSG00000140105	WARS1	tryptophanyl-tRNA synthetase 1 [Source:HGNC Symbol;Acc:HGNC:12729]	11407.5	10675.8	8678.41	8252.58
595	1633.26	-0.464433	0.0897532	-5.17456	2.28e-07	3.8e-05	595	ENSG00000110092	CCND1	cyclin D1 [Source:HGNC Symbol;Acc:HGNC:1582]	2105.69	2050.23	1423.08	1476.5
3433	1132.32	0.560313	0.108604	5.15922	2.48e-07	4.05e-05	3433	ENSG00000119922	IFIT2	interferon induced protein with tetratricopeptide repeats 2 [Source:HGNC Symbol;Acc:HGNC:5409]	1035.32	851.267	1593.94	1412.01
55107	461.752	-0.652812	0.126577	-5.15745	2.5e-07	4.05e-05	55107	ENSG00000131620	ANO1	anoctamin 1 [Source:HGNC Symbol;Acc:HGNC:21625]	655.655	638.45	384.857	315.666
5580	349.814	0.692032	0.135292	5.11509	3.14e-07	5.01e-05	5580	ENSG00000163932	PRKCD	protein kinase C delta [Source:HGNC Symbol;Acc:HGNC:9399]	211.737	282.757	484.123	532.899
960	14975.4	-0.313339	0.0622971	-5.02975	4.91e-07	7.74e-05	960	ENSG00000026508	CD44	CD44 molecule (Indian blood group) [Source:HGNC Symbol;Acc:HGNC:1681]	17937.8	18070.4	14273.9	14412
57514	149.913	0.723521	0.144359	5.01196	5.39e-07	8.38e-05	57514	ENSG00000031081	ARHGAP31	Rho GTPase activating protein 31 [Source:HGNC Symbol;Acc:HGNC:29216]	93.4564	80.9303	213.177	260.227
10627	3833.15	0.370282	0.0745159	4.96917	6.72e-07	0.000103287	10627	ENSG00000101608	MYL12A	myosin light chain 12A [Source:HGNC Symbol;Acc:HGNC:16701]	3504.61	3632.87	4695.58	4728.2
349667	113.647	0.712309	0.143668	4.95803	7.12e-07	0.000106986	349667	ENSG00000186907	RTN4RL2	reticulon 4 receptor like 2 [Source:HGNC Symbol;Acc:HGNC:23053]	51.1089	67.9415	188.767	183.29
10123	1720.54	-0.436629	0.0880748	-4.95748	7.14e-07	0.000106986	10123	ENSG00000188042	ARL4C	ADP ribosylation factor like GTPase 4C [Source:HGNC Symbol;Acc:HGNC:698]	2186	2150.15	1536.17	1560.23
1827	4191.91	-0.373499	0.0762531	-4.89815	9.67e-07	0.000143167	1827	ENSG00000159200	RCAN1	regulator of calcineurin 1 [Source:HGNC Symbol;Acc:HGNC:3040]	5312.41	5000.69	4017	3778.94
116441	3001.94	-0.40555	0.0830465	-4.88341	1.04e-06	0.000152442	116441	ENSG00000163762	TM4SF18	transmembrane 4 L six family member 18 [Source:HGNC Symbol;Acc:HGNC:25181]	3557.18	3914.63	2659.83	2836.47
79754	373.184	-0.660537	0.135465	-4.87608	1.08e-06	0.000156334	79754	ENSG00000196372	ASB13	ankyrin repeat and SOCS box containing 13 [Source:HGNC Symbol;Acc:HGNC:19765]	509.629	558.519	227.009	316.798
3487	996.648	-0.534737	0.109787	-4.87067	1.11e-06	0.000158783	3487	ENSG00000141753	IGFBP4	insulin like growth factor binding protein 4 [Source:HGNC Symbol;Acc:HGNC:5473]	1185.73	1438.76	809.583	871.193
4791	1213.21	-0.519441	0.107255	-4.84306	1.28e-06	0.000180405	4791	ENSG00000077150	NFKB2	nuclear factor kappa B subunit 2 [Source:HGNC Symbol;Acc:HGNC:7795]	1680.75	1498.71	1132.6	928.896
7461	1323.13	-0.497528	0.102782	-4.84062	1.29e-06	0.000180535	7461	ENSG00000106665	CLIP2	CAP-Gly domain containing linker protein 2 [Source:HGNC Symbol;Acc:HGNC:2586]	1851.6	1579.64	1201.76	1082.77
26298	868.669	-0.523835	0.108468	-4.82939	1.37e-06	0.00018838	26298	ENSG00000135373	EHF	ETS homologous factor [Source:HGNC Symbol;Acc:HGNC:3246]	1162.36	1116.04	689.977	784.074
84168	696.252	0.558347	0.115656	4.82764	1.38e-06	0.00018838	84168	ENSG00000169604	ANTXR1	ANTXR cell adhesion molecule 1 [Source:HGNC Symbol;Acc:HGNC:21014]	527.152	616.469	900.712	963.97
10544	241.637	0.671774	0.139397	4.81915	1.44e-06	0.000194394	10544	ENSG00000101000	PROCR	protein C receptor [Source:HGNC Symbol;Acc:HGNC:9452]	163.549	172.851	375.093	332.637
5430	3604.49	0.381874	0.079547	4.8006	1.58e-06	0.000210946	5430	ENSG00000181222	POLR2A	RNA polymerase II subunit A [Source:HGNC Symbol;Acc:HGNC:9187]	3196.5	3469.01	4593.88	4314.1
28231	2248.69	-0.416777	0.0872552	-4.77653	1.78e-06	0.000233968	28231	ENSG00000101187	SLCO4A1	solute carrier organic anion transporter family member 4A1 [Source:HGNC Symbol;Acc:HGNC:10953]	2911.75	2720.66	2135.84	1946.04
5813	381.394	0.620206	0.129874	4.77545	1.79e-06	0.000233968	5813	ENSG00000185129	PURA	purine rich element binding protein A [Source:HGNC Symbol;Acc:HGNC:9701]	286.21	296.744	500.396	564.579
3437	824.325	0.5518	0.11645	4.73851	2.15e-06	0.000277942	3437	ENSG00000119917	IFIT3	interferon induced protein with tetratricopeptide repeats 3 [Source:HGNC Symbol;Acc:HGNC:5411]	754.952	608.476	1173.29	1025.07
10678	383.695	0.607968	0.128738	4.72251	2.33e-06	0.000297571	10678	ENSG00000170340	B3GNT2	UDP-GlcNAc:betaGal beta-1,3-N-acetylglucosaminyltransferase 2 [Source:HGNC Symbol;Acc:HGNC:15629]	299.352	294.746	515.041	548.739
54543	1620.02	-0.451575	0.0965466	-4.67727	2.91e-06	0.000367482	54543	ENSG00000196683	TOMM7	translocase of outer mitochondrial membrane 7 [Source:HGNC Symbol;Acc:HGNC:21648]	2165.56	1953.32	1353.1	1526.29
80270	778.814	-0.511848	0.109627	-4.66901	3.03e-06	0.000378637	80270	ENSG00000099377	HSD3B7	hydroxy-delta-5-steroid dehydrogenase, 3 beta- and steroid delta-isomerase 7 [Source:HGNC Symbol;Acc:HGNC:18324]	1039.7	999.14	690.79	634.727
9507	554.475	0.599552	0.129466	4.63098	3.64e-06	0.000450663	9507	ENSG00000158859	ADAMTS4	ADAM metallopeptidase with thrombospondin type 1 motif 4 [Source:HGNC Symbol;Acc:HGNC:220]	490.646	373.678	852.707	678.852
6181	5754.09	-0.345668	0.0748399	-4.61877	3.86e-06	0.00047316	6181	ENSG00000177600	RPLP2	ribosomal protein lateral stalk subunit P2 [Source:HGNC Symbol;Acc:HGNC:10377]	7022.37	6993.98	5139.84	5701.22
824	6260.99	-0.323099	0.0702029	-4.60236	4.18e-06	0.0005019	824	ENSG00000162909	CAPN2	calpain 2 [Source:HGNC Symbol;Acc:HGNC:1479]	7787.54	7340.68	5962.44	5956.93
860	148.874	0.661086	0.143612	4.60327	4.16e-06	0.0005019	860	ENSG00000124813	RUNX2	RUNX family transcription factor 2 [Source:HGNC Symbol;Acc:HGNC:10472]	106.599	61.9467	279.082	195.736
64423	2515.56	-0.374659	0.0815252	-4.59562	4.31e-06	0.000513309	64423	ENSG00000203485	INF2	inverted formin 2 [Source:HGNC Symbol;Acc:HGNC:23791]	3018.35	3179.26	2343.32	2326.2
6185	3528.13	0.359471	0.0783165	4.58998	4.43e-06	0.000522268	6185	ENSG00000118705	RPN2	ribophorin II [Source:HGNC Symbol;Acc:HGNC:10382]	3171.68	3417.06	4243.19	4411.41
55863	476.446	0.567686	0.12413	4.57333	4.8e-06	0.000560117	55863	ENSG00000171204	TMEM126B	transmembrane protein 126B [Source:HGNC Symbol;Acc:HGNC:30883]	356.302	408.648	641.971	651.698
11194	725.074	0.504589	0.110488	4.56692	4.95e-06	0.000572021	11194	ENSG00000197150	ABCB8	ATP binding cassette subfamily B member 8 [Source:HGNC Symbol;Acc:HGNC:49]	622.069	615.47	958.482	936.816
3604	92.8069	-0.640047	0.141377	-4.52725	5.98e-06	0.000684112	3604	ENSG00000049249	TNFRSF9	TNF receptor superfamily member 9 [Source:HGNC Symbol;Acc:HGNC:11924]	173.77	130.887	52.0737	44.1254
10974	695.952	-0.521598	0.115472	-4.51711	6.27e-06	0.000710962	10974	ENSG00000148671	ADIRF	adipogenesis regulatory factor [Source:HGNC Symbol;Acc:HGNC:24043]	943.325	892.232	539.451	631.332
5355	1798.7	0.435606	0.0970832	4.48694	7.23e-06	0.000811861	5355	ENSG00000102007	PLP2	proteolipid protein 2 [Source:HGNC Symbol;Acc:HGNC:9087]	1457.34	1755.49	2328.67	2230.03
56997	595.041	-0.530276	0.118697	-4.46748	7.91e-06	0.000873189	56997	ENSG00000163050	COQ8A	coenzyme Q8A [Source:HGNC Symbol;Acc:HGNC:16812]	842.567	738.364	479.241	510.27
5422	1197.14	0.449307	0.100573	4.46747	7.92e-06	0.000873189	5422	ENSG00000101868	POLA1	DNA polymerase alpha 1, catalytic subunit [Source:HGNC Symbol;Acc:HGNC:9173]	1003.2	1115.04	1473.52	1580.59
182	784.53	-0.488624	0.109703	-4.45405	8.43e-06	0.000921247	182	ENSG00000101384	JAG1	jagged canonical Notch ligand 1 [Source:HGNC Symbol;Acc:HGNC:6188]	1060.15	978.158	695.672	655.092
2934	3000.83	-0.359233	0.080705	-4.45119	8.54e-06	0.000925253	2934	ENSG00000148180	GSN	gelsolin [Source:HGNC Symbol;Acc:HGNC:4620]	3739.71	3614.89	2693.19	2915.67
9636	346.182	0.584674	0.131571	4.44379	8.84e-06	0.000949184	9636	ENSG00000187608	ISG15	ISG15 ubiquitin like modifier [Source:HGNC Symbol;Acc:HGNC:4053]	283.29	255.78	484.936	471.802
2921	87.4404	-0.598772	0.13523	-4.42779	9.52e-06	0.0010134	2921	ENSG00000163734	CXCL3	C-X-C motif chemokine ligand 3 [Source:HGNC Symbol;Acc:HGNC:4604]	201.515	98.9148	45.5645	31.6798
6136	15271.8	-0.31597	0.0715023	-4.41901	9.92e-06	0.00104629	6136	ENSG00000197958	RPL12	ribosomal protein L12 [Source:HGNC Symbol;Acc:HGNC:10302]	19141	17684.8	15271.4	13878
6160	6416.19	-0.320513	0.072613	-4.41399	1.01e-05	0.00106162	6160	ENSG00000071082	RPL31	ribosomal protein L31 [Source:HGNC Symbol;Acc:HGNC:10334]	7948.17	7547.5	5885.14	6337.08
7993	107.359	0.631514	0.143179	4.41065	1.03e-05	0.00106894	7993	ENSG00000104691	UBXN8	UBX domain protein 8 [Source:HGNC Symbol;Acc:HGNC:30307]	51.1089	69.9398	176.562	166.319
93109	277.941	0.604561	0.137442	4.39868	1.09e-05	0.00112004	93109	ENSG00000145014	TMEM44	transmembrane protein 44 [Source:HGNC Symbol;Acc:HGNC:25120]	191.293	220.81	370.211	418.625
6201	8895.95	-0.289344	0.0658414	-4.39457	1.11e-05	0.00113185	6201	ENSG00000171863	RPS7	ribosomal protein S7 [Source:HGNC Symbol;Acc:HGNC:10440]	10746	10492	8514.86	8677.99
56895	152.631	0.632708	0.14434	4.38346	1.17e-05	0.00118124	56895	ENSG00000026652	AGPAT4	1-acylglycerol-3-phosphate O-acyltransferase 4 [Source:HGNC Symbol;Acc:HGNC:20885]	106.599	88.9234	208.295	255.701
2707	115.548	0.629471	0.14394	4.37314	1.22e-05	0.00122021	2707	ENSG00000188910	GJB3	gap junction protein beta 3 [Source:HGNC Symbol;Acc:HGNC:4285]	62.791	73.9363	172.494	190.079
55815	42.4053	0.542371	0.124033	4.37278	1.23e-05	0.00122021	55815	ENSG00000102904	TSNAXIP1	translin associated factor X interacting protein 1 [Source:HGNC Symbol;Acc:HGNC:18586]	14.6026	11.9897	79.7379	76.9365
991	3125.07	0.432854	0.0990655	4.36938	1.25e-05	0.0012293	991	ENSG00000117399	CDC20	cell division cycle 20 [Source:HGNC Symbol;Acc:HGNC:1723]	2546.69	3034.39	3546.71	4374.07
51125	710.872	0.521457	0.119463	4.36501	1.27e-05	0.001244	51125	ENSG00000147533	GOLGA7	golgin A7 [Source:HGNC Symbol;Acc:HGNC:24876]	670.257	518.554	961.736	920.976
285282	254.461	0.615948	0.141789	4.3441	1.4e-05	0.00135762	285282	ENSG00000144840	RABL3	RAB, member of RAS oncogene family like 3 [Source:HGNC Symbol;Acc:HGNC:18072]	141.645	215.814	385.671	356.397
389792	661.614	0.49143	0.113612	4.32549	1.52e-05	0.00146575	389792	ENSG00000188483	IER5L	immediate early response 5 like [Source:HGNC Symbol;Acc:HGNC:23679]	551.977	579.501	881.998	845.171
652995	2243.23	-0.382835	0.0889993	-4.30155	1.7e-05	0.00162061	652995	nan	nan	nan	2729.22	2829.56	2201.74	1930.2
5795	998.847	-0.465021	0.108225	-4.29681	1.73e-05	0.00162998	5795	ENSG00000149177	PTPRJ	protein tyrosine phosphatase receptor type J [Source:HGNC Symbol;Acc:HGNC:9673]	1388.7	1183.98	912.917	829.331
7162	38.0243	0.51466	0.119775	4.29691	1.73e-05	0.00162998	7162	ENSG00000146242	TPBG	trophoblast glycoprotein [Source:HGNC Symbol;Acc:HGNC:12004]	13.1423	7.99312	70.7877	72.4109
1073	2085.73	0.389047	0.0910098	4.27478	1.91e-05	0.00178596	1073	ENSG00000165410	CFL2	cofilin 2 [Source:HGNC Symbol;Acc:HGNC:1875]	1816.56	2004.27	2460.48	2730.12
301	12764.6	-0.281659	0.0659219	-4.27262	1.93e-05	0.00178962	301	ENSG00000135046	ANXA1	annexin A1 [Source:HGNC Symbol;Acc:HGNC:533]	15015.8	15377.8	12008.7	12740.9
3866	109.651	-0.607823	0.142612	-4.26206	2.03e-05	0.00186206	3866	ENSG00000171346	KRT15	keratin 15 [Source:HGNC Symbol;Acc:HGNC:6421]	202.976	145.874	71.6013	53.1767
7133	281.855	-0.577787	0.135695	-4.258	2.06e-05	0.00188198	7133	ENSG00000028137	TNFRSF1B	TNF receptor superfamily member 1B [Source:HGNC Symbol;Acc:HGNC:11917]	405.951	379.673	218.059	213.838
6189	9788.4	-0.306309	0.0721537	-4.24523	2.18e-05	0.00197757	6189	ENSG00000145425	RPS3A	ribosomal protein S3A [Source:HGNC Symbol;Acc:HGNC:10421]	11828.1	11696.9	8857.41	9903.32
4053	538.082	0.515998	0.121638	4.24209	2.21e-05	0.00199059	4053	ENSG00000119681	LTBP2	latent transforming growth factor beta binding protein 2 [Source:HGNC Symbol;Acc:HGNC:6715]	459.981	437.623	763.205	664.143
283551	770.751	-0.465505	0.109929	-4.2346	2.29e-05	0.00204298	283551	ENSG00000214900	LINC01588	long intergenic non-protein coding RNA 1588 [Source:HGNC Symbol;Acc:HGNC:27503]	963.769	1022.12	696.486	647.172
6050	187.103	-0.60376	0.143667	-4.20249	2.64e-05	0.00233838	6050	ENSG00000023191	RNH1	ribonuclease/angiogenin inhibitor 1 [Source:HGNC Symbol;Acc:HGNC:10074]	239.482	311.732	141.575	115.405
3339	3422.79	0.368386	0.0877238	4.19939	2.68e-05	0.00235347	3339	ENSG00000142798	HSPG2	heparan sulfate proteoglycan 2 [Source:HGNC Symbol;Acc:HGNC:5273]	3238.85	3110.32	4582.49	3857.01
55624	1215.24	0.407913	0.0974233	4.18701	2.83e-05	0.00243434	55624	ENSG00000085998	POMGNT1	protein O-linked mannose N-acetylglucosaminyltransferase 1 (beta 1,2-) [Source:HGNC Symbol;Acc:HGNC:19139]	1130.24	1071.08	1494.68	1554.57
7431	49187.7	-0.266053	0.0635109	-4.18909	2.8e-05	0.00243434	7431	ENSG00000026025	VIM	vimentin [Source:HGNC Symbol;Acc:HGNC:12692]	60349.4	56139.7	47379.7	48625
6228	11328.2	-0.271494	0.0648444	-4.18685	2.83e-05	0.00243434	6228	ENSG00000186468	RPS23	ribosomal protein S23 [Source:HGNC Symbol;Acc:HGNC:10410]	13646.1	13235.6	10879.3	11177.3
3315	5770.84	0.347655	0.0831292	4.18211	2.89e-05	0.00246819	3315	ENSG00000106211	HSPB1	heat shock protein family B (small) member 1 [Source:HGNC Symbol;Acc:HGNC:5246]	4935.66	5876.94	7221.16	6899.4
71	30661.9	-0.272859	0.0654963	-4.16603	3.1e-05	0.00263026	71	ENSG00000184009	ACTG1	actin gamma 1 [Source:HGNC Symbol;Acc:HGNC:144]	35617.1	37178	28699.1	30965.8
1435	1092.7	-0.417434	0.100302	-4.16175	3.16e-05	0.00264304	1435	ENSG00000184371	CSF1	colony stimulating factor 1 [Source:HGNC Symbol;Acc:HGNC:2432]	1393.08	1358.83	947.904	1020.54
9644	759.808	-0.455503	0.109409	-4.16329	3.14e-05	0.00264304	9644	ENSG00000107957	SH3PXD2A	SH3 and PX domains 2A [Source:HGNC Symbol;Acc:HGNC:23664]	952.087	997.141	654.176	678.852
2709	166.475	0.596528	0.143868	4.14637	3.38e-05	0.00280759	2709	ENSG00000189280	GJB5	gap junction protein beta 5 [Source:HGNC Symbol;Acc:HGNC:4287]	124.122	103.911	231.077	260.227
11177	2149.52	0.360172	0.0869818	4.14077	3.46e-05	0.00285738	11177	ENSG00000198604	BAZ1A	bromodomain adjacent to zinc finger domain 1A [Source:HGNC Symbol;Acc:HGNC:960]	1930.46	2067.22	2552.43	2736.9
8325	128.794	-0.595451	0.144227	-4.12857	3.65e-05	0.00299292	8325	ENSG00000177283	FZD8	frizzled class receptor 8 [Source:HGNC Symbol;Acc:HGNC:4046]	219.038	173.85	74.0423	89.3822
79948	379.682	-0.53284	0.129145	-4.12591	3.69e-05	0.00300745	79948	ENSG00000129951	PLPPR3	phospholipid phosphatase related 3 [Source:HGNC Symbol;Acc:HGNC:23497]	532.993	492.576	318.138	296.432
976	1678.44	0.365266	0.0887762	4.11446	3.88e-05	0.00313962	976	ENSG00000123146	ADGRE5	adhesion G protein-coupled receptor E5 [Source:HGNC Symbol;Acc:HGNC:1711]	1544.95	1568.65	2049.59	2088.6
5831	1898.85	-0.353057	0.0860341	-4.10369	4.07e-05	0.00326769	5831	ENSG00000183010	PYCR1	pyrroline-5-carboxylate reductase 1 [Source:HGNC Symbol;Acc:HGNC:9721]	2313.04	2338.99	1754.23	1796.69
64785	302.332	0.564775	0.138013	4.09218	4.27e-05	0.00338944	64785	ENSG00000181938	GINS3	GINS complex subunit 3 [Source:HGNC Symbol;Acc:HGNC:25851]	192.754	265.771	413.335	434.465
2316	14230.2	-0.274229	0.0669913	-4.0935	4.25e-05	0.00338944	2316	ENSG00000196924	FLNA	filamin A [Source:HGNC Symbol;Acc:HGNC:3754]	16430.8	17375	13433.4	14235.5
3654	5257.38	-0.306932	0.075112	-4.08632	4.38e-05	0.00345354	3654	ENSG00000184216	IRAK1	interleukin 1 receptor associated kinase 1 [Source:HGNC Symbol;Acc:HGNC:6112]	6156.44	6487.41	4824.95	5243
140467	568.33	-0.487269	0.119665	-4.07195	4.66e-05	0.00364995	140467	ENSG00000198816	ZNF358	zinc finger protein 358 [Source:HGNC Symbol;Acc:HGNC:16838]	693.621	794.316	493.073	474.065
79056	2059.41	-0.343229	0.0844395	-4.06479	4.81e-05	0.00373976	79056	ENSG00000135378	PRRG4	proline rich and Gla domain 4 [Source:HGNC Symbol;Acc:HGNC:30799]	2521.86	2504.84	1908.01	1961.88
55068	21.1313	0.399037	0.098257	4.06115	4.88e-05	0.00377431	55068	ENSG00000120658	ENOX1	ecto-NOX disulfide-thiol exchanger 1 [Source:HGNC Symbol;Acc:HGNC:25474]	0	1.99828	40.6826	48.6511
8519	650.787	-0.511783	0.126399	-4.04895	5.14e-05	0.0039514	8519	ENSG00000185885	IFITM1	interferon induced transmembrane protein 1 [Source:HGNC Symbol;Acc:HGNC:5412]	1007.58	730.371	568.742	504.613
5552	4738.21	-0.314223	0.0777034	-4.04387	5.26e-05	0.0040126	5552	ENSG00000122862	SRGN	serglycin [Source:HGNC Symbol;Acc:HGNC:9361]	5934.48	5499.26	4322.93	4712.36
105371414	537.734	0.526561	0.130504	4.03484	5.46e-05	0.00414415	105371414	ENSG00000260279	AC137932.1	novel transcript, antisense to ANKRD11	379.666	489.578	821.788	632.464
7040	674.152	0.457221	0.113725	4.02042	5.81e-05	0.00437867	7040	ENSG00000105329	TGFB1	transforming growth factor beta 1 [Source:HGNC Symbol;Acc:HGNC:11766]	557.818	614.471	868.166	872.325
10020	4103.11	-0.29873	0.0744375	-4.01317	5.99e-05	0.00448767	10020	ENSG00000159921	GNE	glucosamine (UDP-N-acetyl)-2-epimerase/N-acetylmannosamine kinase [Source:HGNC Symbol;Acc:HGNC:23657]	4972.17	4869.81	3842.06	4041.43
11282	1596.45	-0.368742	0.0919228	-4.01143	6.04e-05	0.0044931	11282	ENSG00000161013	MGAT4B	alpha-1,3-mannosyl-glycoprotein 4-beta-N-acetylglucosaminyltransferase B [Source:HGNC Symbol;Acc:HGNC:7048]	1977.19	1962.31	1414.94	1542.13
374383	430.353	0.501411	0.125661	3.9902	6.6e-05	0.00485525	374383	ENSG00000188211	NCR3LG1	natural killer cell cytotoxicity receptor 3 ligand 1 [Source:HGNC Symbol;Acc:HGNC:42400]	349.001	366.684	556.538	587.207
1508	3932.96	0.307137	0.0769483	3.99148	6.57e-05	0.00485525	1508	ENSG00000164733	CTSB	cathepsin B [Source:HGNC Symbol;Acc:HGNC:2527]	3599.53	3913.63	4704.53	4774.59
3880	643.057	-0.47674	0.120254	-3.96444	7.36e-05	0.00537796	3880	ENSG00000171345	KRT19	keratin 19 [Source:HGNC Symbol;Acc:HGNC:6436]	867.392	814.299	608.611	487.642
2048	482.797	-0.485295	0.123174	-3.93992	8.15e-05	0.00592274	2048	ENSG00000133216	EPHB2	EPH receptor B2 [Source:HGNC Symbol;Acc:HGNC:3393]	641.052	627.46	384.857	432.202
5524	4201.57	-0.340111	0.0863757	-3.93758	8.23e-05	0.00594532	5524	ENSG00000119383	PTPA	protein phosphatase 2 phosphatase activator [Source:HGNC Symbol;Acc:HGNC:9308]	5175.15	5073.63	3589.83	4311.84
5328	3295.94	-0.304959	0.0775109	-3.9344	8.34e-05	0.00598874	5328	ENSG00000122861	PLAU	plasminogen activator, urokinase [Source:HGNC Symbol;Acc:HGNC:9052]	4006.94	3923.62	3240.77	3067.28
139818	3793.98	-0.292477	0.0748555	-3.90723	9.34e-05	0.00666439	139818	ENSG00000147251	DOCK11	dedicator of cytokinesis 11 [Source:HGNC Symbol;Acc:HGNC:23483]	4455.24	4626.02	3615.87	3692.95
216	11349.3	-0.253037	0.0649684	-3.89477	9.83e-05	0.00697524	216	ENSG00000165092	ALDH1A1	aldehyde dehydrogenase 1 family member A1 [Source:HGNC Symbol;Acc:HGNC:402]	13459.2	13307.5	10902.1	11360.6
347733	1223.43	-0.395978	0.101718	-3.89291	9.9e-05	0.00698805	347733	ENSG00000137285	TUBB2B	tubulin beta 2B class IIb [Source:HGNC Symbol;Acc:HGNC:30829]	1486.54	1572.65	1033.34	1192.52
2787	736.616	0.44069	0.113727	3.87499	0.000106628	0.00744334	2787	ENSG00000174021	GNG5	G protein subunit gamma 5 [Source:HGNC Symbol;Acc:HGNC:4408]	597.245	694.402	972.314	918.713
5584	1835.02	0.346772	0.0894949	3.87476	0.000106728	0.00744334	5584	ENSG00000163558	PRKCI	protein kinase C iota [Source:HGNC Symbol;Acc:HGNC:9404]	1772.75	1659.57	2176.52	2319.41
4048	2020.23	0.329197	0.085282	3.8601	0.000113341	0.00785938	4048	ENSG00000111144	LTA4H	leukotriene A4 hydrolase [Source:HGNC Symbol;Acc:HGNC:6710]	1866.21	1946.32	2448.28	2467.63
8444	166.28	0.553176	0.143588	3.85253	0.000116902	0.00806026	8444	ENSG00000143479	DYRK3	dual specificity tyrosine phosphorylation regulated kinase 3 [Source:HGNC Symbol;Acc:HGNC:3094]	118.281	119.897	230.263	250.044
576	215.15	0.540669	0.14101	3.83426	0.000125945	0.00863472	576	ENSG00000121753	ADGRB2	adhesion G protein-coupled receptor B2 [Source:HGNC Symbol;Acc:HGNC:944]	163.549	161.861	321.392	282.855
7025	2942.45	-0.346213	0.0905752	-3.82239	0.000132166	0.00901031	7025	ENSG00000175745	NR2F1	nuclear receptor subfamily 2 group F member 1 [Source:HGNC Symbol;Acc:HGNC:7975]	3822.95	3387.08	2953.56	2547.96
5874	4776.01	-0.286636	0.0750195	-3.82082	0.000133008	0.00901703	5874	ENSG00000041353	RAB27B	RAB27B, member RAS oncogene family [Source:HGNC Symbol;Acc:HGNC:9767]	5950.54	5465.29	4660.6	4556.23
224	1636.42	0.346426	0.0912709	3.79558	0.000147296	0.00993021	224	ENSG00000072210	ALDH3A2	aldehyde dehydrogenase 3 family member A2 [Source:HGNC Symbol;Acc:HGNC:403]	1547.87	1509.7	1930.8	2081.81
6154	9639.52	-0.275707	0.0727907	-3.78767	0.000152065	0.0101951	6154	ENSG00000161970	RPL26	ribosomal protein L26 [Source:HGNC Symbol;Acc:HGNC:10327]	11744.8	11199.4	9857.39	8842.05
7185	178.76	-0.539897	0.143325	-3.76693	0.000165265	0.0110192	7185	ENSG00000056558	TRAF1	TNF receptor associated factor 1 [Source:HGNC Symbol;Acc:HGNC:12031]	261.386	248.786	117.166	144.822
23560	2432.78	0.312302	0.0830429	3.76074	0.000169413	0.011173	23560	ENSG00000107937	GTPBP4	GTP binding protein 4 [Source:HGNC Symbol;Acc:HGNC:21535]	2288.22	2339.99	2846.97	3035.6
23521	20539.3	-0.253375	0.0673599	-3.76151	0.000168894	0.011173	23521	ENSG00000142541	RPL13A	ribosomal protein L13a [Source:HGNC Symbol;Acc:HGNC:10304]	24535.2	23929.4	19205.4	21060.2
6206	7753.5	-0.32484	0.0867205	-3.74582	0.000179802	0.0117941	6206	ENSG00000112306	RPS12	ribosomal protein S12 [Source:HGNC Symbol;Acc:HGNC:10385]	9490.2	9329.97	6530.37	8143.96
1975	5403.37	-0.2919	0.0780411	-3.74034	0.000183773	0.0119415	1975	ENSG00000063046	EIF4B	eukaryotic translation initiation factor 4B [Source:HGNC Symbol;Acc:HGNC:3285]	6759.52	6188.67	5448.21	4946.57
6385	1642.67	-0.355214	0.0949769	-3.74	0.000184019	0.0119415	6385	ENSG00000124145	SDC4	syndecan 4 [Source:HGNC Symbol;Acc:HGNC:10661]	2120.29	1921.35	1449.11	1605.48
9411	1672.52	0.333329	0.0893018	3.73261	0.000189504	0.0122321	9411	ENSG00000137962	ARHGAP29	Rho GTPase activating protein 29 [Source:HGNC Symbol;Acc:HGNC:30207]	1568.31	1578.64	2084.58	1994.69
10365	755.163	0.427965	0.114766	3.72901	0.000192233	0.0123426	10365	ENSG00000127528	KLF2	Kruppel like factor 2 [Source:HGNC Symbol;Acc:HGNC:6347]	679.019	655.436	1050.42	877.982
100132074	47.4526	0.47367	0.127184	3.72429	0.000195865	0.0125096	100132074	ENSG00000204060	FOXO6	forkhead box O6 [Source:HGNC Symbol;Acc:HGNC:24814]	23.3641	18.9837	90.3153	72.4109
2036	398.79	0.479379	0.128974	3.71687	0.00020171	0.0128154	2036	ENSG00000088367	EPB41L1	erythrocyte membrane protein band 4.1 like 1 [Source:HGNC Symbol;Acc:HGNC:3378]	343.16	324.72	563.047	492.168
2920	193.052	-0.524814	0.141999	-3.6959	0.000219113	0.0137769	2920	ENSG00000081041	CXCL2	C-X-C motif chemokine ligand 2 [Source:HGNC Symbol;Acc:HGNC:4603]	278.909	262.774	144.016	148.216
100507056	395.796	-0.483047	0.130658	-3.69703	0.000218136	0.0137769	100507056	nan	nan	nan	573.88	479.587	347.429	308.878
6202	12982.6	-0.242339	0.0656316	-3.69242	0.000222131	0.0138946	6202	ENSG00000142937	RPS8	ribosomal protein S8 [Source:HGNC Symbol;Acc:HGNC:10441]	15335.6	15176.9	12400.1	13173.1
6128	12039.2	-0.233241	0.063288	-3.68539	0.000228353	0.0142106	6128	ENSG00000089009	RPL6	ribosomal protein L6 [Source:HGNC Symbol;Acc:HGNC:10362]	14062.3	14138.8	11898.8	11910.5
2043	1838.79	-0.340118	0.0926323	-3.6717	0.000240942	0.0149175	2043	ENSG00000116106	EPHA4	EPH receptor A4 [Source:HGNC Symbol;Acc:HGNC:3388]	2400.66	2099.19	1753.42	1690.34
84316	369.491	0.480145	0.130885	3.66844	0.000244037	0.0150324	84316	ENSG00000183011	NAA38	N-alpha-acetyltransferase 38, NatC auxiliary subunit [Source:HGNC Symbol;Acc:HGNC:28212]	289.131	323.721	465.409	518.19
274	1271.48	-0.358437	0.0977519	-3.6668	0.000245602	0.0150525	274	ENSG00000136717	BIN1	bridging integrator 1 [Source:HGNC Symbol;Acc:HGNC:1052]	1578.54	1555.66	1119.58	1238.9
5687	2351.51	-0.335126	0.0914895	-3.663	0.000249279	0.015201	5687	ENSG00000100902	PSMA6	proteasome 20S subunit alpha 6 [Source:HGNC Symbol;Acc:HGNC:9535]	2834.36	2900.5	2025.99	2397.48
3434	862.006	0.437048	0.119543	3.656	0.000256182	0.0155438	3434	ENSG00000185745	IFIT1	interferon induced protein with tetratricopeptide repeats 1 [Source:HGNC Symbol;Acc:HGNC:5407]	868.852	639.449	1159.45	1056.75
7581	309.202	-0.487374	0.133833	-3.64167	0.00027088	0.0163539	7581	ENSG00000189180	ZNF33A	zinc finger protein 33A [Source:HGNC Symbol;Acc:HGNC:13096]	423.474	405.651	264.437	242.124
23199	1022.56	0.388201	0.107043	3.62658	0.0002872	0.0172533	23199	ENSG00000131149	GSE1	Gse1 coiled-coil protein [Source:HGNC Symbol;Acc:HGNC:28979]	1000.28	858.261	1337.64	1221.93
9057	1465.1	0.342923	0.094665	3.62249	0.000291779	0.0174421	9057	ENSG00000103064	SLC7A6	solute carrier family 7 member 6 [Source:HGNC Symbol;Acc:HGNC:11064]	1358.04	1377.81	1710.3	1883.81
7128	83.6438	-0.508531	0.140841	-3.61066	0.000305417	0.0181678	7128	ENSG00000118503	TNFAIP3	TNF alpha induced protein 3 [Source:HGNC Symbol;Acc:HGNC:11896]	138.724	119.897	52.8874	49.7825
8638	582.162	0.454853	0.12636	3.59967	0.000318626	0.0188611	8638	ENSG00000135114	OASL	2'-5'-oligoadenylate synthetase like [Source:HGNC Symbol;Acc:HGNC:8090]	576.801	419.639	751.814	767.103
84419	51.5891	-0.463602	0.129137	-3.59001	0.000330661	0.0194785	84419	ENSG00000166920	C15orf48	chromosome 15 open reading frame 48 [Source:HGNC Symbol;Acc:HGNC:29898]	91.9961	79.9312	20.3413	30.5483
23109	117.533	0.515089	0.143593	3.58714	0.000334327	0.0195993	23109	ENSG00000181418	DDN	dendrin [Source:HGNC Symbol;Acc:HGNC:24458]	78.8538	76.9338	147.271	204.787
8322	713.712	-0.404179	0.112966	-3.57788	0.000346396	0.0202092	8322	ENSG00000174804	FZD4	frizzled class receptor 4 [Source:HGNC Symbol;Acc:HGNC:4042]	955.007	850.268	627.325	650.566
56829	1638.36	0.339727	0.0952139	3.56803	0.00035967	0.0208832	56829	ENSG00000105939	ZC3HAV1	zinc finger CCCH-type containing, antiviral 1 [Source:HGNC Symbol;Acc:HGNC:23721]	1506.98	1558.66	2143.97	1869.11
5073	20.5218	0.338502	0.0950021	3.5631	0.000366506	0.0210765	5073	ENSG00000140694	PARN	poly(A)-specific ribonuclease [Source:HGNC Symbol;Acc:HGNC:8609]	2.92051	1.99828	57.7693	26.0227
126433	1414.43	-0.344071	0.0966069	-3.56156	0.000368664	0.0210765	126433	ENSG00000161243	FBXO27	F-box protein 27 [Source:HGNC Symbol;Acc:HGNC:18753]	1825.32	1646.58	1364.49	1273.98
2355	2551.62	-0.290209	0.0815175	-3.56008	0.00037074	0.0210765	2355	ENSG00000075426	FOSL2	FOS like 2, AP-1 transcription factor subunit [Source:HGNC Symbol;Acc:HGNC:3798]	2989.14	3124.31	2501.98	2407.66
56937	134.235	-0.514185	0.144396	-3.56094	0.00036953	0.0210765	56937	ENSG00000124225	PMEPA1	prostate transmembrane protein, androgen induced 1 [Source:HGNC Symbol;Acc:HGNC:14107]	183.992	204.824	90.3153	100.696
1915	122133	-0.225584	0.0633766	-3.55941	0.000371683	0.0210765	1915	ENSG00000156508	EEF1A1	eukaryotic translation elongation factor 1 alpha 1 [Source:HGNC Symbol;Acc:HGNC:3189]	147441	137929	124144	118115
6125	12646.6	-0.225666	0.0636689	-3.54437	0.000393553	0.0222129	6125	ENSG00000122406	RPL5	ribosomal protein L5 [Source:HGNC Symbol;Acc:HGNC:10360]	14989.5	14562.5	12494.4	12588.2
1968	8028.26	-0.237531	0.067263	-3.53137	0.000413408	0.0232255	1968	ENSG00000130741	EIF2S3	eukaryotic translation initiation factor 2 subunit gamma [Source:HGNC Symbol;Acc:HGNC:3267]	9620.16	9225.06	7859.87	7977.64
100507246	2611.99	-0.295836	0.0838522	-3.52807	0.000418607	0.0234092	100507246	ENSG00000163597	SNHG16	small nucleolar RNA host gene 16 [Source:HGNC Symbol;Acc:HGNC:44352]	3297.26	2979.43	2495.47	2511.75
100996813	31.2988	0.397056	0.112658	3.52442	0.000424408	0.0236247	100996813	nan	nan	nan	11.682	8.99226	45.5645	69.0166
7846	1178.49	0.374918	0.106478	3.52108	0.000429796	0.0238154	7846	ENSG00000167552	TUBA1A	tubulin alpha 1a [Source:HGNC Symbol;Acc:HGNC:20766]	1013.42	1136.02	1345.78	1596.43
92737	2001.71	-0.336402	0.096099	-3.50057	0.000464258	0.0256081	92737	ENSG00000187957	DNER	delta/notch like EGF repeat containing [Source:HGNC Symbol;Acc:HGNC:24456]	2659.13	2238.07	1791.66	1958.49
11031	950.896	-0.361393	0.103363	-3.49633	0.000471698	0.0259007	11031	ENSG00000168461	RAB31	RAB31, member RAS oncogene family [Source:HGNC Symbol;Acc:HGNC:9771]	1166.74	1185.98	851.08	904.004
135228	2645.53	-0.292823	0.0839969	-3.48612	0.000490086	0.0267892	135228	ENSG00000156535	CD109	CD109 molecule [Source:HGNC Symbol;Acc:HGNC:21685]	3316.24	3033.39	2467.81	2611.32
8907	1743.34	0.327958	0.0942717	3.47886	0.00050356	0.0274022	8907	ENSG00000072958	AP1M1	adaptor related protein complex 1 subunit mu 1 [Source:HGNC Symbol;Acc:HGNC:13667]	1543.49	1732.51	2031.69	2224.37
10135	2680.67	-0.332036	0.0955094	-3.47647	0.000508061	0.0275238	10135	ENSG00000105835	NAMPT	nicotinamide phosphoribosyltransferase [Source:HGNC Symbol;Acc:HGNC:30092]	3542.58	3007.41	2713.53	2317.15
10574	7124.28	0.258037	0.0743526	3.47044	0.0005196	0.0278998	10574	ENSG00000135624	CCT7	chaperonin containing TCP1 subunit 7 [Source:HGNC Symbol;Acc:HGNC:1622]	6682.13	7217.79	8082	8797.92
415116	861.409	-0.373184	0.107529	-3.47055	0.00051939	0.0278998	415116	ENSG00000198355	PIM3	Pim-3 proto-oncogene, serine/threonine kinase [Source:HGNC Symbol;Acc:HGNC:19310]	1109.79	1038.11	820.974	752.394
388524	299.448	-0.481569	0.138812	-3.46922	0.00052197	0.0279035	388524	nan	nan	nan	430.775	380.672	202.599	279.461
84166	122.672	0.494141	0.142668	3.46358	0.000533046	0.0283707	84166	ENSG00000140853	NLRC5	NLR family CARD domain containing 5 [Source:HGNC Symbol;Acc:HGNC:29933]	59.8705	100.913	213.177	156.136
54502	490.292	0.425628	0.123107	3.45739	0.000545436	0.0289033	54502	ENSG00000163694	RBM47	RNA binding motif protein 47 [Source:HGNC Symbol;Acc:HGNC:30358]	452.679	404.652	650.108	610.967
4199	815.497	0.373051	0.107957	3.45555	0.000549178	0.0289751	4199	ENSG00000065833	ME1	malic enzyme 1 [Source:HGNC Symbol;Acc:HGNC:6983]	757.873	731.37	985.332	1048.83
4205	537.87	0.410318	0.118835	3.45282	0.000554753	0.0291425	4205	ENSG00000068305	MEF2A	myocyte enhancer factor 2A [Source:HGNC Symbol;Acc:HGNC:6993]	473.123	479.587	686.722	684.509
6157	9162.96	-0.243107	0.0704674	-3.44993	0.000560742	0.0292043	6157	ENSG00000166441	RPL27A	ribosomal protein L27a [Source:HGNC Symbol;Acc:HGNC:10329]	11045.4	10517.9	9376.52	8645.18
8837	1374.64	-0.325604	0.0943524	-3.45093	0.000558654	0.0292043	8837	ENSG00000003402	CFLAR	CASP8 and FADD like apoptosis regulator [Source:HGNC Symbol;Acc:HGNC:1876]	1720.18	1628.6	1321.37	1268.32
6194	11220.4	-0.244665	0.0712366	-3.43455	0.000593547	0.0307807	6194	ENSG00000137154	RPS6	ribosomal protein S6 [Source:HGNC Symbol;Acc:HGNC:10429]	13799.4	12623.1	11395.2	10655.7
57670	372.194	0.442744	0.129061	3.43049	0.00060249	0.0311116	57670	ENSG00000122778	KIAA1549	KIAA1549 [Source:HGNC Symbol;Acc:HGNC:22219]	321.256	314.729	494.7	477.459
79590	710.369	0.380219	0.11096	3.42662	0.000611134	0.0312916	79590	ENSG00000143314	MRPL24	mitochondrial ribosomal protein L24 [Source:HGNC Symbol;Acc:HGNC:14037]	654.194	635.453	886.88	892.69
7402	702.197	0.381252	0.111245	3.42713	0.000609999	0.0312916	7402	ENSG00000152818	UTRN	utrophin [Source:HGNC Symbol;Acc:HGNC:12635]	641.052	632.455	872.235	888.165
5605	5435.91	-0.23813	0.0695178	-3.42545	0.000613772	0.0312946	5605	ENSG00000126934	MAP2K2	mitogen-activated protein kinase kinase 2 [Source:HGNC Symbol;Acc:HGNC:6842]	6398.84	6367.52	5349.76	5367.46
23169	359.61	0.464733	0.136101	3.41462	0.000638701	0.0322558	23169	ENSG00000116704	SLC35D1	solute carrier family 35 member D1 [Source:HGNC Symbol;Acc:HGNC:20800]	281.829	308.734	407.639	555.527
221687	1258.39	-0.344592	0.100974	-3.41269	0.000643255	0.0322558	221687	ENSG00000180537	RNF182	ring finger protein 182 [Source:HGNC Symbol;Acc:HGNC:28522]	1569.77	1521.69	1085.41	1259.27
3309	13363.4	-0.230302	0.0674635	-3.41373	0.0006408	0.0322558	3309	ENSG00000044574	HSPA5	heat shock protein family A (Hsp70) member 5 [Source:HGNC Symbol;Acc:HGNC:5238]	16300.8	14994.1	13197.4	13238.7
6709	5547.26	0.246352	0.0721642	3.41377	0.000640716	0.0322558	6709	ENSG00000197694	SPTAN1	spectrin alpha, non-erythrocytic 1 [Source:HGNC Symbol;Acc:HGNC:11273]	5252.54	5628.15	6495.38	6590.52
10049	5408.49	-0.254202	0.0745433	-3.41013	0.000649327	0.0324263	10049	ENSG00000105993	DNAJB6	DnaJ heat shock protein family (Hsp40) member B6 [Source:HGNC Symbol;Acc:HGNC:14888]	6489.38	6296.58	5532.02	5047.26
1191	425.849	0.429582	0.126157	3.40515	0.000661277	0.0328877	1191	ENSG00000120885	CLU	clusterin [Source:HGNC Symbol;Acc:HGNC:2095]	353.382	383.67	565.488	537.424
10007	1272.72	-0.345399	0.101537	-3.4017	0.000669677	0.0331695	10007	ENSG00000113552	GNPDA1	glucosamine-6-phosphate deaminase 1 [Source:HGNC Symbol;Acc:HGNC:4417]	1524.51	1602.62	1093.55	1277.37
9603	1157.25	-0.352923	0.10387	-3.39773	0.000679475	0.033518	9603	ENSG00000050344	NFE2L3	nuclear factor, erythroid 2 like 3 [Source:HGNC Symbol;Acc:HGNC:7783]	1520.13	1339.85	1130.16	1009.23
7086	6284.97	-0.236164	0.0699501	-3.37618	0.000735001	0.0361103	7086	ENSG00000163931	TKT	transketolase [Source:HGNC Symbol;Acc:HGNC:11834]	7583.11	7170.83	6212.23	6185.47
1603	859.419	0.368826	0.109423	3.37063	0.000749953	0.0366963	1603	ENSG00000129562	DAD1	defender against cell death 1 [Source:HGNC Symbol;Acc:HGNC:2664]	749.111	819.295	1012.18	1132.55
2000	829.473	0.365889	0.108683	3.36659	0.000761047	0.0370896	2000	ENSG00000102034	ELF4	E74 like ETS transcription factor 4 [Source:HGNC Symbol;Acc:HGNC:3319]	734.509	784.325	1077.27	987.73
8936	576.69	0.396884	0.118059	3.36174	0.000774532	0.0375847	8936	ENSG00000112290	WASF1	WASP family member 1 [Source:HGNC Symbol;Acc:HGNC:12732]	531.533	498.571	704.622	756.92
641638	314.299	-0.450279	0.133983	-3.36072	0.000777402	0.0375847	641638	ENSG00000245910	SNHG6	small nucleolar RNA host gene 6 [Source:HGNC Symbol;Acc:HGNC:32965]	433.696	397.658	277.455	248.912
30818	277.137	-0.463815	0.138092	-3.35873	0.000783021	0.0377062	30818	ENSG00000115041	KCNIP3	potassium voltage-gated channel interacting protein 3 [Source:HGNC Symbol;Acc:HGNC:15523]	353.382	389.664	201.786	252.307
3419	666.069	0.379747	0.113197	3.35475	0.000794361	0.0381011	3419	ENSG00000166411	IDH3A	isocitrate dehydrogenase (NAD(+)) 3 catalytic subunit alpha [Source:HGNC Symbol;Acc:HGNC:5384]	620.609	586.495	826.67	844.039
9241	202.954	0.472197	0.141728	3.33172	0.000863106	0.0412354	9241	ENSG00000183691	NOG	noggin [Source:HGNC Symbol;Acc:HGNC:7866]	148.946	170.853	285.592	271.541
51520	4014.29	-0.256173	0.0769167	-3.33052	0.000866849	0.0412518	51520	ENSG00000133706	LARS1	leucyl-tRNA synthetase 1 [Source:HGNC Symbol;Acc:HGNC:6512]	4938.58	4563.07	3995.84	3844.56
3489	2726.15	-0.267809	0.0804863	-3.32738	0.000876654	0.0415554	3489	ENSG00000167779	IGFBP6	insulin like growth factor binding protein 6 [Source:HGNC Symbol;Acc:HGNC:5475]	3143.93	3335.13	2640.3	2657.71
6230	5577.28	-0.238205	0.0717644	-3.31927	0.000902532	0.0426157	6230	ENSG00000118181	RPS25	ribosomal protein S25 [Source:HGNC Symbol;Acc:HGNC:10413]	6760.98	6345.54	5549.1	5438.74
9045	4808.96	-0.237661	0.0716242	-3.31817	0.000906086	0.0426177	9045	ENSG00000188846	RPL14	ribosomal protein L14 [Source:HGNC Symbol;Acc:HGNC:10305]	5646.81	5648.14	4655.71	4824.37
1645	1231.73	-0.35722	0.107762	-3.3149	0.000916772	0.0429538	1645	ENSG00000187134	AKR1C1	aldo-keto reductase family 1 member C1 [Source:HGNC Symbol;Acc:HGNC:384]	1511.36	1537.68	1002.42	1269.45
7582	254.318	-0.458802	0.138709	-3.30766	0.000940773	0.0439088	7582	ENSG00000196693	ZNF33B	zinc finger protein 33B [Source:HGNC Symbol;Acc:HGNC:13097]	369.445	314.729	216.431	197.998
23163	775.135	0.364754	0.110742	3.29371	0.000988739	0.0459707	23163	ENSG00000125447	GGA3	golgi associated, gamma adaptin ear containing, ARF binding protein 3 [Source:HGNC Symbol;Acc:HGNC:17079]	677.559	738.364	928.376	1004.7
388115	1663.75	-0.304328	0.0924575	-3.29155	0.000996384	0.0461493	388115	ENSG00000188549	CCDC9B	coiled-coil domain containing 9B [Source:HGNC Symbol;Acc:HGNC:33488]	1950.9	2068.22	1659.04	1509.31
10518	295.644	0.444835	0.135206	3.29005	0.00100169	0.0462189	10518	ENSG00000136425	CIB2	calcium and integrin binding family member 2 [Source:HGNC Symbol;Acc:HGNC:24579]	232.181	261.775	384.044	399.391
7037	5462.14	-0.289889	0.0881573	-3.28831	0.0010079	0.046329	7037	ENSG00000072274	TFRC	transferrin receptor [Source:HGNC Symbol;Acc:HGNC:11763]	6209.01	6895.06	4750.1	5741.96
6776	279.139	-0.458287	0.139456	-3.28625	0.00101532	0.0464939	6776	ENSG00000126561	STAT5A	signal transducer and activator of transcription 5A [Source:HGNC Symbol;Acc:HGNC:11366]	435.156	317.726	222.127	230.81
3157	916.993	-0.347248	0.105861	-3.28023	0.00103724	0.0473193	3157	ENSG00000112972	HMGCS1	3-hydroxy-3-methylglutaryl-CoA synthase 1 [Source:HGNC Symbol;Acc:HGNC:5007]	1106.87	1153.01	808.77	892.69
4088	968.263	-0.334335	0.102003	-3.2777	0.00104658	0.0475152	4088	ENSG00000166949	SMAD3	SMAD family member 3 [Source:HGNC Symbol;Acc:HGNC:6769]	1181.35	1190.97	903.153	907.399
57446	893.524	0.35438	0.108178	3.27589	0.00105328	0.0475152	57446	ENSG00000101079	NDRG3	NDRG family member 3 [Source:HGNC Symbol;Acc:HGNC:14462]	864.471	782.326	1052.87	1160.84
6522	2825.99	0.303636	0.0926616	3.27683	0.00104981	0.0475152	6522	ENSG00000164889	SLC4A2	solute carrier family 4 member 2 [Source:HGNC Symbol;Acc:HGNC:11028]	2491.2	2881.52	3173.24	3663.54
25870	1758.18	-0.291773	0.0893135	-3.26684	0.00108754	0.0488788	25870	ENSG00000129103	SUMF2	sulfatase modifying factor 2 [Source:HGNC Symbol;Acc:HGNC:20415]	2044.36	2179.12	1720.06	1651.87
6129	6977.66	-0.232284	0.0711369	-3.2653	0.00109347	0.0489642	6129	ENSG00000147604	RPL7	ribosomal protein L7 [Source:HGNC Symbol;Acc:HGNC:10363]	8200.8	8155.98	6614.99	7172.07
2643	94.6192	0.460828	0.141408	3.25887	0.00111858	0.0497215	2643	ENSG00000131979	GCH1	GTP cyclohydrolase 1 [Source:HGNC Symbol;Acc:HGNC:4193]	75.9333	49.957	135.88	147.085
6418	9493.87	-0.217271	0.0666516	-3.2598	0.00111489	0.0497215	6418	ENSG00000119335	SET	SET nuclear proto-oncogene [Source:HGNC Symbol;Acc:HGNC:10760]	10854.1	11273.3	9273.19	9613.67
6164	2048.44	-0.31407	0.0967135	-3.24743	0.00116453	0.0514609	6164	ENSG00000109475	RPL34	ribosomal protein L34 [Source:HGNC Symbol;Acc:HGNC:10340]	2552.53	2417.92	1749.35	2129.33
64759	3428.68	-0.262478	0.0808364	-3.24702	0.00116619	0.0514609	64759	ENSG00000136205	TNS3	tensin 3 [Source:HGNC Symbol;Acc:HGNC:21616]	4040.53	4093.48	3156.97	3520.98
79650	1260.42	0.320943	0.0990979	3.23865	0.00120099	0.0528043	79650	ENSG00000103005	USB1	U6 snRNA biogenesis phosphodiesterase 1 [Source:HGNC Symbol;Acc:HGNC:25792]	1111.25	1258.92	1528.85	1546.65
57215	614.272	0.372236	0.114992	3.23705	0.00120774	0.0529093	57215	ENSG00000168286	THAP11	THAP domain containing 11 [Source:HGNC Symbol;Acc:HGNC:23194]	559.278	555.522	766.46	772.76
197131	475.765	0.398061	0.123084	3.23404	0.0012205	0.0532763	197131	ENSG00000159459	UBR1	ubiquitin protein ligase E3 component n-recognin 1 [Source:HGNC Symbol;Acc:HGNC:16808]	405.951	436.624	622.443	590.601
81857	687.356	0.378161	0.117019	3.23163	0.00123087	0.0535362	81857	ENSG00000104973	MED25	mediator complex subunit 25 [Source:HGNC Symbol;Acc:HGNC:28845]	572.42	667.425	915.358	814.622
80176	195.865	-0.458223	0.141852	-3.23029	0.00123665	0.0535957	80176	ENSG00000171621	SPSB1	splA/ryanodine receptor domain and SOCS box containing 1 [Source:HGNC Symbol;Acc:HGNC:30628]	259.925	273.764	161.917	150.479
3597	2123.34	-0.284441	0.0880934	-3.22885	0.00124288	0.053674	3597	ENSG00000131724	IL13RA1	interleukin 13 receptor subunit alpha 1 [Source:HGNC Symbol;Acc:HGNC:5974]	2688.33	2400.93	2041.45	2042.21
9645	646.852	-0.368442	0.114175	-3.227	0.00125095	0.053831	9645	ENSG00000133816	MICAL2	microtubule associated monooxygenase, calponin and LIM domain containing 2 [Source:HGNC Symbol;Acc:HGNC:24693]	820.664	796.314	609.425	567.973
23304	1431.14	0.309695	0.0963257	3.21508	0.00130409	0.0559192	23304	ENSG00000024048	UBR2	ubiquitin protein ligase E3 component n-recognin 2 [Source:HGNC Symbol;Acc:HGNC:21289]	1441.27	1272.9	1723.31	1745.78
140576	418.646	0.407477	0.127523	3.19533	0.00139673	0.0594096	140576	ENSG00000188643	S100A16	S100 calcium binding protein A16 [Source:HGNC Symbol;Acc:HGNC:20441]	392.809	340.707	549.215	526.11
10480	4780.14	-0.235715	0.0737763	-3.19499	0.00139834	0.0594096	10480	ENSG00000149100	EIF3M	eukaryotic translation initiation factor 3 subunit M [Source:HGNC Symbol;Acc:HGNC:24460]	5730.04	5498.27	4852.62	4569.8
387066	1852.43	-0.317681	0.0994427	-3.19461	0.00140018	0.0594096	387066	nan	nan	nan	2310.12	2195.11	1564.65	1932.47
79083	891.223	-0.346721	0.108638	-3.19153	0.00141522	0.0598385	79083	ENSG00000115648	MLPH	melanophilin [Source:HGNC Symbol;Acc:HGNC:29643]	1120.02	1083.07	884.439	762.577
91272	902.552	-0.346637	0.108776	-3.1867	0.00143908	0.0606362	91272	ENSG00000145919	BOD1	biorientation of chromosomes in cell division 1 [Source:HGNC Symbol;Acc:HGNC:25114]	1049.92	1178.98	880.371	789.731
10184	281.407	0.431609	0.135754	3.17934	0.00147608	0.0617665	10184	ENSG00000145685	LHFPL2	LHFPL tetraspan subfamily member 2 [Source:HGNC Symbol;Acc:HGNC:6588]	238.022	235.797	359.634	382.42
286	1275.08	-0.30431	0.0957089	-3.17954	0.00147508	0.0617665	286	ENSG00000029534	ANK1	ankyrin 1 [Source:HGNC Symbol;Acc:HGNC:492]	1569.77	1513.7	1187.12	1237.77
91754	1966.88	-0.281294	0.0890814	-3.15771	0.00159011	0.0663093	91754	ENSG00000119638	NEK9	NIMA related kinase 9 [Source:HGNC Symbol;Acc:HGNC:18591]	2409.42	2298.02	1803.87	1985.64
5939	880.036	0.334471	0.106047	3.15398	0.00161059	0.0669334	5939	ENSG00000076067	RBMS2	RNA binding motif single stranded interacting protein 2 [Source:HGNC Symbol;Acc:HGNC:9909]	854.25	786.323	1078.9	1082.77
3178	9082.56	-0.205697	0.0652636	-3.15179	0.00162271	0.0669783	3178	ENSG00000135486	HNRNPA1	heterogeneous nuclear ribonucleoprotein A1 [Source:HGNC Symbol;Acc:HGNC:5031]	10635	10451	9110.46	9041.18
1992	1028.95	-0.329882	0.104653	-3.15215	0.00162075	0.0669783	1992	ENSG00000021355	SERPINB1	serpin family B member 1 [Source:HGNC Symbol;Acc:HGNC:3311]	1344.9	1176.99	942.209	980.941
5720	881.79	-0.334885	0.106426	-3.14664	0.0016516	0.0679396	5720	ENSG00000092010	PSME1	proteasome activator subunit 1 [Source:HGNC Symbol;Acc:HGNC:9568]	1121.48	1046.1	848.639	793.125
1962	407.446	0.407903	0.129805	3.14242	0.00167558	0.0684618	1962	ENSG00000113790	EHHADH	enoyl-CoA hydratase and 3-hydroxyacyl CoA dehydrogenase [Source:HGNC Symbol;Acc:HGNC:3247]	315.415	391.663	527.246	526.11
1021	1804.19	-0.317942	0.101165	-3.1428	0.00167342	0.0684618	1021	ENSG00000105810	CDK6	cyclin dependent kinase 6 [Source:HGNC Symbol;Acc:HGNC:1777]	2450.31	1947.32	1726.57	1669.98
2548	1671.81	-0.293604	0.0936874	-3.13387	0.0017252	0.0698065	2548	ENSG00000171298	GAA	glucosidase alpha, acid [Source:HGNC Symbol;Acc:HGNC:4065]	2121.75	1906.36	1656.59	1537.6
5971	356.829	-0.428779	0.136785	-3.13468	0.00172039	0.0698065	5971	ENSG00000104856	RELB	RELB proto-oncogene, NF-kB subunit [Source:HGNC Symbol;Acc:HGNC:9956]	544.675	398.657	325.461	272.672
2632	1957.88	-0.271979	0.0867937	-3.13363	0.00172658	0.0698065	2632	ENSG00000114480	GBE1	1,4-alpha-glucan branching enzyme 1 [Source:HGNC Symbol;Acc:HGNC:4180]	2349.55	2318	1833.16	1957.36
83787	379.979	-0.414539	0.132323	-3.1328	0.0017315	0.0698065	83787	ENSG00000170632	ARMC10	armadillo repeat containing 10 [Source:HGNC Symbol;Acc:HGNC:21706]	551.977	435.625	318.951	334.9
399473	204.897	0.44862	0.143372	3.12905	0.0017537	0.0704673	399473	ENSG00000188766	SPRED3	sprouty related EVH1 domain containing 3 [Source:HGNC Symbol;Acc:HGNC:31041]	189.833	133.885	305.933	255.701
199857	81.7775	0.439142	0.140713	3.12084	0.00180334	0.0722229	199857	ENSG00000172339	ALG14	ALG14 UDP-N-acetylglucosaminyltransferase subunit [Source:HGNC Symbol;Acc:HGNC:28287]	55.4897	53.9535	122.861	121.062
6188	18085.1	-0.219313	0.0703126	-3.11911	0.001814	0.0724109	6188	ENSG00000149273	RPS3	ribosomal protein S3 [Source:HGNC Symbol;Acc:HGNC:10420]	21140.1	21064.9	16910.9	19012.4
5151	824.882	-0.336222	0.107925	-3.11533	0.00183736	0.0731029	5151	ENSG00000073417	PDE8A	phosphodiesterase 8A [Source:HGNC Symbol;Acc:HGNC:8793]	1044.08	986.151	793.31	739.949
440	3444.64	-0.240765	0.077385	-3.11127	0.00186285	0.0738748	440	ENSG00000070669	ASNS	asparagine synthetase (glutamine-hydrolyzing) [Source:HGNC Symbol;Acc:HGNC:753]	4174.87	3934.61	3334.34	3437.25
726	227.559	0.438444	0.140967	3.11026	0.0018692	0.0738851	726	ENSG00000149260	CAPN5	calpain 5 [Source:HGNC Symbol;Acc:HGNC:1482]	185.452	185.84	339.293	272.672
51400	1197.02	0.305881	0.0983772	3.10927	0.00187551	0.0738939	51400	ENSG00000214517	PPME1	protein phosphatase methylesterase 1 [Source:HGNC Symbol;Acc:HGNC:30178]	1106.87	1161	1403.55	1500.26
10763	93.2072	0.438513	0.141089	3.10806	0.00188317	0.0739556	10763	ENSG00000132688	NES	nestin [Source:HGNC Symbol;Acc:HGNC:7756]	68.632	57.9501	161.917	114.273
3958	2454.53	-0.253241	0.0815294	-3.10613	0.00189556	0.074202	3958	ENSG00000131981	LGALS3	galectin 3 [Source:HGNC Symbol;Acc:HGNC:6563]	2872.32	2935.47	2442.58	2353.35
3727	932.43	0.335873	0.108411	3.09815	0.00194732	0.0759828	3727	ENSG00000130522	JUND	JunD proto-oncogene, AP-1 transcription factor subunit [Source:HGNC Symbol;Acc:HGNC:6206]	836.726	896.228	1231.05	1064.67
157285	555.787	0.373923	0.120991	3.09051	0.00199813	0.0777159	157285	ENSG00000275342	PRAG1	PEAK1 related, kinase-activating pseudokinase 1 [Source:HGNC Symbol;Acc:HGNC:25438]	458.52	540.535	714.386	687.903
222166	275.165	-0.423801	0.137316	-3.08633	0.00202646	0.0785657	222166	ENSG00000180354	MTURN	maturin, neural progenitor differentiation regulator homolog [Source:HGNC Symbol;Acc:HGNC:25457]	349.001	376.676	251.418	211.576
6624	963.302	0.319272	0.103866	3.07388	0.00211298	0.0816592	6624	ENSG00000075618	FSCN1	fascin actin-bundling protein 1 [Source:HGNC Symbol;Acc:HGNC:11148]	905.358	905.221	1224.55	1126.89
11098	347.16	-0.407583	0.132667	-3.07221	0.00212479	0.0818548	11098	ENSG00000150687	PRSS23	serine protease 23 [Source:HGNC Symbol;Acc:HGNC:14370]	490.646	409.647	296.169	303.221
149111	673.85	-0.347359	0.113134	-3.07032	0.00213827	0.0819337	149111	ENSG00000143786	CNIH3	cornichon family AMPA receptor auxiliary protein 3 [Source:HGNC Symbol;Acc:HGNC:26802]	842.567	826.289	597.22	644.909
60481	3460.31	-0.242221	0.0788985	-3.07004	0.00214034	0.0819337	60481	ENSG00000012660	ELOVL5	ELOVL fatty acid elongase 5 [Source:HGNC Symbol;Acc:HGNC:21308]	4240.58	3914.63	3466.16	3327.51
2069	3989.73	-0.286502	0.0934054	-3.06729	0.00216006	0.0824288	2069	ENSG00000124882	EREG	epiregulin [Source:HGNC Symbol;Acc:HGNC:3443]	5346	4240.35	3965.74	3683.9
4302	33.3177	-0.351597	0.114975	-3.05804	0.00222792	0.084528	4302	ENSG00000275023	MLLT6	MLLT6, PHD finger containing [Source:HGNC Symbol;Acc:HGNC:7138]	70.0923	43.9621	16.273	13.577
4627	8649.09	-0.203156	0.0664368	-3.05789	0.002229	0.084528	4627	ENSG00000100345	MYH9	myosin heavy chain 9 [Source:HGNC Symbol;Acc:HGNC:7579]	9836.28	10226.2	8636.91	8665.54
3659	347.366	-0.413777	0.135377	-3.05648	0.0022395	0.0846614	3659	ENSG00000125347	IRF1	interferon regulatory factor 1 [Source:HGNC Symbol;Acc:HGNC:6116]	509.629	399.656	319.765	271.541
3094	2437.83	-0.265644	0.0870636	-3.05115	0.0022797	0.0859134	3094	ENSG00000169567	HINT1	histidine triad nucleotide binding protein 1 [Source:HGNC Symbol;Acc:HGNC:4912]	2758.42	3038.38	2269.27	2465.36
4804	88.8325	0.428651	0.140623	3.04822	0.00230202	0.086486	4804	ENSG00000064300	NGFR	nerve growth factor receptor [Source:HGNC Symbol;Acc:HGNC:7809]	73.0128	47.9587	129.371	133.508
2120	576.654	-0.356208	0.117029	-3.04376	0.00233638	0.087506	2120	ENSG00000139083	ETV6	ETS variant transcription factor 6 [Source:HGNC Symbol;Acc:HGNC:3495]	718.446	719.381	541.892	511.402
643314	1795.04	0.315662	0.10381	3.04076	0.00235981	0.0881119	643314	nan	nan	nan	1854.52	1528.68	2376.68	1995.82
119504	796.431	-0.334442	0.11003	-3.03957	0.0023692	0.0881909	119504	ENSG00000166295	ANAPC16	anaphase promoting complex subunit 16 [Source:HGNC Symbol;Acc:HGNC:26976]	985.673	973.162	696.486	785.205
4907	5669.45	-0.210441	0.0694941	-3.02818	0.0024603	0.091302	4907	ENSG00000135318	NT5E	5'-nucleotidase ecto [Source:HGNC Symbol;Acc:HGNC:8021]	6673.37	6518.39	5689.05	5611.84
7008	364.497	-0.40822	0.134953	-3.02489	0.00248721	0.0920193	7008	ENSG00000167074	TEF	TEF transcription factor, PAR bZIP family member [Source:HGNC Symbol;Acc:HGNC:11722]	546.136	404.652	320.579	303.221
5792	6788.66	-0.213541	0.0707112	-3.0199	0.00252859	0.0929136	5792	ENSG00000142949	PTPRF	protein tyrosine phosphatase receptor type F [Source:HGNC Symbol;Acc:HGNC:9670]	8173.05	7642.42	6646.72	6865.46
51527	233.693	0.424373	0.140558	3.01921	0.00253435	0.0929136	51527	ENSG00000100744	GSKIP	GSK3B interacting protein [Source:HGNC Symbol;Acc:HGNC:20343]	176.691	207.821	288.033	337.163
22904	118.467	-0.424042	0.140429	-3.01962	0.00253091	0.0929136	22904	ENSG00000064932	SBNO2	strawberry notch homolog 2 [Source:HGNC Symbol;Acc:HGNC:29158]	169.39	179.845	50.4464	112.011
4363	118.144	-0.419424	0.138977	-3.01795	0.00254494	0.0930207	4363	ENSG00000103222	ABCC1	ATP binding cassette subfamily C member 1 [Source:HGNC Symbol;Acc:HGNC:51]	229.26	123.893	55.3283	101.828
7049	997.236	-0.316347	0.105095	-3.01011	0.0026115	0.0951669	7049	ENSG00000069702	TGFBR3	transforming growth factor beta receptor 3 [Source:HGNC Symbol;Acc:HGNC:11774]	1285.02	1149.01	972.314	901.742
23522	1031.9	0.314688	0.104659	3.00679	0.00264025	0.0953554	23522	ENSG00000156650	KAT6B	lysine acetyltransferase 6B [Source:HGNC Symbol;Acc:HGNC:17582]	915.58	1025.12	1311.61	1206.09
9778	503.539	0.367372	0.122169	3.00708	0.00263773	0.0953554	9778	ENSG00000170871	KIAA0232	KIAA0232 [Source:HGNC Symbol;Acc:HGNC:28992]	442.457	464.6	602.102	666.406
6648	732.298	-0.338773	0.112617	-3.0082	0.00262797	0.0953554	6648	ENSG00000112096	SOD2	superoxide dismutase 2 [Source:HGNC Symbol;Acc:HGNC:11180]	962.308	847.27	687.536	666.406
5420	10858.5	-0.195276	0.0650335	-3.0027	0.002676	0.0963597	5420	ENSG00000128567	PODXL	podocalyxin like [Source:HGNC Symbol;Acc:HGNC:9171]	12745.1	12373.3	10750	11041.5
6894	1121.81	-0.308502	0.102876	-2.99878	0.0027106	0.0973171	6894	ENSG00000059588	TARBP1	TAR (HIV-1) RNA binding protein 1 [Source:HGNC Symbol;Acc:HGNC:11568]	1460.26	1266.91	1069.14	1049.96
79659	213.015	0.423203	0.141233	2.99649	0.00273108	0.0977631	79659	ENSG00000187240	DYNC2H1	dynein cytoplasmic 2 heavy chain 1 [Source:HGNC Symbol;Acc:HGNC:2962]	160.628	188.837	293.728	277.198
2597	68928.7	-0.188318	0.0629608	-2.99104	0.00278028	0.0992315	2597	ENSG00000111640	GAPDH	glyceraldehyde-3-phosphate dehydrogenase [Source:HGNC Symbol;Acc:HGNC:4141]	77833.1	81193.1	67254	71497.8
11346	95.9854	0.422106	0.141397	2.98526	0.00283342	0.100832	11346	ENSG00000171992	SYNPO	synaptopodin [Source:HGNC Symbol;Acc:HGNC:30672]	80.3141	53.9535	153.78	126.719
84233	191.217	-0.424236	0.142176	-2.98388	0.00284615	0.100989	84233	ENSG00000171202	TMEM126A	transmembrane protein 126A [Source:HGNC Symbol;Acc:HGNC:25382]	254.084	259.776	148.085	164.056
6122	17519	-0.211267	0.0710025	-2.97548	0.00292528	0.103271	6122	ENSG00000100316	RPL3	ribosomal protein L3 [Source:HGNC Symbol;Acc:HGNC:10332]	20569.2	20207.6	16400.8	18505.5
10687	1012.93	-0.305176	0.102571	-2.97525	0.00292749	0.103271	10687	ENSG00000240694	PNMA2	PNMA family member 2 [Source:HGNC Symbol;Acc:HGNC:9159]	1174.05	1281.9	964.991	954.918
27132	712.25	-0.370923	0.125298	-2.96032	0.00307321	0.108097	27132	ENSG00000178773	CPNE7	copine 7 [Source:HGNC Symbol;Acc:HGNC:2320]	845.488	955.178	744.491	531.767
10253	1965.88	-0.258628	0.0874292	-2.95814	0.003095	0.108354	10253	ENSG00000136158	SPRY2	sprouty RTK signaling antagonist 2 [Source:HGNC Symbol;Acc:HGNC:11270]	2421.1	2248.06	1945.44	1878.16
6152	4705.69	-0.2175	0.0735563	-2.95692	0.0031073	0.108354	6152	ENSG00000114391	RPL24	ribosomal protein L24 [Source:HGNC Symbol;Acc:HGNC:10325]	5388.34	5590.19	4547.5	4802.88
57621	402.844	0.377186	0.127524	2.95778	0.00309866	0.108354	57621	ENSG00000181472	ZBTB2	zinc finger and BTB domain containing 2 [Source:HGNC Symbol;Acc:HGNC:20868]	349.001	366.684	493.073	531.767
6515	1111.44	-0.336893	0.11408	-2.95313	0.00314571	0.109379	6515	ENSG00000059804	SLC2A3	solute carrier family 2 member 3 [Source:HGNC Symbol;Acc:HGNC:11007]	1550.79	1197.97	1100.06	952.656
7579	256.495	0.409719	0.138825	2.95133	0.00316413	0.109705	7579	ENSG00000121903	ZSCAN20	zinc finger and SCAN domain containing 20 [Source:HGNC Symbol;Acc:HGNC:13093]	197.135	233.799	319.765	357.529
641298	111.228	0.412016	0.139995	2.94307	0.00324979	0.112354	641298	nan	nan	nan	89.0756	62.9458	114.725	213.838
83594	289.096	-0.398902	0.135652	-2.94063	0.0032754	0.112918	83594	ENSG00000112874	NUDT12	nudix hydrolase 12 [Source:HGNC Symbol;Acc:HGNC:18826]	397.19	354.695	257.114	239.861
6165	6109.36	-0.237346	0.0807595	-2.93892	0.00329358	0.113223	6165	ENSG00000182899	RPL35A	ribosomal protein L35a [Source:HGNC Symbol;Acc:HGNC:10345]	7187.38	7182.82	5527.95	6494.35
221830	890.267	0.311754	0.106166	2.93649	0.00331952	0.113792	221830	ENSG00000105849	POLR1F	RNA polymerase I subunit F [Source:HGNC Symbol;Acc:HGNC:18027]	808.982	865.255	1052.05	1120.11
5976	2605.25	0.252606	0.0861068	2.93364	0.00335017	0.114519	5976	ENSG00000005007	UPF1	UPF1 RNA helicase and ATPase [Source:HGNC Symbol;Acc:HGNC:9962]	2461.99	2614.75	2919.38	3259.62
30846	1024.95	0.296363	0.101449	2.92131	0.0034856	0.118481	30846	ENSG00000024422	EHD2	EH domain containing 2 [Source:HGNC Symbol;Acc:HGNC:3243]	943.325	1004.14	1240.82	1240.04
6224	6720.56	-0.213028	0.0729127	-2.92168	0.00348145	0.118481	6224	ENSG00000008988	RPS20	ribosomal protein S20 [Source:HGNC Symbol;Acc:HGNC:10405]	8092.74	7565.49	6453.07	6922.03
22824	344.709	0.396838	0.135917	2.91972	0.00350351	0.118757	22824	ENSG00000164070	HSPA4L	heat shock protein family A (Hsp70) member 4 like [Source:HGNC Symbol;Acc:HGNC:17041]	330.018	263.773	401.13	494.43
25875	469.776	-0.35788	0.122626	-2.91848	0.00351744	0.118897	25875	ENSG00000050426	LETMD1	LETM1 domain containing 1 [Source:HGNC Symbol;Acc:HGNC:24241]	600.165	577.503	420.658	431.071
4582	252.646	-0.408996	0.140312	-2.9149	0.00355801	0.119272	4582	ENSG00000185499	MUC1	mucin 1, cell surface associated [Source:HGNC Symbol;Acc:HGNC:7508]	356.302	313.73	239.214	182.159
114785	438.242	0.382658	0.131232	2.91589	0.00354673	0.119272	114785	ENSG00000166987	MBD6	methyl-CpG binding domain protein 6 [Source:HGNC Symbol;Acc:HGNC:20445]	363.604	407.649	634.648	487.642
875	185.22	-0.418836	0.143662	-2.91543	0.003552	0.119272	875	ENSG00000160200	CBS	cystathionine beta-synthase [Source:HGNC Symbol;Acc:HGNC:1550]	290.591	213.816	155.407	140.296
57661	24.3817	0.239345	0.0825052	2.90097	0.00372015	0.124364	57661	ENSG00000070047	PHRF1	PHD and ring finger domains 1 [Source:HGNC Symbol;Acc:HGNC:24351]	4.38077	1.99828	7.32286	91.645
729737	141.202	0.418714	0.144394	2.89981	0.00373394	0.124482	729737	nan	nan	nan	100.758	116.899	220.5	171.976
285386	1090.61	-0.293873	0.101403	-2.89806	0.00375483	0.124835	285386	ENSG00000188001	TPRG1	tumor protein p63 regulated 1 [Source:HGNC Symbol;Acc:HGNC:24759]	1378.48	1255.92	1014.62	1062.4
23466	1776.47	-0.266651	0.0920868	-2.89565	0.00378372	0.125452	23466	ENSG00000183741	CBX6	chromobox 6 [Source:HGNC Symbol;Acc:HGNC:1556]	2107.15	2125.17	1615.91	1826.11
23211	1168.9	0.30036	0.103916	2.89041	0.00384745	0.12702	23211	ENSG00000130749	ZC3H4	zinc finger CCCH-type containing 4 [Source:HGNC Symbol;Acc:HGNC:17808]	1009.04	1202.96	1409.24	1428.98
6168	9083.02	-0.248625	0.086033	-2.88988	0.00385387	0.12702	6168	ENSG00000197756	RPL37A	ribosomal protein L37a [Source:HGNC Symbol;Acc:HGNC:10348]	10583.9	10890.6	7910.32	9853.54
8813	655.64	-0.326449	0.11299	-2.88919	0.00386242	0.12702	8813	ENSG00000000419	DPM1	dolichyl-phosphate mannosyltransferase subunit 1, catalytic [Source:HGNC Symbol;Acc:HGNC:3005]	797.3	814.299	614.307	606.441
6609	230.767	0.403635	0.139887	2.88543	0.00390879	0.128198	6609	ENSG00000166311	SMPD1	sphingomyelin phosphodiesterase 1 [Source:HGNC Symbol;Acc:HGNC:11120]	179.611	207.821	307.56	302.089
4240	213.195	0.405888	0.140724	2.88428	0.0039231	0.12832	4240	ENSG00000140545	MFGE8	milk fat globule EGF and factor V/VIII domain containing [Source:HGNC Symbol;Acc:HGNC:7036]	175.231	180.844	291.287	273.804
4241	1246.58	0.286599	0.099571	2.87834	0.00399772	0.13041	4241	ENSG00000163975	MELTF	melanotransferrin [Source:HGNC Symbol;Acc:HGNC:7037]	1268.96	1116.04	1488.17	1512.71
26503	597.987	0.341393	0.118754	2.87479	0.00404292	0.13153	26503	ENSG00000119899	SLC17A5	solute carrier family 17 member 5 [Source:HGNC Symbol;Acc:HGNC:10933]	592.864	506.564	736.355	747.869
6227	3343.87	-0.280519	0.0976256	-2.87342	0.00406054	0.13175	6227	ENSG00000171858	RPS21	ribosomal protein S21 [Source:HGNC Symbol;Acc:HGNC:10409]	3852.15	4167.41	2806.28	3619.41
10938	1321.2	-0.272102	0.094891	-2.86752	0.00413705	0.132812	10938	ENSG00000110047	EHD1	EH domain containing 1 [Source:HGNC Symbol;Acc:HGNC:3242]	1534.73	1622.6	1283.13	1267.19
171586	272.641	0.39743	0.138586	2.86775	0.00413398	0.132812	171586	ENSG00000158201	ABHD3	abhydrolase domain containing 3, phospholipase [Source:HGNC Symbol;Acc:HGNC:18718]	207.356	254.781	331.156	384.683
92799	827.619	0.310456	0.108223	2.86867	0.00412205	0.132812	92799	ENSG00000160410	SHKBP1	SH3KBP1 binding protein 1 [Source:HGNC Symbol;Acc:HGNC:19214]	738.889	816.297	1005.67	1014.88
1958	1321.58	0.407082	0.141949	2.86781	0.00413325	0.132812	1958	ENSG00000120738	EGR1	early growth response 1 [Source:HGNC Symbol;Acc:HGNC:3238]	1036.78	861.258	2335.18	1477.63
647979	3633.03	-0.229552	0.0802638	-2.85997	0.00423677	0.135655	647979	ENSG00000260032	NORAD	non-coding RNA activated by DNA damage [Source:HGNC Symbol;Acc:HGNC:44311]	4503.43	4023.54	3573.56	3594.52
4802	446.375	0.356227	0.12468	2.85713	0.00427495	0.136159	4802	ENSG00000066136	NFYC	nuclear transcription factor Y subunit gamma [Source:HGNC Symbol;Acc:HGNC:7806]	385.507	420.638	564.674	557.79
23327	1496.7	-0.280224	0.0980696	-2.8574	0.00427133	0.136159	23327	ENSG00000049759	NEDD4L	NEDD4 like E3 ubiquitin protein ligase [Source:HGNC Symbol;Acc:HGNC:7728]	1864.75	1730.51	1537.8	1332.81
127534	24.218	0.301569	0.105679	2.85362	0.00432239	0.136792	127534	ENSG00000189433	GJB4	gap junction protein beta 4 [Source:HGNC Symbol;Acc:HGNC:4286]	10.2218	8.99226	39.0553	46.3882
5999	6889.91	0.205364	0.0719794	2.85309	0.00432966	0.136792	5999	ENSG00000117152	RGS4	regulator of G protein signaling 4 [Source:HGNC Symbol;Acc:HGNC:10000]	7061.8	6686.24	8297.62	7721.94
10892	377.731	0.367451	0.12889	2.85089	0.00435969	0.136792	10892	ENSG00000172175	MALT1	MALT1 paracaspase [Source:HGNC Symbol;Acc:HGNC:6819]	338.779	334.712	462.968	495.562
79885	144.596	-0.411191	0.144223	-2.85108	0.00435705	0.136792	79885	ENSG00000163517	HDAC11	histone deacetylase 11 [Source:HGNC Symbol;Acc:HGNC:19086]	191.293	203.824	116.352	113.142
57060	668.52	0.322044	0.112971	2.85069	0.00436246	0.136792	57060	ENSG00000090097	PCBP4	poly(rC) binding protein 4 [Source:HGNC Symbol;Acc:HGNC:8652]	606.006	639.449	828.297	814.622
1974	6951.33	-0.205612	0.0720353	-2.85432	0.0043129	0.136792	1974	ENSG00000156976	EIF4A2	eukaryotic translation initiation factor 4A2 [Source:HGNC Symbol;Acc:HGNC:3284]	8438.82	7717.36	7011.24	6863.19
665	1547.01	-0.257551	0.0904022	-2.84894	0.00438646	0.13719	665	ENSG00000104765	BNIP3L	BCL2 interacting protein 3 like [Source:HGNC Symbol;Acc:HGNC:1085]	1819.48	1854.4	1515.83	1493.47
168455	665.495	-0.357824	0.125658	-2.8476	0.00440501	0.137416	168455	ENSG00000253276	CCDC71L	coiled-coil domain containing 71 like [Source:HGNC Symbol;Acc:HGNC:26685]	976.911	699.398	615.934	582.681
6675	5767.44	-0.19863	0.0697996	-2.84572	0.00443105	0.137521	6675	ENSG00000117143	UAP1	UDP-N-acetylglucosamine pyrophosphorylase 1 [Source:HGNC Symbol;Acc:HGNC:12457]	6759.52	6607.31	5867.24	5681.99
115201	168.342	0.410852	0.144347	2.84628	0.00442335	0.137521	115201	ENSG00000101844	ATG4A	autophagy related 4A cysteine peptidase [Source:HGNC Symbol;Acc:HGNC:16489]	102.218	160.861	227.822	236.467
83637	4503.79	-0.24245	0.0855274	-2.83477	0.0045859	0.141964	83637	ENSG00000122515	ZMIZ2	zinc finger MIZ-type containing 2 [Source:HGNC Symbol;Acc:HGNC:22229]	5251.08	5378.37	4814.38	4013.15
2483	20.0556	0.274751	0.0969544	2.83381	0.00459961	0.142026	2483	ENSG00000109536	FRG1	FSHD region gene 1 [Source:HGNC Symbol;Acc:HGNC:3954]	8.76153	3.99656	30.9188	42.994
4501	340.636	-0.371451	0.131138	-2.83252	0.00461832	0.142242	4501	ENSG00000187193	MT1X	metallothionein 1X [Source:HGNC Symbol;Acc:HGNC:7405]	423.474	443.618	297.796	306.615
55243	3411.85	-0.233484	0.0825908	-2.827	0.00469868	0.144351	55243	ENSG00000183853	KIRREL1	kirre like nephrin family adhesion molecule 1 [Source:HGNC Symbol;Acc:HGNC:15734]	3758.7	4258.33	3419.78	3302.61
2050	2053.34	-0.245931	0.0870482	-2.82523	0.00472465	0.144782	2050	ENSG00000196411	EPHB4	EPH receptor B4 [Source:HGNC Symbol;Acc:HGNC:3395]	2513.1	2339.99	1956.02	2061.45
91663	2560.72	0.256821	0.0909773	2.82292	0.00475891	0.145464	91663	ENSG00000179820	MYADM	myeloid associated differentiation marker [Source:HGNC Symbol;Acc:HGNC:7544]	2348.09	2627.74	3251.35	2836.47
375033	163.439	0.406936	0.144262	2.82081	0.00479026	0.145717	375033	ENSG00000187800	PEAR1	platelet endothelial aggregation receptor 1 [Source:HGNC Symbol;Acc:HGNC:33631]	137.264	122.894	257.114	188.947
3554	535.025	-0.347044	0.123033	-2.82075	0.00479119	0.145717	3554	ENSG00000115594	IL1R1	interleukin 1 receptor type 1 [Source:HGNC Symbol;Acc:HGNC:5993]	709.684	628.459	523.992	449.174
2746	3596.86	-0.216301	0.0767307	-2.81896	0.00481788	0.146162	2746	ENSG00000148672	GLUD1	glutamate dehydrogenase 1 [Source:HGNC Symbol;Acc:HGNC:4335]	4319.44	4076.49	3516.6	3626.2
57605	799.933	0.311396	0.110631	2.81473	0.00488186	0.147392	57605	ENSG00000090975	PITPNM2	phosphatidylinositol transfer protein membrane associated 2 [Source:HGNC Symbol;Acc:HGNC:21044]	741.81	760.345	1039.85	914.187
9545	829.425	-0.299685	0.106503	-2.81387	0.00489484	0.147392	9545	ENSG00000105514	RAB3D	RAB3D, member RAS oncogene family [Source:HGNC Symbol;Acc:HGNC:9779]	1025.1	987.15	786.801	784.074
79901	1491.45	-0.260538	0.0925703	-2.81449	0.00488547	0.147392	79901	ENSG00000071967	CYBRD1	cytochrome b reductase 1 [Source:HGNC Symbol;Acc:HGNC:20797]	1825.32	1724.52	1476.78	1416.54
10209	5369.34	-0.209652	0.0745543	-2.81207	0.00492242	0.147855	10209	ENSG00000173812	EIF1	eukaryotic translation initiation factor 1 [Source:HGNC Symbol;Acc:HGNC:3249]	6528.8	5971.86	5257.82	5437.6
8816	659.373	0.319075	0.113778	2.80436	0.0050417	0.151064	8816	ENSG00000139990	DCAF5	DDB1 and CUL4 associated factor 5 [Source:HGNC Symbol;Acc:HGNC:20224]	594.324	634.454	794.124	825.936
5089	36.0903	-0.285434	0.102168	-2.79376	0.00520998	0.155517	5089	ENSG00000204304	PBX2	PBX homeobox 2 [Source:HGNC Symbol;Acc:HGNC:8633]	105.138	22.9802	18.714	9.05136
6134	14419.5	-0.22363	0.0800568	-2.79339	0.00521594	0.155517	6134	ENSG00000147403	RPL10	ribosomal protein L10 [Source:HGNC Symbol;Acc:HGNC:10298]	16832.4	16923.4	12933	15603.4
90550	1133.23	-0.27428	0.0982302	-2.79221	0.00523492	0.1557	90550	ENSG00000156026	MCU	mitochondrial calcium uniporter [Source:HGNC Symbol;Acc:HGNC:23526]	1343.44	1369.82	1072.39	1109.92
1999	101.989	-0.396976	0.142378	-2.78818	0.00530054	0.157267	1999	ENSG00000163435	ELF3	E74 like ETS transcription factor 3 [Source:HGNC Symbol;Acc:HGNC:3318]	137.264	152.868	61.0239	89.3822
162972	241.375	-0.389022	0.139771	-2.78328	0.00538118	0.15927	162972	ENSG00000251369	ZNF550	zinc finger protein 550 [Source:HGNC Symbol;Acc:HGNC:28643]	340.24	291.749	191.208	219.495
55074	76.4756	0.386913	0.139128	2.78098	0.00541947	0.160013	55074	ENSG00000164830	OXR1	oxidation resistance 1 [Source:HGNC Symbol;Acc:HGNC:15822]	58.4102	47.9587	104.147	119.931
10262	1053.15	0.299001	0.107703	2.77615	0.0055007	0.162017	10262	ENSG00000143368	SF3B4	splicing factor 3b subunit 4 [Source:HGNC Symbol;Acc:HGNC:10771]	895.137	1094.06	1273.36	1287.56
833	218.114	-0.305487	0.110265	-2.77047	0.00559751	0.163622	833	ENSG00000110619	CARS1	cysteinyl-tRNA synthetase 1 [Source:HGNC Symbol;Acc:HGNC:1493]	522.771	215.814	96.0109	107.485
54434	1399.42	-0.261399	0.0943592	-2.77026	0.00560116	0.163622	54434	ENSG00000084112	SSH1	slingshot protein phosphatase 1 [Source:HGNC Symbol;Acc:HGNC:30579]	1657.39	1675.56	1409.24	1303.4
23070	1036.02	-0.286186	0.103291	-2.77069	0.00559381	0.163622	23070	ENSG00000137200	CMTR1	cap methyltransferase 1 [Source:HGNC Symbol;Acc:HGNC:21077]	1248.52	1246.93	932.445	1047.69
1025	670.72	0.321483	0.1161	2.76901	0.00562263	0.163622	1025	ENSG00000136807	CDK9	cyclin dependent kinase 9 [Source:HGNC Symbol;Acc:HGNC:1780]	575.341	669.424	802.26	850.828
9536	594.613	-0.322045	0.116302	-2.76904	0.0056221	0.163622	9536	ENSG00000148344	PTGES	prostaglandin E synthase [Source:HGNC Symbol;Acc:HGNC:9599]	738.889	723.377	536.196	570.236
100128731	518.254	0.332133	0.119999	2.7678	0.00564354	0.163838	100128731	ENSG00000228474	OST4	oligosaccharyltransferase complex subunit 4, non-catalytic [Source:HGNC Symbol;Acc:HGNC:32483]	468.742	485.582	650.108	634.727
21	1288.07	-0.263164	0.0952136	-2.76393	0.00571098	0.1654	21	ENSG00000167972	ABCA3	ATP binding cassette subfamily A member 3 [Source:HGNC Symbol;Acc:HGNC:33]	1561.01	1509.7	1268.48	1225.33
1933	5096.26	-0.196657	0.0713956	-2.75447	0.0058788	0.169855	1933	ENSG00000114942	EEF1B2	eukaryotic translation elongation factor 1 beta 2 [Source:HGNC Symbol;Acc:HGNC:3208]	5769.47	6032.81	5091.02	5123.07
3656	105.476	-0.393314	0.142838	-2.75357	0.00589493	0.169917	3656	ENSG00000134070	IRAK2	interleukin 1 receptor associated kinase 2 [Source:HGNC Symbol;Acc:HGNC:6113]	175.231	123.893	77.2969	79.1994
9520	2684.33	0.236054	0.0858737	2.74885	0.00598055	0.171904	9520	ENSG00000141279	NPEPPS	aminopeptidase puromycin sensitive [Source:HGNC Symbol;Acc:HGNC:7900]	2551.07	2716.66	2988.54	3341.08
5774	667.285	-0.309986	0.112796	-2.74821	0.0059922	0.171904	5774	ENSG00000070159	PTPN3	protein tyrosine phosphatase non-receptor type 3 [Source:HGNC Symbol;Acc:HGNC:9655]	794.379	835.281	627.325	625.675
23112	1354.1	0.25839	0.0941427	2.74466	0.00605733	0.173352	23112	ENSG00000100354	TNRC6B	trinucleotide repeat containing adaptor 6B [Source:HGNC Symbol;Acc:HGNC:29190]	1336.13	1291.89	1639.51	1582.86
262	1822.47	-0.25253	0.0920331	-2.74391	0.00607124	0.173352	262	ENSG00000123505	AMD1	adenosylmethionine decarboxylase 1 [Source:HGNC Symbol;Acc:HGNC:457]	2134.89	2185.12	1664.73	1888.34
1104	1774.84	-0.247325	0.0902502	-2.74043	0.00613579	0.174784	1104	ENSG00000180198	RCC1	regulator of chromosome condensation 1 [Source:HGNC Symbol;Acc:HGNC:1913]	2050.2	2147.15	1663.1	1806.88
23541	375.405	-0.352568	0.128902	-2.73515	0.00623515	0.177198	23541	ENSG00000100003	SEC14L2	SEC14 like lipid binding 2 [Source:HGNC Symbol;Acc:HGNC:10699]	490.646	455.608	336.038	339.426
7353	869.783	0.287234	0.105154	2.73156	0.00630362	0.178725	7353	ENSG00000070010	UFD1	ubiquitin recognition factor in ER associated degradation 1 [Source:HGNC Symbol;Acc:HGNC:12520]	833.806	823.291	1040.66	1060.14
54814	341.711	-0.357496	0.131028	-2.72841	0.00636412	0.179602	54814	ENSG00000011478	QPCTL	glutaminyl-peptide cyclotransferase like [Source:HGNC Symbol;Acc:HGNC:25952]	443.918	421.637	305.119	305.483
114823	22.7677	0.222355	0.0814894	2.72864	0.00635957	0.179602	114823	ENSG00000167615	LENG8	leukocyte receptor cluster member 8 [Source:HGNC Symbol;Acc:HGNC:15500]	5.84102	1.99828	83.8061	6.78852
51474	2769.47	-0.227968	0.0838713	-2.71807	0.00656633	0.184878	51474	ENSG00000050405	LIMA1	LIM domain and actin binding 1 [Source:HGNC Symbol;Acc:HGNC:24636]	3380.49	3122.31	2841.27	2620.37
10961	1820.66	-0.241908	0.0892399	-2.71076	0.00671295	0.187819	10961	ENSG00000089248	ERP29	endoplasmic reticulum protein 29 [Source:HGNC Symbol;Acc:HGNC:13799]	2202.07	2099.19	1847.8	1716.36
482	37.4293	0.326241	0.12031	2.71167	0.00669452	0.187819	482	ENSG00000129244	ATP1B2	ATPase Na+/K+ transporting subunit beta 2 [Source:HGNC Symbol;Acc:HGNC:805]	18.9833	21.9811	52.8874	67.8852
10493	2536.72	-0.238578	0.0880183	-2.71055	0.00671722	0.187819	10493	ENSG00000108828	VAT1	vesicle amine transport 1 [Source:HGNC Symbol;Acc:HGNC:16919]	3208.18	2775.61	2467.81	2507.23
6208	9405.74	-0.216654	0.0799762	-2.70898	0.00674912	0.188277	6208	ENSG00000164587	RPS14	ribosomal protein S14 [Source:HGNC Symbol;Acc:HGNC:10387]	11124.2	10840.7	8529.51	10138.7
51029	2044.59	-0.233054	0.0861398	-2.70553	0.00681952	0.188508	51029	ENSG00000121644	DESI2	desumoylating isopeptidase 2 [Source:HGNC Symbol;Acc:HGNC:24264]	2429.87	2380.95	2080.51	1941.52
1352	416.145	0.34097	0.125946	2.70728	0.00678372	0.188508	1352	ENSG00000006695	COX10	cytochrome c oxidase assembly factor heme A:farnesyltransferase COX10 [Source:HGNC Symbol;Acc:HGNC:2260]	382.587	374.677	524.805	515.927
23332	1426.71	0.250359	0.0925083	2.70635	0.00680281	0.188508	23332	ENSG00000074054	CLASP1	cytoplasmic linker associated protein 1 [Source:HGNC Symbol;Acc:HGNC:17088]	1369.72	1408.79	1705.41	1680.16
57688	293.993	0.364885	0.134829	2.70628	0.00680423	0.188508	57688	ENSG00000130449	ZSWIM6	zinc finger SWIM-type containing 6 [Source:HGNC Symbol;Acc:HGNC:29316]	255.545	261.775	363.702	389.208
602	324.479	-0.364857	0.135007	-2.7025	0.00688197	0.189375	602	ENSG00000069399	BCL3	BCL3 transcription coactivator [Source:HGNC Symbol;Acc:HGNC:998]	446.838	384.669	310.001	260.227
5361	2225.82	-0.241807	0.0894754	-2.7025	0.0068821	0.189375	5361	ENSG00000114554	PLXNA1	plexin A1 [Source:HGNC Symbol;Acc:HGNC:9099]	2494.12	2757.63	2077.25	2286.6
5052	7785.95	-0.24454	0.0905982	-2.69917	0.00695131	0.190846	5052	ENSG00000117450	PRDX1	peroxiredoxin 1 [Source:HGNC Symbol;Acc:HGNC:9352]	8887.12	9514.81	6693.1	8539.96
5097	1546.87	-0.249185	0.0923548	-2.69813	0.00697306	0.191011	5097	ENSG00000156453	PCDH1	protocadherin 1 [Source:HGNC Symbol;Acc:HGNC:8655]	1797.57	1865.39	1454.81	1564.75
1642	6585.21	-0.185808	0.0689094	-2.6964	0.00700929	0.191572	1642	ENSG00000167986	DDB1	damage specific DNA binding protein 1 [Source:HGNC Symbol;Acc:HGNC:2717]	7463.37	7725.35	6536.06	6724.03
113026	689.003	-0.305604	0.113486	-2.69288	0.0070838	0.19274	113026	ENSG00000161714	PLCD3	phospholipase C delta 3 [Source:HGNC Symbol;Acc:HGNC:9061]	833.806	848.27	683.467	610.967
130271	183.817	0.38518	0.143009	2.69341	0.00707263	0.19274	130271	ENSG00000152527	PLEKHH2	pleckstrin homology, MyTH4 and FERM domain containing H2 [Source:HGNC Symbol;Acc:HGNC:30506]	162.088	143.876	261.996	226.284
122416	434.673	-0.346605	0.128866	-2.68967	0.00715235	0.193536	122416	ENSG00000156381	ANKRD9	ankyrin repeat domain 9 [Source:HGNC Symbol;Acc:HGNC:20096]	495.027	595.487	368.584	418.625
57674	5950.73	-0.199347	0.0741267	-2.68927	0.0071609	0.193536	57674	ENSG00000173821	RNF213	ring finger protein 213 [Source:HGNC Symbol;Acc:HGNC:14539]	7164.01	6642.28	6149.58	5752.14
5034	6823.3	-0.183004	0.0680421	-2.68957	0.0071545	0.193536	5034	ENSG00000185624	P4HB	prolyl 4-hydroxylase subunit beta [Source:HGNC Symbol;Acc:HGNC:8548]	7872.24	7850.24	6763.89	6991.04
23279	1676.74	-0.238494	0.0887603	-2.68694	0.00721097	0.194456	23279	ENSG00000030066	NUP160	nucleoporin 160 [Source:HGNC Symbol;Acc:HGNC:18017]	2009.31	1945.32	1648.46	1640.56
60674	1769.52	-0.261838	0.0975509	-2.68412	0.00727215	0.195671	60674	ENSG00000234741	GAS5	growth arrest specific 5 [Source:HGNC Symbol;Acc:HGNC:16355]	2282.38	1937.33	1631.37	1793.3
23499	8991.02	0.198274	0.0739207	2.68225	0.00731289	0.196332	23499	ENSG00000127603	MACF1	microtubule actin crosslinking factor 1 [Source:HGNC Symbol;Acc:HGNC:13664]	9554.45	8430.74	10475.8	10384.2
56946	568.447	0.32024	0.119561	2.67847	0.00739602	0.198125	56946	ENSG00000158636	EMSY	EMSY transcriptional repressor, BRCA2 interacting [Source:HGNC Symbol;Acc:HGNC:18071]	551.977	503.566	736.355	664.143
51330	518.566	0.329542	0.123095	2.67714	0.00742537	0.198473	51330	ENSG00000006327	TNFRSF12A	TNF receptor superfamily member 12A [Source:HGNC Symbol;Acc:HGNC:18152]	519.851	434.626	635.462	650.566
396	3790.05	0.232555	0.086974	2.67385	0.00749864	0.199553	396	ENSG00000141522	ARHGDIA	Rho GDP dissociation inhibitor alpha [Source:HGNC Symbol;Acc:HGNC:678]	3381.95	4064.5	4478.34	4449.87
151313	229.607	-0.373163	0.139524	-2.67454	0.00748314	0.199553	151313	ENSG00000144199	FAHD2B	fumarylacetoacetate hydrolase domain containing 2B [Source:HGNC Symbol;Acc:HGNC:25318]	311.034	285.754	199.345	195.736
5076	117.121	0.37897	0.141919	2.67032	0.00757786	0.199932	5076	ENSG00000075891	PAX2	paired box 2 [Source:HGNC Symbol;Acc:HGNC:8616]	96.3769	77.9329	210.736	121.062
84833	881.998	0.298742	0.111877	2.67028	0.00757881	0.199932	84833	ENSG00000173915	ATP5MD	ATP synthase membrane subunit DAPIT [Source:HGNC Symbol;Acc:HGNC:30889]	779.776	881.241	991.028	1158.57
22995	253.25	0.368881	0.138117	2.67079	0.00756727	0.199932	22995	ENSG00000103995	CEP152	centrosomal protein 152 [Source:HGNC Symbol;Acc:HGNC:29298]	233.641	206.822	327.902	325.849
339761	581.85	-0.326937	0.122349	-2.67217	0.00753633	0.199932	339761	ENSG00000186684	CYP27C1	cytochrome P450 family 27 subfamily C member 1 [Source:HGNC Symbol;Acc:HGNC:33480]	641.052	798.313	549.215	524.979
7178	10875.3	-0.176898	0.0663021	-2.66805	0.00762918	0.20039	7178	ENSG00000133112	TPT1	tumor protein, translationally-controlled 1 [Source:HGNC Symbol;Acc:HGNC:12022]	12600.5	12405.3	11306.5	10670.4
790	3707.73	-0.206452	0.0773704	-2.66836	0.00762227	0.20039	790	ENSG00000084774	CAD	carbamoyl-phosphate synthetase 2, aspartate transcarbamylase, and dihydroorotase [Source:HGNC Symbol;Acc:HGNC:1424]	4331.12	4292.3	3550.78	3843.43
2730	3278.48	-0.218184	0.0818132	-2.66685	0.0076566	0.20054	2730	ENSG00000023909	GCLM	glutamate-cysteine ligase modifier subunit [Source:HGNC Symbol;Acc:HGNC:4312]	4033.23	3634.87	3331.9	3163.45
651746	519.412	-0.320979	0.120381	-2.66635	0.00766793	0.20054	651746	ENSG00000164236	ANKRD33B	ankyrin repeat domain 33B [Source:HGNC Symbol;Acc:HGNC:35240]	667.337	614.471	480.054	481.985
7106	882.651	-0.288708	0.108465	-2.66176	0.00777334	0.201559	7106	ENSG00000214063	TSPAN4	tetraspanin 4 [Source:HGNC Symbol;Acc:HGNC:11859]	1140.46	995.143	820.974	856.485
5621	7376.25	-0.182415	0.0685034	-2.66286	0.00774794	0.201559	5621	ENSG00000171867	PRNP	prion protein [Source:HGNC Symbol;Acc:HGNC:9449]	8395.01	8597.6	7260.21	7613.32
23786	2023.86	-0.234204	0.08795	-2.66292	0.00774665	0.201559	23786	ENSG00000099968	BCL2L13	BCL2 like 13 [Source:HGNC Symbol;Acc:HGNC:17164]	2501.42	2265.05	1987.75	1989.04
2131	218.093	0.376149	0.141292	2.66221	0.00776292	0.201559	2131	ENSG00000182197	EXT1	exostosin glycosyltransferase 1 [Source:HGNC Symbol;Acc:HGNC:3512]	183.992	185.84	257.928	314.535
51306	445.54	0.335379	0.126145	2.65867	0.00784499	0.201838	51306	ENSG00000031003	FAM13B	family with sequence similarity 13 member B [Source:HGNC Symbol;Acc:HGNC:1335]	378.206	433.627	576.879	536.293
4869	20568.9	-0.18449	0.0693983	-2.65843	0.00785063	0.201838	4869	ENSG00000181163	NPM1	nucleophosmin 1 [Source:HGNC Symbol;Acc:HGNC:7910]	23651.8	23782.5	21893.7	19532.8
157570	248.513	0.371173	0.139535	2.66008	0.00781229	0.201838	157570	ENSG00000171320	ESCO2	establishment of sister chromatid cohesion N-acetyltransferase 2 [Source:HGNC Symbol;Acc:HGNC:27230]	207.356	219.811	291.287	355.266
29968	3432.16	-0.238881	0.0898319	-2.6592	0.0078326	0.201838	29968	ENSG00000135069	PSAT1	phosphoserine aminotransferase 1 [Source:HGNC Symbol;Acc:HGNC:19129]	3825.87	4265.33	3090.25	3645.43
6130	17625.1	-0.187114	0.0704689	-2.65527	0.00792445	0.202876	6130	ENSG00000148303	RPL7A	ribosomal protein L7a [Source:HGNC Symbol;Acc:HGNC:10364]	20677.2	20005.8	16727	18731.8
26012	2411.13	-0.216922	0.08168	-2.65575	0.00791312	0.202876	26012	ENSG00000165802	NSMF	NMDA receptor synaptonuclear signaling and neuronal migration factor [Source:HGNC Symbol;Acc:HGNC:29843]	2775.95	2856.54	2363.66	2420.11
23175	1986.06	0.230265	0.0867852	2.65327	0.00797156	0.203653	23175	ENSG00000134324	LPIN1	lipin 1 [Source:HGNC Symbol;Acc:HGNC:13345]	1882.27	2024.26	2328.67	2345.43
4673	5579.67	-0.183494	0.0693181	-2.64712	0.00811795	0.206813	4673	ENSG00000187109	NAP1L1	nucleosome assembly protein 1 like 1 [Source:HGNC Symbol;Acc:HGNC:7637]	6433.89	6428.46	5658.95	5583.56
125950	1694.45	0.251183	0.0949118	2.64648	0.00813333	0.206813	125950	ENSG00000161847	RAVER1	ribonucleoprotein, PTB binding 1 [Source:HGNC Symbol;Acc:HGNC:30296]	1521.59	1771.47	2013.79	2013.93
22848	1400.08	0.246283	0.0930795	2.64594	0.00814641	0.206813	22848	ENSG00000115977	AAK1	AP2 associated kinase 1 [Source:HGNC Symbol;Acc:HGNC:19679]	1378.48	1352.84	1633	1684.68
5479	1113.74	-0.283852	0.107372	-2.64364	0.00820205	0.206927	5479	ENSG00000166794	PPIB	peptidylprolyl isomerase B [Source:HGNC Symbol;Acc:HGNC:9255]	1393.08	1296.88	1164.34	957.181
79798	244.63	0.36861	0.139362	2.64498	0.00816968	0.206927	79798	ENSG00000140691	ARMC5	armadillo repeat containing 5 [Source:HGNC Symbol;Acc:HGNC:25781]	205.896	215.814	291.287	343.952
6167	10438.1	-0.200397	0.0757951	-2.64393	0.00819496	0.206927	6167	ENSG00000145592	RPL37	ribosomal protein L37 [Source:HGNC Symbol;Acc:HGNC:10347]	12553.8	11670	9779.28	11090.2
51626	286.393	0.358056	0.135519	2.64212	0.008239	0.207428	51626	ENSG00000138036	DYNC2LI1	dynein cytoplasmic 2 light intermediate chain 1 [Source:HGNC Symbol;Acc:HGNC:24595]	264.306	241.792	372.652	358.66
6229	9319.96	-0.209886	0.0795398	-2.63875	0.0083212	0.207651	6229	ENSG00000138326	RPS24	ribosomal protein S24 [Source:HGNC Symbol;Acc:HGNC:10411]	11317	10404	9968.86	8573.9
3860	49.9922	-0.338562	0.128272	-2.63941	0.00830508	0.207651	3860	ENSG00000171401	KRT13	keratin 13 [Source:HGNC Symbol;Acc:HGNC:6415]	90.5358	62.9458	34.1734	28.2855
25873	4617.22	-0.190283	0.072054	-2.64084	0.00826998	0.207651	25873	ENSG00000130255	RPL36	ribosomal protein L36 [Source:HGNC Symbol;Acc:HGNC:13631]	5322.63	5350.39	4719.99	4553.96
5627	145.991	0.380541	0.14424	2.63825	0.00833341	0.207651	5627	ENSG00000184500	PROS1	protein S [Source:HGNC Symbol;Acc:HGNC:9456]	125.582	111.904	200.972	192.341
7518	384.758	-0.33827	0.128138	-2.6399	0.00829315	0.207651	7518	ENSG00000152422	XRCC4	X-ray repair cross complementing 4 [Source:HGNC Symbol;Acc:HGNC:12831]	484.805	478.588	360.448	338.295
10512	3079.1	-0.208883	0.0792353	-2.63623	0.00838318	0.208463	10512	ENSG00000075223	SEMA3C	semaphorin 3C [Source:HGNC Symbol;Acc:HGNC:10725]	3695.91	3478.01	3121.98	3006.18
6881	544.029	0.314022	0.119231	2.63372	0.00844547	0.209155	6881	ENSG00000166337	TAF10	TATA-box binding protein associated factor 10 [Source:HGNC Symbol;Acc:HGNC:11543]	484.805	526.547	676.144	663.012
6988	276.098	0.369955	0.140433	2.63439	0.00842889	0.209155	6988	ENSG00000145022	TCTA	T cell leukemia translocation altered [Source:HGNC Symbol;Acc:HGNC:11692]	192.754	278.76	340.106	381.288
64943	788.403	0.321643	0.122321	2.62951	0.00855089	0.211334	64943	ENSG00000168268	NT5DC2	5'-nucleotidase domain containing 2 [Source:HGNC Symbol;Acc:HGNC:25717]	606.006	846.271	941.395	1012.62
11078	566.453	0.309705	0.117841	2.62817	0.00858461	0.211736	11078	ENSG00000100106	TRIOBP	TRIO and F-actin binding protein [Source:HGNC Symbol;Acc:HGNC:17009]	528.613	528.545	672.89	717.32
8613	177.708	-0.377644	0.143784	-2.62646	0.00862789	0.21231	8613	ENSG00000162407	PLPP3	phospholipid phosphatase 3 [Source:HGNC Symbol;Acc:HGNC:9229]	268.687	205.823	135.88	157.267
50861	3633.3	-0.19566	0.0745126	-2.62587	0.00864287	0.21231	50861	ENSG00000197457	STMN3	stathmin 3 [Source:HGNC Symbol;Acc:HGNC:15926]	4218.68	4198.39	3659.8	3619.41
116843	199.892	0.371672	0.141816	2.6208	0.00877248	0.215059	116843	ENSG00000146409	SLC18B1	solute carrier family 18 member B1 [Source:HGNC Symbol;Acc:HGNC:21573]	157.708	180.844	260.369	264.752
7184	9740.83	-0.190603	0.0728411	-2.61669	0.00887875	0.216788	7184	ENSG00000166598	HSP90B1	heat shock protein 90 beta family member 1 [Source:HGNC Symbol;Acc:HGNC:12028]	11712.7	10812.7	10212.1	9344.4
8724	2381.63	0.224656	0.0858494	2.61686	0.00887414	0.216788	8724	ENSG00000112335	SNX3	sorting nexin 3 [Source:HGNC Symbol;Acc:HGNC:11174]	2223.97	2472.87	2835.58	2757.27
9826	1069.53	0.261502	0.100128	2.61168	0.00900997	0.218745	9826	ENSG00000132694	ARHGEF11	Rho guanine nucleotide exchange factor 11 [Source:HGNC Symbol;Acc:HGNC:14580]	1004.66	1061.09	1276.62	1278.5
7043	96.4518	0.37149	0.142231	2.61187	0.00900477	0.218745	7043	ENSG00000119699	TGFB3	transforming growth factor beta 3 [Source:HGNC Symbol;Acc:HGNC:11769]	61.3307	82.9286	142.389	130.113
6124	20686.5	-0.163807	0.0627236	-2.61156	0.00901297	0.218745	6124	ENSG00000174444	RPL4	ribosomal protein L4 [Source:HGNC Symbol;Acc:HGNC:10353]	24228.6	23103.1	21127.3	20909.8
254065	1120.66	0.265614	0.101944	2.6055	0.00917413	0.222212	254065	ENSG00000165288	BRWD3	bromodomain and WD repeat domain containing 3 [Source:HGNC Symbol;Acc:HGNC:17342]	1149.22	1013.13	1357.98	1321.5
23586	413.567	0.336892	0.129551	2.60046	0.0093098	0.225049	23586	ENSG00000107201	DDX58	DExD/H-box helicase 58 [Source:HGNC Symbol;Acc:HGNC:19102]	401.57	349.699	558.165	477.459
10963	5097.08	0.216213	0.0832317	2.59772	0.00938449	0.226403	10963	ENSG00000168439	STIP1	stress induced phosphoprotein 1 [Source:HGNC Symbol;Acc:HGNC:11387]	4617.33	5476.28	5877.01	6050.83
5160	2703.91	-0.205502	0.0791359	-2.59683	0.0094089	0.226542	5160	ENSG00000131828	PDHA1	pyruvate dehydrogenase E1 subunit alpha 1 [Source:HGNC Symbol;Acc:HGNC:8806]	3157.07	3133.3	2712.71	2678.07
10516	39.6088	0.317905	0.122492	2.59532	0.00945027	0.227087	10516	ENSG00000140092	FBLN5	fibulin 5 [Source:HGNC Symbol;Acc:HGNC:3602]	20.4436	25.9776	65.9058	58.8338
23336	240.825	0.363716	0.140191	2.59443	0.00947472	0.227225	23336	ENSG00000182253	SYNM	synemin [Source:HGNC Symbol;Acc:HGNC:24466]	229.26	186.839	292.915	331.506
23406	3898.43	-0.197178	0.0760238	-2.59363	0.00949673	0.227303	23406	ENSG00000103187	COTL1	coactosin like F-actin binding protein 1 [Source:HGNC Symbol;Acc:HGNC:18304]	4442.1	4596.04	4023.51	3780.07
8503	410.268	-0.332763	0.128513	-2.58934	0.00961595	0.229704	8503	ENSG00000117461	PIK3R3	phosphoinositide-3-kinase regulatory subunit 3 [Source:HGNC Symbol;Acc:HGNC:8981]	476.043	548.528	391.366	356.397
10509	947.652	-0.270883	0.104682	-2.58767	0.00966262	0.229913	10509	ENSG00000185033	SEMA4B	semaphorin 4B [Source:HGNC Symbol;Acc:HGNC:10730]	1165.28	1109.05	949.531	870.062
57182	2780.18	0.209995	0.0811374	2.58813	0.00964972	0.229913	57182	ENSG00000151458	ANKRD50	ankyrin repeat domain 50 [Source:HGNC Symbol;Acc:HGNC:29223]	2863.56	2663.71	3200.91	3283.38
84765	127.394	-0.373381	0.144349	-2.58666	0.00969121	0.230143	84765	ENSG00000161551	ZNF577	zinc finger protein 577 [Source:HGNC Symbol;Acc:HGNC:28673]	188.373	158.863	105.775	97.3021
11230	501.572	0.314367	0.121715	2.58282	0.00979972	0.232265	11230	ENSG00000243279	PRAF2	PRA1 domain family member 2 [Source:HGNC Symbol;Acc:HGNC:28911]	471.663	459.604	645.226	590.601
5589	3556.57	0.195164	0.0755975	2.58162	0.00983374	0.232617	5589	ENSG00000130175	PRKCSH	protein kinase C substrate 80K-H [Source:HGNC Symbol;Acc:HGNC:9411]	3532.36	3586.91	4198.44	4048.22
89978	420.535	-0.324576	0.125759	-2.58093	0.00985335	0.232627	89978	ENSG00000134146	DPH6	diphthamine biosynthesis 6 [Source:HGNC Symbol;Acc:HGNC:30543]	522.771	521.551	397.876	374.5
84446	148.52	0.372468	0.144387	2.57966	0.00988984	0.232801	84446	ENSG00000160469	BRSK1	BR serine/threonine kinase 1 [Source:HGNC Symbol;Acc:HGNC:18994]	119.741	120.896	230.263	170.844
54928	1179.69	0.250367	0.0970665	2.57934	0.00989907	0.232801	54928	ENSG00000104331	BPNT2	3'(2'), 5'-bisphosphate nucleotidase 2 [Source:HGNC Symbol;Acc:HGNC:26019]	1162.36	1132.03	1399.48	1402.96
1523	1581.94	0.248106	0.0962261	2.57837	0.0099269	0.233004	1523	ENSG00000257923	CUX1	cut like homeobox 1 [Source:HGNC Symbol;Acc:HGNC:2557]	1423.75	1653.58	1906.39	1851
5876	1319.75	-0.24357	0.0946179	-2.57425	0.0100459	0.235341	5876	ENSG00000137955	RABGGTB	Rab geranylgeranyltransferase subunit beta [Source:HGNC Symbol;Acc:HGNC:9796]	1582.92	1539.67	1265.23	1313.58
10092	936.037	0.281179	0.109491	2.56806	0.010227	0.239087	10092	ENSG00000162704	ARPC5	actin related protein 2/3 complex subunit 5 [Source:HGNC Symbol;Acc:HGNC:708]	852.789	928.201	1042.29	1220.8
10959	3690.55	-0.198048	0.0771424	-2.5673	0.0102494	0.239087	10959	ENSG00000086598	TMED2	transmembrane p24 trafficking protein 2 [Source:HGNC Symbol;Acc:HGNC:16996]	4317.98	4244.35	3829.86	3551.53
2889	1473.75	-0.238163	0.092787	-2.56678	0.0102649	0.239087	2889	ENSG00000107263	RAPGEF1	Rap guanine nucleotide exchange factor 1 [Source:HGNC Symbol;Acc:HGNC:4568]	1721.64	1757.49	1491.42	1396.17
6232	6061.86	-0.205315	0.0800961	-2.56336	0.0103665	0.24053	6232	ENSG00000177954	RPS27	ribosomal protein S27 [Source:HGNC Symbol;Acc:HGNC:10416]	7466.29	6642.28	6354.62	5724.98
994	3556.39	-0.201992	0.0787954	-2.56349	0.0103624	0.24053	994	ENSG00000101224	CDC25B	cell division cycle 25B [Source:HGNC Symbol;Acc:HGNC:1726]	4236.2	4029.53	3688.28	3410.1
7798	409.988	0.326198	0.127398	2.56047	0.0104529	0.241612	7798	ENSG00000169641	LUZP1	leucine zipper protein 1 [Source:HGNC Symbol;Acc:HGNC:14985]	373.825	375.677	483.309	538.556
5250	5578.86	-0.226371	0.0884032	-2.56066	0.0104473	0.241612	5250	ENSG00000075415	SLC25A3	solute carrier family 25 member 3 [Source:HGNC Symbol;Acc:HGNC:10989]	6463.09	6630.29	4905.51	6101.75
391	505.335	0.317312	0.124045	2.55803	0.0105266	0.242852	391	ENSG00000177105	RHOG	ras homolog family member G [Source:HGNC Symbol;Acc:HGNC:672]	430.775	500.569	592.338	659.618
9497	1149.14	0.265459	0.103888	2.55524	0.0106114	0.243881	9497	ENSG00000033867	SLC4A7	solute carrier family 4 member 7 [Source:HGNC Symbol;Acc:HGNC:11033]	1179.89	1036.11	1446.67	1302.26
6047	899.035	0.282301	0.110453	2.55584	0.0105931	0.243881	6047	ENSG00000063978	RNF4	ring finger protein 4 [Source:HGNC Symbol;Acc:HGNC:10067]	816.283	892.232	1002.42	1173.28
1371	342.333	-0.336553	0.131753	-2.55443	0.0106362	0.243988	1371	ENSG00000080819	CPOX	coproporphyrinogen oxidase [Source:HGNC Symbol;Acc:HGNC:2321]	455.6	405.651	313.256	304.352
3397	1385.25	0.249367	0.0976986	2.55241	0.0106979	0.244942	3397	ENSG00000125968	ID1	inhibitor of DNA binding 1, HLH protein [Source:HGNC Symbol;Acc:HGNC:5360]	1340.51	1351.84	1541.06	1751.44
6029	3595.81	-0.359372	0.140849	-2.55147	0.0107268	0.245141	6029	ENSG00000276168	RN7SL1	RNA component of signal recognition particle 7SL1 [Source:HGNC Symbol;Acc:HGNC:10038]	5103.59	4224.36	2698.88	3506.27
3619	1400.41	0.259267	0.101682	2.54977	0.0107793	0.245877	3619	ENSG00000149503	INCENP	inner centromere protein [Source:HGNC Symbol;Acc:HGNC:6058]	1220.77	1482.72	1676.94	1669.98
5585	2867.67	-0.199309	0.0782577	-2.54683	0.0108705	0.247493	5585	ENSG00000123143	PKN1	protein kinase N1 [Source:HGNC Symbol;Acc:HGNC:9405]	3360.05	3296.16	2877.89	2854.57
84830	226.806	-0.359953	0.1414	-2.54564	0.0109077	0.247875	84830	ENSG00000111863	ADTRP	androgen dependent TFPI regulating protein [Source:HGNC Symbol;Acc:HGNC:21214]	302.273	288.751	221.313	167.45
7076	3675.23	0.18926	0.0743734	2.54473	0.0109363	0.24806	7076	ENSG00000102265	TIMP1	TIMP metallopeptidase inhibitor 1 [Source:HGNC Symbol;Acc:HGNC:11820]	3692.99	3682.83	4270.04	4232.64
6311	1185.37	0.263705	0.103852	2.53924	0.0111094	0.250581	6311	ENSG00000204842	ATXN2	ataxin 2 [Source:HGNC Symbol;Acc:HGNC:10555]	1149.22	1137.02	1538.62	1296.61
57496	282.769	0.347471	0.136834	2.53937	0.0111052	0.250581	57496	ENSG00000186260	MRTFB	myocardin related transcription factor B [Source:HGNC Symbol;Acc:HGNC:29819]	274.528	226.805	362.889	357.529
85358	704.086	-0.283491	0.111615	-2.53992	0.0110879	0.250581	85358	ENSG00000251322	SHANK3	SH3 and multiple ankyrin repeat domains 3 [Source:HGNC Symbol;Acc:HGNC:14294]	858.63	844.273	691.604	647.172
23193	8118.27	-0.179208	0.0706175	-2.53773	0.0111575	0.251198	23193	ENSG00000089597	GANAB	glucosidase II alpha subunit [Source:HGNC Symbol;Acc:HGNC:4138]	9485.82	9202.08	7857.43	8526.38
54809	33.73	0.296778	0.117061	2.53524	0.0112369	0.252518	54809	ENSG00000205413	SAMD9	sterile alpha motif domain containing 9 [Source:HGNC Symbol;Acc:HGNC:1348]	21.9038	15.9862	56.9556	50.9139
6175	25043.8	-0.160145	0.0632656	-2.53131	0.0113637	0.254896	6175	ENSG00000089157	RPLP0	ribosomal protein lateral stalk subunit P0 [Source:HGNC Symbol;Acc:HGNC:10371]	28913.1	28314.6	24752.9	26211.6
2537	117.209	0.364844	0.144175	2.53056	0.0113881	0.254971	2537	ENSG00000126709	IFI6	interferon alpha inducible protein 6 [Source:HGNC Symbol;Acc:HGNC:4054]	97.8371	88.9234	163.544	156.136
8436	875.759	0.28278	0.111801	2.52931	0.0114287	0.255409	8436	ENSG00000168497	CAVIN2	caveolae associated protein 2 [Source:HGNC Symbol;Acc:HGNC:10690]	750.571	911.215	1030.08	1091.82
10163	2917.84	-0.19972	0.07907	-2.52586	0.0115415	0.256985	10163	ENSG00000158195	WASF2	WASP family member 2 [Source:HGNC Symbol;Acc:HGNC:12733]	3466.65	3309.15	2953.56	2876.07
1937	20133.2	-0.168267	0.0666095	-2.52617	0.0115315	0.256985	1937	ENSG00000254772	EEF1G	eukaryotic translation elongation factor 1 gamma [Source:HGNC Symbol;Acc:HGNC:3213]	23641.5	22515.6	21180.2	19641.4
6715	374.282	-0.326485	0.129463	-2.52183	0.0116746	0.259472	6715	ENSG00000145545	SRD5A1	steroid 5 alpha-reductase 1 [Source:HGNC Symbol;Acc:HGNC:11284]	448.298	484.583	328.715	355.266
5129	56.4668	0.331008	0.13134	2.52025	0.0117272	0.260164	5129	ENSG00000117266	CDK18	cyclin dependent kinase 18 [Source:HGNC Symbol;Acc:HGNC:8751]	32.1256	42.963	97.6382	71.2795
55103	39.2578	0.309046	0.122702	2.51866	0.0117801	0.260656	55103	ENSG00000116191	RALGPS2	Ral GEF with PH domain and SH3 binding motif 2 [Source:HGNC Symbol;Acc:HGNC:30279]	23.3641	23.9794	63.4648	58.8338
8986	1183.37	-0.248572	0.0987065	-2.5183	0.0117924	0.260656	8986	ENSG00000162302	RPS6KA4	ribosomal protein S6 kinase A4 [Source:HGNC Symbol;Acc:HGNC:10433]	1360.96	1445.76	1116.33	1189.12
8470	61.9129	0.335615	0.133505	2.51387	0.0119413	0.263468	8470	ENSG00000154556	SORBS2	sorbin and SH3 domain containing 2 [Source:HGNC Symbol;Acc:HGNC:24098]	32.1256	51.9553	95.1972	88.2507
1345	659.93	-0.29267	0.116487	-2.51246	0.0119892	0.264046	1345	ENSG00000164919	COX6C	cytochrome c oxidase subunit 6C [Source:HGNC Symbol;Acc:HGNC:2285]	833.806	771.336	579.32	666.406
54870	1175.82	0.247941	0.0988665	2.50784	0.0121473	0.267043	54870	ENSG00000198218	QRICH1	glutamine rich 1 [Source:HGNC Symbol;Acc:HGNC:24713]	1117.1	1169.99	1446.67	1346.39
6133	4308.12	-0.195543	0.0780098	-2.50665	0.0121882	0.267458	6133	ENSG00000163682	RPL9	ribosomal protein L9 [Source:HGNC Symbol;Acc:HGNC:10369]	4926.9	5054.65	4089.41	4540.39
57708	614.794	0.290999	0.116169	2.50496	0.0122464	0.268217	57708	ENSG00000198160	MIER1	MIER1 transcriptional regulator [Source:HGNC Symbol;Acc:HGNC:29657]	553.437	605.479	734.727	762.577
84176	112.076	-0.360632	0.144001	-2.50437	0.012267	0.268217	84176	nan	nan	nan	146.026	159.862	91.129	87.1193
10904	509.281	0.304627	0.121749	2.50208	0.0123466	0.269297	10904	ENSG00000166619	BLCAP	BLCAP apoptosis inducing factor [Source:HGNC Symbol;Acc:HGNC:1055]	455.6	492.576	600.475	651.698
389362	363.302	-0.327167	0.130782	-2.50161	0.0123628	0.269297	389362	ENSG00000180822	PSMG4	proteasome assembly chaperone 4 [Source:HGNC Symbol;Acc:HGNC:21108]	448.298	460.603	353.938	306.615
100500804	358.841	-0.330449	0.132125	-2.50104	0.012383	0.269297	100500804	ENSG00000284135	MIR3654	microRNA 3654 [Source:HGNC Symbol;Acc:HGNC:38896]	462.901	436.624	295.356	355.266
11244	333.447	0.329116	0.131656	2.49982	0.0124257	0.269743	11244	ENSG00000165156	ZHX1	zinc fingers and homeoboxes 1 [Source:HGNC Symbol;Acc:HGNC:12871]	296.432	307.735	419.031	417.494
191	6574.5	-0.178352	0.0713672	-2.49908	0.0124517	0.269824	191	ENSG00000101444	AHCY	adenosylhomocysteinase [Source:HGNC Symbol;Acc:HGNC:343]	7486.73	7642.42	6386.35	6886.95
4835	1293.36	-0.240603	0.0964887	-2.49359	0.0126458	0.273542	4835	ENSG00000124588	NQO2	N-ribosyldihydronicotinamide:quinone reductase 2 [Source:HGNC Symbol;Acc:HGNC:7856]	1498.22	1558.66	1218.04	1312.45
3993	204.106	0.352905	0.141617	2.49196	0.012704	0.274311	3993	ENSG00000073350	LLGL2	LLGL scribble cell polarity complex component 2 [Source:HGNC Symbol;Acc:HGNC:6629]	166.469	184.841	278.269	252.307
10025	484.855	0.309151	0.124232	2.48849	0.0128286	0.27588	10025	ENSG00000175221	MED16	mediator complex subunit 16 [Source:HGNC Symbol;Acc:HGNC:17556]	442.457	455.608	554.097	642.646
79709	3761	-0.197002	0.0791995	-2.48741	0.0128676	0.27588	79709	ENSG00000130309	COLGALT1	collagen beta(1-O)galactosyltransferase 1 [Source:HGNC Symbol;Acc:HGNC:26182]	4190.93	4528.1	3632.14	3896.61
10051	5819.88	0.187181	0.0752357	2.48793	0.0128488	0.27588	10051	ENSG00000113810	SMC4	structural maintenance of chromosomes 4 [Source:HGNC Symbol;Acc:HGNC:14013]	5576.72	6105.74	6527.11	6934.47
64975	670.296	0.310415	0.124778	2.48774	0.0128558	0.27588	64975	ENSG00000182154	MRPL41	mitochondrial ribosomal protein L41 [Source:HGNC Symbol;Acc:HGNC:14492]	547.596	690.406	734.727	923.239
9308	129.754	-0.358054	0.144381	-2.47992	0.013141	0.280257	9308	ENSG00000112149	CD83	CD83 molecule [Source:HGNC Symbol;Acc:HGNC:1703]	175.231	173.85	96.0109	115.405
10922	900.876	-0.258011	0.104037	-2.47999	0.0131387	0.280257	10922	ENSG00000164896	FASTK	Fas activated serine/threonine kinase [Source:HGNC Symbol;Acc:HGNC:24676]	1082.05	1068.08	879.557	862.142
5716	805.661	0.284084	0.114498	2.48112	0.0130969	0.280257	5716	ENSG00000101843	PSMD10	proteasome 26S subunit, non-ATPase 10 [Source:HGNC Symbol;Acc:HGNC:9555]	715.525	809.303	895.83	1060.14
5538	1543.08	-0.224578	0.0907457	-2.47481	0.0133309	0.283382	5538	ENSG00000131238	PPT1	palmitoyl-protein thioesterase 1 [Source:HGNC Symbol;Acc:HGNC:9325]	1793.19	1828.43	1497.93	1546.65
3280	107.639	-0.355469	0.14364	-2.47472	0.0133342	0.283382	3280	ENSG00000114315	HES1	hes family bHLH transcription factor 1 [Source:HGNC Symbol;Acc:HGNC:5192]	150.406	144.875	92.7563	76.9365
7059	483.235	-0.334981	0.135435	-2.47336	0.0133848	0.28396	7059	ENSG00000169231	THBS3	thrombospondin 3 [Source:HGNC Symbol;Acc:HGNC:11787]	642.512	581.499	526.433	337.163
4784	1158.88	-0.248857	0.100711	-2.471	0.0134735	0.285342	4784	ENSG00000008441	NFIX	nuclear factor I X [Source:HGNC Symbol;Acc:HGNC:7788]	1304.01	1447.75	1159.45	1095.21
7580	167.318	-0.354472	0.143578	-2.46885	0.0135549	0.286566	7580	ENSG00000169740	ZNF32	zinc finger protein 32 [Source:HGNC Symbol;Acc:HGNC:13095]	219.038	220.81	130.184	152.742
55884	1060.9	0.264846	0.107336	2.46746	0.0136076	0.287164	55884	ENSG00000176871	WSB2	WD repeat and SOCS box containing 2 [Source:HGNC Symbol;Acc:HGNC:19222]	1010.5	1027.12	1155.39	1390.51
503639	47.1422	0.315939	0.128094	2.46646	0.0136457	0.287164	503639	ENSG00000244306	DUXAP10	double homeobox A pseudogene 10 [Source:NCBI gene (formerly Entrezgene);Acc:503639]	29.2051	31.9725	66.7194	75.8051
28987	2032.39	-0.220351	0.0893471	-2.46623	0.0136542	0.287164	28987	ENSG00000141101	NOB1	NIN1 (RPN12) binding protein 1 homolog [Source:HGNC Symbol;Acc:HGNC:29540]	2454.69	2311.01	2111.43	1903.05
23670	172.391	0.352504	0.143175	2.46205	0.0138144	0.290031	23670	ENSG00000135048	CEMIP2	cell migration inducing hyaluronidase 2 [Source:HGNC Symbol;Acc:HGNC:11869]	141.645	150.87	229.45	222.89
253725	1067.41	-0.251938	0.102447	-2.4592	0.0139247	0.291842	253725	ENSG00000172661	WASHC2C	WASH complex subunit 2C [Source:HGNC Symbol;Acc:HGNC:23414]	1339.05	1201.97	1014.62	1055.61
5757	17027.7	-0.327665	0.13335	-2.45718	0.0140033	0.292984	5757	ENSG00000187514	PTMA	prothymosin alpha [Source:HGNC Symbol;Acc:HGNC:9623]	21833.7	20915	17447.1	13364.3
4500	226.335	-0.348201	0.141841	-2.45487	0.0140937	0.294368	4500	ENSG00000260549	MT1L	metallothionein 1L, pseudogene [Source:HGNC Symbol;Acc:HGNC:7404]	315.415	272.765	222.127	167.45
29919	299.948	0.328958	0.13411	2.4529	0.0141711	0.295475	29919	ENSG00000141452	RMC1	regulator of MON1-CCZ1 [Source:HGNC Symbol;Acc:HGNC:24326]	265.767	274.763	377.534	377.894
3939	12055.6	-0.174217	0.071129	-2.44931	0.0143131	0.296926	3939	ENSG00000134333	LDHA	lactate dehydrogenase A [Source:HGNC Symbol;Acc:HGNC:6535]	13189	14512.5	11832.1	12547.4
2113	1309.63	-0.232142	0.0948034	-2.44867	0.0143386	0.296926	2113	ENSG00000134954	ETS1	ETS proto-oncogene 1, transcription factor [Source:HGNC Symbol;Acc:HGNC:3488]	1572.7	1514.7	1304.28	1266.06
1843	318.003	-0.325807	0.133032	-2.44908	0.0143223	0.296926	1843	ENSG00000120129	DUSP1	dual specificity phosphatase 1 [Source:HGNC Symbol;Acc:HGNC:3064]	416.173	381.671	289.66	286.249
55033	484.506	0.303784	0.124007	2.44973	0.0142963	0.296926	55033	ENSG00000106080	FKBP14	FKBP prolyl isomerase 14 [Source:HGNC Symbol;Acc:HGNC:18625]	486.265	416.641	602.102	588.338
55051	304.098	0.327662	0.134012	2.44502	0.0144843	0.298416	55051	ENSG00000119720	NRDE2	NRDE-2, necessary for RNA interference, domain containing [Source:HGNC Symbol;Acc:HGNC:20186]	265.767	282.757	389.739	375.631
54475	615.385	-0.283309	0.115867	-2.44513	0.0144799	0.298416	54475	ENSG00000073536	NLE1	notchless homolog 1 [Source:HGNC Symbol;Acc:HGNC:19889]	725.747	764.342	563.047	605.31
79893	23.301	-0.207983	0.0850286	-2.44603	0.0144438	0.298416	79893	ENSG00000278311	GGNBP2	gametogenetin binding protein 2 [Source:HGNC Symbol;Acc:HGNC:19357]	77.3935	8.99226	4.06826	10.1828
6662	2746.51	0.221079	0.0904512	2.44418	0.0145182	0.298608	6662	ENSG00000125398	SOX9	SRY-box transcription factor 9 [Source:HGNC Symbol;Acc:HGNC:11204]	2660.59	2761.62	3503.58	2940.56
1200	1739.09	-0.223717	0.0916729	-2.44038	0.0146717	0.300745	1200	ENSG00000166340	TPP1	tripeptidyl peptidase 1 [Source:HGNC Symbol;Acc:HGNC:2073]	2126.13	1959.31	1780.27	1647.35
79683	655.217	-0.276446	0.11327	-2.44061	0.0146627	0.300745	79683	ENSG00000175048	ZDHHC14	zinc finger DHHC-type palmitoyltransferase 14 [Source:HGNC Symbol;Acc:HGNC:20341]	781.237	799.312	611.866	638.121
9524	1285.7	0.236293	0.0971286	2.43278	0.0149834	0.306616	9524	ENSG00000099797	TECR	trans-2,3-enoyl-CoA reductase [Source:HGNC Symbol;Acc:HGNC:4551]	1279.18	1237.93	1584.99	1452.74
9021	257.845	-0.333546	0.13737	-2.42809	0.0151787	0.30915	9021	ENSG00000184557	SOCS3	suppressor of cytokine signaling 3 [Source:HGNC Symbol;Acc:HGNC:19391]	327.097	326.719	221.313	238.73
58477	985.1	-0.286566	0.118004	-2.42845	0.0151637	0.30915	58477	ENSG00000144867	SRPRB	SRP receptor subunit beta [Source:HGNC Symbol;Acc:HGNC:24085]	1042.62	1346.84	842.129	1023.93
200916	356.026	-0.320467	0.13199	-2.42797	0.0151836	0.30915	200916	ENSG00000163584	RPL22L1	ribosomal protein L22 like 1 [Source:HGNC Symbol;Acc:HGNC:27610]	483.345	406.65	316.51	331.506
3014	987.915	0.299387	0.1235	2.42419	0.0153427	0.311866	3014	ENSG00000188486	H2AX	H2A.X variant histone [Source:HGNC Symbol;Acc:HGNC:4739]	753.492	1085.07	1102.5	1327.16
27013	555.75	-0.285562	0.117864	-2.4228	0.0154014	0.312249	27013	ENSG00000115649	CNPPD1	cyclin Pas1/PHO80 domain containing 1 [Source:HGNC Symbol;Acc:HGNC:25220]	687.78	662.43	531.314	519.322
64900	350.358	0.32611	0.134616	2.42253	0.015413	0.312249	64900	ENSG00000132793	LPIN3	lipin 3 [Source:HGNC Symbol;Acc:HGNC:14451]	271.608	358.691	452.39	431.071
119385	64.8261	-0.33007	0.13641	-2.41969	0.0155339	0.314174	119385	ENSG00000271880	AGAP11	ArfGAP with GTPase domain, ankyrin repeat and PH domain 11 [Source:HGNC Symbol;Acc:HGNC:29421]	96.3769	89.9226	43.9372	49.7825
85446	329.589	0.325816	0.134701	2.41881	0.0155712	0.314403	85446	ENSG00000136367	ZFHX2	zinc finger homeobox 2 [Source:HGNC Symbol;Acc:HGNC:20152]	289.131	305.737	458.086	371.106
56474	648.048	-0.275414	0.113908	-2.41786	0.0156122	0.314709	56474	ENSG00000047230	CTPS2	CTP synthase 2 [Source:HGNC Symbol;Acc:HGNC:2520]	787.078	776.332	598.034	638.121
389932	27.7648	0.265768	0.110035	2.41531	0.0157219	0.315444	389932	nan	nan	nan	17.5231	11.9897	40.6826	49.7825
8050	1590.31	-0.217622	0.0901279	-2.4146	0.0157527	0.315444	8050	ENSG00000110435	PDHX	pyruvate dehydrogenase complex component X [Source:HGNC Symbol;Acc:HGNC:21350]	1898.33	1826.43	1584.18	1561.36
163087	96.207	0.343759	0.142357	2.41476	0.0157455	0.315444	163087	ENSG00000188283	ZNF383	zinc finger protein 383 [Source:HGNC Symbol;Acc:HGNC:18609]	65.7115	82.9286	124.489	142.559
1052	72.2238	-0.327747	0.135677	-2.41564	0.0157076	0.315444	1052	ENSG00000221869	CEBPD	CCAAT enhancer binding protein delta [Source:HGNC Symbol;Acc:HGNC:1835]	97.8371	110.905	65.9058	37.3369
113878	94.1542	0.337962	0.140038	2.41336	0.015806	0.31599	113878	ENSG00000091073	DTX2	deltex E3 ubiquitin ligase 2 [Source:HGNC Symbol;Acc:HGNC:15973]	58.4102	82.9286	160.289	105.222
55700	1688.65	0.215662	0.0893923	2.41253	0.0158422	0.316192	55700	ENSG00000116871	MAP7D1	MAP7 domain containing 1 [Source:HGNC Symbol;Acc:HGNC:25514]	1622.34	1717.52	1974.73	1981.12
11253	1007.5	-0.244808	0.101693	-2.40732	0.0160701	0.320215	11253	ENSG00000177239	MAN1B1	mannosidase alpha class 1B member 1 [Source:HGNC Symbol;Acc:HGNC:6823]	1216.39	1173.99	958.482	1003.57
25932	2412.62	-0.198149	0.0823738	-2.40549	0.0161508	0.320909	25932	ENSG00000169504	CLIC4	chloride intracellular channel 4 [Source:HGNC Symbol;Acc:HGNC:13518]	2721.92	2877.52	2404.34	2418.98
65981	2573.81	-0.242336	0.100765	-2.40497	0.0161738	0.320909	65981	ENSG00000110888	CAPRIN2	caprin family member 2 [Source:HGNC Symbol;Acc:HGNC:21259]	3254.91	2849.55	2806.28	2208.53
51477	778.635	-0.275074	0.114389	-2.40473	0.0161843	0.320909	51477	ENSG00000105655	ISYNA1	inositol-3-phosphate synthase 1 [Source:HGNC Symbol;Acc:HGNC:29821]	1032.4	849.269	753.441	728.634
9712	511.481	0.290472	0.120999	2.40061	0.0163676	0.322306	9712	ENSG00000148429	USP6NL	USP6 N-terminal like [Source:HGNC Symbol;Acc:HGNC:16858]	459.981	500.569	633.835	615.492
16	9933.22	-0.155324	0.0647106	-2.40028	0.0163823	0.322306	16	ENSG00000090861	AARS1	alanyl-tRNA synthetase 1 [Source:HGNC Symbol;Acc:HGNC:20]	11363.7	11300.3	10029.9	10219
6147	8051.76	-0.161688	0.0673821	-2.39957	0.0164141	0.322306	6147	ENSG00000198242	RPL23A	ribosomal protein L23a [Source:HGNC Symbol;Acc:HGNC:10317]	9300.37	9116.15	8013.65	8354.4
1891	1087.15	-0.269022	0.112049	-2.40094	0.0163532	0.322306	1891	ENSG00000104823	ECH1	enoyl-CoA hydratase 1 [Source:HGNC Symbol;Acc:HGNC:3149]	1454.41	1164	1113.08	965.101
23403	346.577	0.315522	0.131445	2.40041	0.0163767	0.322306	23403	ENSG00000177051	FBXO46	F-box protein 46 [Source:HGNC Symbol;Acc:HGNC:25069]	303.733	328.717	415.776	449.174
8871	412.402	-0.306565	0.127732	-2.40006	0.0163923	0.322306	8871	ENSG00000078269	SYNJ2	synaptojanin 2 [Source:HGNC Symbol;Acc:HGNC:11504]	540.295	479.587	396.248	365.449
114796	233.179	-0.334751	0.139648	-2.39712	0.0165247	0.323954	114796	ENSG00000230487	PSMG3-AS1	PSMG3 antisense RNA 1 (head to head) [Source:HGNC Symbol;Acc:HGNC:22230]	277.449	317.726	210.736	201.393
51478	331.242	-0.316085	0.132031	-2.39401	0.0166653	0.325662	51478	ENSG00000132196	HSD17B7	hydroxysteroid 17-beta dehydrogenase 7 [Source:HGNC Symbol;Acc:HGNC:5215]	395.729	429.63	303.492	302.089
8864	150.806	-0.345169	0.144181	-2.394	0.0166655	0.325662	8864	ENSG00000132326	PER2	period circadian regulator 2 [Source:HGNC Symbol;Acc:HGNC:8846]	207.356	190.836	116.352	136.902
9709	1150.06	-0.236188	0.098709	-2.39277	0.0167218	0.326236	9709	ENSG00000051108	HERPUD1	homocysteine inducible ER protein with ubiquitin like domain 1 [Source:HGNC Symbol;Acc:HGNC:13744]	1391.62	1325.86	1096.8	1154.05
11034	2460.88	-0.219683	0.0918963	-2.39055	0.0168232	0.327689	11034	ENSG00000125868	DSTN	destrin, actin depolymerizing factor [Source:HGNC Symbol;Acc:HGNC:15750]	2740.9	3023.4	2249.75	2616.97
6625	3000.4	0.193411	0.0809481	2.38932	0.0168796	0.32826	6625	ENSG00000104852	SNRNP70	small nuclear ribonucleoprotein U1 subunit 70 [Source:HGNC Symbol;Acc:HGNC:11150]	2908.83	3094.34	3593.9	3365.97
4093	45.4359	0.302296	0.126572	2.38834	0.0169247	0.32861	4093	ENSG00000120693	SMAD9	SMAD family member 9 [Source:HGNC Symbol;Acc:HGNC:6774]	29.2051	29.9742	60.2102	76.9365
113146	7903.7	-0.170616	0.0715949	-2.38308	0.0171687	0.332814	113146	ENSG00000185567	AHNAK2	AHNAK nucleoprotein 2 [Source:HGNC Symbol;Acc:HGNC:20125]	8916.32	9223.06	7647.51	8357.8
54108	457.156	0.295882	0.124279	2.38079	0.0172756	0.334354	54108	ENSG00000104472	CHRAC1	chromatin accessibility complex subunit 1 [Source:HGNC Symbol;Acc:HGNC:13544]	411.792	441.62	580.947	540.819
83549	340.876	-0.321807	0.135394	-2.37682	0.0174627	0.337435	83549	ENSG00000130717	UCK1	uridine-cytidine kinase 1 [Source:HGNC Symbol;Acc:HGNC:14859]	378.206	476.59	283.964	333.769
113451	271.312	-0.323189	0.136247	-2.37208	0.0176881	0.339725	113451	ENSG00000142920	AZIN2	antizyme inhibitor 2 [Source:HGNC Symbol;Acc:HGNC:29957]	334.399	348.7	240.027	248.912
51107	1940.07	-0.210544	0.0888246	-2.37034	0.0177718	0.339725	51107	ENSG00000117362	APH1A	aph-1 homolog A, gamma-secretase subunit [Source:HGNC Symbol;Acc:HGNC:29509]	2202.07	2325	1846.99	2007.14
91304	1479.72	0.228314	0.0962581	2.37189	0.0176974	0.339725	91304	ENSG00000182087	TMEM259	transmembrane protein 259 [Source:HGNC Symbol;Acc:HGNC:17039]	1455.87	1451.75	1855.13	1630.38
56917	172.838	0.341822	0.144177	2.37086	0.0177468	0.339725	56917	ENSG00000105419	MEIS3	Meis homeobox 3 [Source:HGNC Symbol;Acc:HGNC:29537]	135.804	154.867	266.064	190.079
571	847.718	0.264917	0.111823	2.36906	0.0178331	0.339725	571	ENSG00000156273	BACH1	BTB domain and CNC homolog 1 [Source:HGNC Symbol;Acc:HGNC:935]	887.835	740.363	1045.54	988.861
821	12935	-0.161072	0.0679497	-2.37046	0.017766	0.339725	821	ENSG00000127022	CANX	calnexin [Source:HGNC Symbol;Acc:HGNC:1473]	15369.2	14217.8	13407.4	12886.9
9747	788.288	0.25877	0.109227	2.36911	0.0178311	0.339725	9747	ENSG00000198420	TCAF1	TRPM8 channel associated factor 1 [Source:HGNC Symbol;Acc:HGNC:22201]	784.157	734.368	915.358	971.89
22898	188.268	-0.337903	0.142585	-2.36983	0.0177962	0.339725	22898	ENSG00000105339	DENND3	DENN domain containing 3 [Source:HGNC Symbol;Acc:HGNC:29134]	235.101	252.782	174.935	150.479
4519	15634.9	0.191352	0.0806235	2.3734	0.0176252	0.339725	4519	ENSG00000198727	MT-CYB	mitochondrially encoded cytochrome b [Source:HGNC Symbol;Acc:HGNC:7427]	15299.1	16017.2	19828.7	16405.6
54989	948.161	-0.244436	0.103317	-2.36588	0.0179875	0.342128	54989	ENSG00000198146	ZNF770	zinc finger protein 770 [Source:HGNC Symbol;Acc:HGNC:26061]	1159.44	1092.06	920.24	924.37
81618	1640.35	0.229569	0.0971554	2.3629	0.0181325	0.342877	81618	ENSG00000135916	ITM2C	integral membrane protein 2C [Source:HGNC Symbol;Acc:HGNC:6175]	1488	1726.51	1855.13	2017.32
441951	1107.76	-0.243604	0.103102	-2.36275	0.0181399	0.342877	441951	ENSG00000177410	ZFAS1	ZNFX1 antisense RNA 1 [Source:HGNC Symbol;Acc:HGNC:33101]	1406.23	1223.95	1060.19	1095.21
7164	85.6437	-0.332823	0.140774	-2.36424	0.018067	0.342877	7164	ENSG00000111907	TPD52L1	TPD52 like 1 [Source:HGNC Symbol;Acc:HGNC:12006]	102.218	135.883	65.0921	66.7538
4007	568.213	0.282807	0.119644	2.36375	0.0180912	0.342877	4007	ENSG00000012211	PRICKLE3	prickle planar cell polarity protein 3 [Source:HGNC Symbol;Acc:HGNC:6645]	531.533	542.533	737.168	643.778
23321	76.1537	0.326416	0.138274	2.36064	0.0182434	0.343764	23321	ENSG00000109654	TRIM2	tripartite motif containing 2 [Source:HGNC Symbol;Acc:HGNC:15974]	62.791	50.9561	123.675	91.645
2246	97.7848	0.332455	0.140811	2.361	0.0182256	0.343764	2246	ENSG00000113578	FGF1	fibroblast growth factor 1 [Source:HGNC Symbol;Acc:HGNC:3665]	70.0923	79.9312	168.426	104.091
60672	458.831	-0.297798	0.126336	-2.3572	0.0184134	0.345893	60672	ENSG00000116691	MIIP	migration and invasion inhibitory protein [Source:HGNC Symbol;Acc:HGNC:25715]	616.228	512.559	422.285	431.071
5439	494.133	0.296246	0.125651	2.35769	0.018389	0.345893	5439	ENSG00000005075	POLR2J	RNA polymerase II subunit J [Source:HGNC Symbol;Acc:HGNC:9197]	420.554	499.57	646.853	567.973
718	24.8659	-0.240286	0.101979	-2.35622	0.0184619	0.346267	718	ENSG00000125730	C3	complement C3 [Source:HGNC Symbol;Acc:HGNC:1318]	58.4102	24.9785	13.8321	10.1828
56924	44.3851	0.286314	0.121617	2.35423	0.0185611	0.347591	56924	ENSG00000137843	PAK6	p21 (RAC1) activated kinase 6 [Source:HGNC Symbol;Acc:HGNC:16061]	37.9666	17.9845	57.7693	78.068
805	6054.04	-0.175637	0.0746795	-2.35187	0.0186793	0.348193	805	ENSG00000143933	CALM2	calmodulin 2 [Source:HGNC Symbol;Acc:HGNC:1445]	6790.19	7132.86	5828.19	6402.7
6921	523.824	0.284291	0.120831	2.35279	0.0186332	0.348193	6921	ENSG00000154582	ELOC	elongin C [Source:HGNC Symbol;Acc:HGNC:11617]	478.964	507.563	610.239	666.406
6191	15520.5	-0.146311	0.0622096	-2.35191	0.0186773	0.348193	6191	ENSG00000198034	RPS4X	ribosomal protein S4 X-linked [Source:HGNC Symbol;Acc:HGNC:10424]	17564	17729.7	15781.6	15975.6
353	1301.18	-0.23957	0.101958	-2.34969	0.0187888	0.349697	353	ENSG00000198931	APRT	adenine phosphoribosyltransferase [Source:HGNC Symbol;Acc:HGNC:626]	1432.51	1645.58	1203.39	1339.6
2339	736.889	-0.258887	0.110219	-2.34884	0.0188319	0.349962	2339	ENSG00000168522	FNTA	farnesyltransferase, CAAX box, alpha [Source:HGNC Symbol;Acc:HGNC:3782]	899.517	864.256	693.231	726.372
57698	524.344	0.287796	0.12259	2.34764	0.0188929	0.350023	57698	ENSG00000187164	SHTN1	shootin 1 [Source:HGNC Symbol;Acc:HGNC:29319]	534.454	452.61	654.99	623.412
51074	839.326	-0.251006	0.106915	-2.34772	0.0188887	0.350023	51074	ENSG00000149089	APIP	APAF1 interacting protein [Source:HGNC Symbol;Acc:HGNC:17581]	1001.74	999.14	842.129	782.943
3977	683.551	-0.268385	0.114395	-2.34613	0.0189696	0.350908	3977	ENSG00000113594	LIFR	LIF receptor subunit alpha [Source:HGNC Symbol;Acc:HGNC:6597]	877.614	769.338	650.921	655.092
59307	123.034	-0.337785	0.144218	-2.34219	0.0191712	0.354098	59307	ENSG00000185187	SIGIRR	single Ig and TIR domain containing [Source:HGNC Symbol;Acc:HGNC:30575]	173.77	156.865	111.47	89.3822
4898	3517.33	-0.1785	0.0762382	-2.34134	0.0192147	0.354362	4898	ENSG00000078618	NRDC	nardilysin convertase [Source:HGNC Symbol;Acc:HGNC:7995]	4152.97	3950.6	3571.93	3519.85
9804	2772.32	-0.202404	0.0865022	-2.33987	0.0192903	0.355216	9804	ENSG00000173726	TOMM20	translocase of outer mitochondrial membrane 20 [Source:HGNC Symbol;Acc:HGNC:20947]	3307.48	3142.29	2581.72	2945.09
221937	3553.21	-0.188023	0.0804246	-2.33788	0.0193937	0.356579	221937	ENSG00000164916	FOXK1	forkhead box K1 [Source:HGNC Symbol;Acc:HGNC:23480]	4328.2	3892.65	3628.89	3500.61
8192	765.071	0.259336	0.111065	2.33499	0.0195439	0.358798	8192	ENSG00000125656	CLPP	caseinolytic mitochondrial matrix peptidase proteolytic subunit [Source:HGNC Symbol;Acc:HGNC:2084]	773.935	699.398	946.277	885.902
51382	584.625	0.276903	0.118674	2.33331	0.0196318	0.359868	51382	ENSG00000100554	ATP6V1D	ATPase H+ transporting V1 subunit D [Source:HGNC Symbol;Acc:HGNC:13527]	531.533	575.504	672.076	746.737
6810	651.244	-0.265093	0.113658	-2.33238	0.0196806	0.360218	6810	ENSG00000103496	STX4	syntaxin 4 [Source:HGNC Symbol;Acc:HGNC:11439]	763.714	801.31	636.276	612.098
10399	21917.9	-0.149653	0.0641983	-2.33111	0.0197475	0.360519	10399	ENSG00000204628	RACK1	receptor for activated C kinase 1 [Source:HGNC Symbol;Acc:HGNC:4399]	25018.6	24888.6	21642.3	23138.7
4736	7051.23	-0.162549	0.0697355	-2.33094	0.0197565	0.360519	4736	ENSG00000198755	RPL10A	ribosomal protein L10a [Source:HGNC Symbol;Acc:HGNC:10299]	8010.96	8124	6935.57	7391.57
124402	191.623	0.331394	0.14221	2.33031	0.0197897	0.360583	124402	ENSG00000153443	UBALD1	UBA like domain containing 1 [Source:HGNC Symbol;Acc:HGNC:29576]	159.168	173.85	239.214	255.701
79713	52.9191	0.306034	0.131574	2.32595	0.0200214	0.364258	79713	ENSG00000126246	IGFLR1	IGF like family receptor 1 [Source:HGNC Symbol;Acc:HGNC:23620]	37.9666	35.969	78.9242	75.8051
57649	813.355	0.25242	0.108597	2.32438	0.0201051	0.365233	57649	ENSG00000109118	PHF12	PHD finger protein 12 [Source:HGNC Symbol;Acc:HGNC:20816]	747.651	822.292	960.923	983.204
84153	403.971	0.298337	0.128673	2.31858	0.020418	0.370363	84153	ENSG00000172922	RNASEH2C	ribonuclease H2 subunit C [Source:HGNC Symbol;Acc:HGNC:24116]	354.842	392.662	469.477	528.373
55157	1030.81	-0.236696	0.102227	-2.31539	0.0205916	0.372503	55157	ENSG00000117593	DARS2	aspartyl-tRNA synthetase 2, mitochondrial [Source:HGNC Symbol;Acc:HGNC:25538]	1197.41	1239.93	965.804	1049.96
3992	2153.73	-0.195678	0.0845159	-2.31528	0.0205974	0.372503	3992	ENSG00000149485	FADS1	fatty acid desaturase 1 [Source:HGNC Symbol;Acc:HGNC:3574]	2571.51	2427.91	2164.31	2140.65
8295	4732.78	0.172839	0.0747015	2.31374	0.0206822	0.373481	8295	ENSG00000196367	TRRAP	transformation/transcription domain associated protein [Source:HGNC Symbol;Acc:HGNC:12347]	4929.82	4631.01	5298.5	5588.08
27338	3030.93	0.187005	0.0809954	2.30883	0.0209531	0.37781	27338	ENSG00000108106	UBE2S	ubiquitin conjugating enzyme E2 S [Source:HGNC Symbol;Acc:HGNC:17895]	2921.97	3157.28	3598.78	3416.89
1063	4309.53	0.168995	0.073314	2.30509	0.0211616	0.381003	1063	ENSG00000117724	CENPF	centromere protein F [Source:HGNC Symbol;Acc:HGNC:1857]	4377.85	4341.26	4844.48	5055.18
5209	922.394	-0.243232	0.105612	-2.30307	0.0212748	0.382474	5209	ENSG00000170525	PFKFB3	6-phosphofructo-2-kinase/fructose-2,6-biphosphatase 3 [Source:HGNC Symbol;Acc:HGNC:8874]	1130.24	1062.09	934.886	857.616
6207	4370.43	-0.192038	0.0834435	-2.30142	0.0213679	0.383446	6207	ENSG00000110700	RPS13	ribosomal protein S13 [Source:HGNC Symbol;Acc:HGNC:10386]	4986.77	5135.58	4033.27	4724.81
51024	503.677	0.283006	0.122993	2.30099	0.0213921	0.383446	51024	ENSG00000214253	FIS1	fission, mitochondrial 1 [Source:HGNC Symbol;Acc:HGNC:21689]	443.918	503.566	640.344	588.338
2058	5164.12	-0.16345	0.0710763	-2.29965	0.0214683	0.384244	2058	ENSG00000136628	EPRS1	glutamyl-prolyl-tRNA synthetase 1 [Source:HGNC Symbol;Acc:HGNC:3418]	5970.98	5852.96	5148.79	5336.91
144404	600.124	0.266253	0.116006	2.29515	0.0217244	0.386542	144404	ENSG00000188735	TMEM120B	transmembrane protein 120B [Source:HGNC Symbol;Acc:HGNC:32008]	556.357	589.492	727.405	719.583
53981	2158.87	-0.195562	0.0851555	-2.29653	0.0216459	0.386542	53981	ENSG00000165934	CPSF2	cleavage and polyadenylation specific factor 2 [Source:HGNC Symbol;Acc:HGNC:2325]	2586.11	2424.91	2122.82	2192.69
125144	5056.05	-0.174682	0.0761252	-2.29467	0.0217522	0.386542	125144	ENSG00000175061	SNHG29	small nucleolar RNA host gene 29 [Source:HGNC Symbol;Acc:HGNC:28619]	5998.73	5631.15	4891.67	5321.07
202052	148.957	0.330975	0.144241	2.2946	0.0217559	0.386542	202052	ENSG00000170464	DNAJC18	DnaJ heat shock protein family (Hsp40) member C18 [Source:HGNC Symbol;Acc:HGNC:28429]	116.82	134.884	207.481	184.421
80758	442.083	0.299566	0.130531	2.29498	0.0217344	0.386542	80758	ENSG00000131188	PRR7	proline rich 7, synaptic [Source:HGNC Symbol;Acc:HGNC:28130]	349.001	465.599	561.42	534.03
5859	1747.4	-0.20987	0.0915233	-2.29308	0.0218435	0.38753	5859	ENSG00000172053	QARS1	glutaminyl-tRNA synthetase 1 [Source:HGNC Symbol;Acc:HGNC:9751]	2153.88	1930.34	1751.79	1712.97
79002	1154.49	0.231016	0.100933	2.2888	0.0220909	0.390208	79002	ENSG00000123144	TRIR	telomerase RNA component interacting RNase [Source:HGNC Symbol;Acc:HGNC:28424]	1070.37	1188.98	1405.99	1322.63
128866	1027.08	0.235676	0.102963	2.28894	0.0220831	0.390208	128866	ENSG00000101421	CHMP4B	charged multivesicular body protein 4B [Source:HGNC Symbol;Acc:HGNC:16171]	966.689	1038.11	1262.79	1169.89
157769	646.639	0.267922	0.117027	2.28941	0.0220556	0.390208	157769	ENSG00000176853	FAM91A1	family with sequence similarity 91 member A1 [Source:HGNC Symbol;Acc:HGNC:26306]	643.973	589.492	729.845	830.462
9801	1455.48	-0.210536	0.0920355	-2.28755	0.0221636	0.390922	9801	ENSG00000115364	MRPL19	mitochondrial ribosomal protein L19 [Source:HGNC Symbol;Acc:HGNC:14052]	1724.56	1676.56	1427.14	1459.53
10525	4486.18	-0.166144	0.0727475	-2.28384	0.0223809	0.394096	10525	ENSG00000149428	HYOU1	hypoxia up-regulated 1 [Source:HGNC Symbol;Acc:HGNC:16931]	5213.11	5072.63	4627.24	4467.98
2002	1583.53	0.20917	0.0916056	2.28337	0.0224084	0.394096	2002	ENSG00000126767	ELK1	ETS transcription factor ELK1 [Source:HGNC Symbol;Acc:HGNC:3321]	1508.44	1629.6	1844.55	1858.92
374	1036.05	0.249046	0.109108	2.28256	0.022456	0.394362	374	ENSG00000109321	AREG	amphiregulin [Source:HGNC Symbol;Acc:HGNC:651]	1023.64	983.153	1359.61	1109.92
9761	4361.59	-0.18719	0.0820405	-2.28168	0.0225083	0.394709	9761	ENSG00000110917	MLEC	malectin [Source:HGNC Symbol;Acc:HGNC:28973]	5042.26	5040.66	4056.05	4703.31
27020	604.802	0.264627	0.116084	2.27961	0.0226306	0.39589	27020	ENSG00000156642	NPTN	neuroplastin [Source:HGNC Symbol;Acc:HGNC:17867]	597.245	559.518	715.2	741.08
80381	737.769	0.255377	0.112062	2.27889	0.0226735	0.39589	80381	ENSG00000103855	CD276	CD276 molecule [Source:HGNC Symbol;Acc:HGNC:19137]	730.128	690.406	838.061	928.896
1271	57.0732	0.302552	0.132747	2.27916	0.0226576	0.39589	1271	ENSG00000122756	CNTFR	ciliary neurotrophic factor receptor [Source:HGNC Symbol;Acc:HGNC:2170]	46.7282	34.9699	78.9242	85.9879
81	9086.43	-0.158253	0.0694654	-2.27816	0.0227172	0.396082	81	ENSG00000130402	ACTN4	actinin alpha 4 [Source:HGNC Symbol;Acc:HGNC:166]	9948.72	10811.7	9282.14	9212.02
9559	1824.14	-0.20211	0.0889096	-2.27321	0.0230135	0.398956	9559	ENSG00000122958	VPS26A	VPS26, retromer complex component A [Source:HGNC Symbol;Acc:HGNC:12711]	2210.83	2037.25	1806.31	1826.11
338707	587.244	-0.274275	0.120646	-2.27338	0.0230035	0.398956	338707	ENSG00000182272	B4GALNT4	beta-1,4-N-acetyl-galactosaminyltransferase 4 [Source:HGNC Symbol;Acc:HGNC:26315]	730.128	694.402	607.798	504.613
7026	1527.87	0.223598	0.0983259	2.27405	0.0229632	0.398956	7026	ENSG00000185551	NR2F2	nuclear receptor subfamily 2 group F member 2 [Source:HGNC Symbol;Acc:HGNC:7976]	1407.69	1595.63	1900.69	1697.13
23729	319.716	0.306966	0.134999	2.27383	0.0229761	0.398956	23729	ENSG00000197417	SHPK	sedoheptulokinase [Source:HGNC Symbol;Acc:HGNC:1492]	258.465	322.722	396.248	403.917
7416	4740.88	-0.164706	0.0725046	-2.27166	0.0231073	0.400011	7416	ENSG00000213585	VDAC1	voltage dependent anion channel 1 [Source:HGNC Symbol;Acc:HGNC:12669]	5369.36	5490.27	4702.09	4919.41
23271	973.477	0.232802	0.102546	2.27022	0.0231945	0.400947	23271	ENSG00000118200	CAMSAP2	calmodulin regulated spectrin associated protein family member 2 [Source:HGNC Symbol;Acc:HGNC:29188]	976.911	927.202	1143.18	1158.57
51421	1392.84	0.21924	0.096616	2.26919	0.0232568	0.401452	51421	ENSG00000114019	AMOTL2	angiomotin like 2 [Source:HGNC Symbol;Acc:HGNC:17812]	1289.41	1453.75	1630.56	1643.95
5819	1255.25	0.216244	0.0953865	2.26703	0.0233887	0.403156	5819	ENSG00000130202	NECTIN2	nectin cell adhesion molecule 2 [Source:HGNC Symbol;Acc:HGNC:9707]	1242.68	1235.94	1461.32	1483.29
4925	1536.23	-0.221917	0.0980085	-2.26426	0.0235582	0.404927	4925	ENSG00000070081	NUCB2	nucleobindin 2 [Source:HGNC Symbol;Acc:HGNC:8044]	1845.76	1767.48	1633	1390.51
54407	10256.9	-0.166179	0.073382	-2.26457	0.023539	0.404927	54407	ENSG00000134294	SLC38A2	solute carrier family 38 member 2 [Source:HGNC Symbol;Acc:HGNC:13448]	12493.9	11025.5	10481.5	10310.6
4771	3206.41	0.179243	0.0791861	2.26357	0.0236006	0.405082	4771	ENSG00000186575	NF2	neurofibromin 2 [Source:HGNC Symbol;Acc:HGNC:7773]	3100.12	3352.11	3676.08	3724.63
310	1736.6	-0.211364	0.0934724	-2.26125	0.0237438	0.406964	310	ENSG00000138279	ANXA7	annexin A7 [Source:HGNC Symbol;Acc:HGNC:545]	2044.36	2014.27	1606.15	1837.43
4201	768.33	0.247199	0.109389	2.25981	0.0238329	0.407915	4201	ENSG00000124733	MEA1	male-enhanced antigen 1 [Source:HGNC Symbol;Acc:HGNC:6986]	716.985	769.338	908.849	924.37
91012	516.723	0.271138	0.120027	2.25898	0.0238846	0.408078	91012	ENSG00000139624	CERS5	ceramide synthase 5 [Source:HGNC Symbol;Acc:HGNC:23749]	480.424	500.569	622.443	629.069
9367	442.488	0.283365	0.125462	2.25858	0.0239097	0.408078	9367	ENSG00000123595	RAB9A	RAB9A, member RAS oncogene family [Source:HGNC Symbol;Acc:HGNC:9792]	440.997	390.664	542.706	537.424
5010	1369.53	-0.217742	0.0964947	-2.25652	0.0240384	0.40913	5010	ENSG00000013297	CLDN11	claudin 11 [Source:HGNC Symbol;Acc:HGNC:8514]	1669.07	1545.67	1405.18	1296.61
1595	1754.4	-0.19987	0.0885751	-2.25651	0.0240387	0.40913	1595	ENSG00000001630	CYP51A1	cytochrome P450 family 51 subfamily A member 1 [Source:HGNC Symbol;Acc:HGNC:2649]	2023.91	2055.23	1702.16	1797.83
382	4646.66	-0.171984	0.0762822	-2.25458	0.0241596	0.410612	382	ENSG00000165527	ARF6	ADP ribosylation factor 6 [Source:HGNC Symbol;Acc:HGNC:659]	5423.39	5258.47	4917.71	4474.77
327	1264.47	-0.218891	0.0972581	-2.25062	0.0244097	0.413787	327	ENSG00000164062	APEH	acylaminoacyl-peptide hydrolase [Source:HGNC Symbol;Acc:HGNC:586]	1547.87	1421.78	1267.67	1225.33
151636	778.187	-0.250226	0.111185	-2.25054	0.0244146	0.413787	151636	ENSG00000163840	DTX3L	deltex E3 ubiquitin ligase 3L [Source:HGNC Symbol;Acc:HGNC:30323]	990.053	869.252	764.832	737.686
5441	1291.08	-0.243162	0.108104	-2.24933	0.0244918	0.414515	5441	ENSG00000177700	POLR2L	RNA polymerase II, I and III subunit L [Source:HGNC Symbol;Acc:HGNC:9199]	1362.42	1702.53	1183.05	1329.42
101928132	24.9215	-0.224912	0.100056	-2.24785	0.0245857	0.414947	101928132	ENSG00000254438	LINC02683	long intergenic non-protein coding RNA 2683 [Source:HGNC Symbol;Acc:HGNC:54179]	59.8705	22.9802	8.95017	15.8399
392617	305.25	0.307748	0.136894	2.24808	0.0245712	0.414947	392617	ENSG00000225968	ELFN1	extracellular leucine rich repeat and fibronectin type III domain containing 1 [Source:HGNC Symbol;Acc:HGNC:33154]	294.972	259.776	424.726	339.426
4047	681.149	-0.274344	0.122098	-2.24692	0.024645	0.415371	4047	ENSG00000160285	LSS	lanosterol synthase [Source:HGNC Symbol;Acc:HGNC:6708]	773.935	875.246	564.674	728.634
199990	606.174	0.261078	0.116414	2.24266	0.0249185	0.415926	199990	ENSG00000162585	FAAP20	FA core complex associated protein 20 [Source:HGNC Symbol;Acc:HGNC:26428]	568.039	591.491	701.368	758.051
8863	796.589	-0.265011	0.118312	-2.23994	0.0250948	0.415926	8863	ENSG00000049246	PER3	period circadian regulator 3 [Source:HGNC Symbol;Acc:HGNC:8847]	1049.92	873.248	834.807	683.378
8659	617.63	-0.277056	0.123662	-2.24043	0.0250631	0.415926	8659	ENSG00000159423	ALDH4A1	aldehyde dehydrogenase 4 family member A1 [Source:HGNC Symbol;Acc:HGNC:406]	699.462	799.312	514.228	655.092
10276	2500.12	-0.188833	0.0842728	-2.24073	0.0250437	0.415926	10276	ENSG00000173848	NET1	neuroepithelial cell transforming 1 [Source:HGNC Symbol;Acc:HGNC:14592]	2895.69	2893.51	2628.91	2382.77
728658	811.033	0.274569	0.122492	2.24152	0.0249927	0.415926	728658	ENSG00000236552	RPL13AP5	ribosomal protein L13a pseudogene 5 [Source:HGNC Symbol;Acc:HGNC:23736]	801.68	735.367	1142.37	824.805
5037	3732.01	-0.195977	0.0873343	-2.24398	0.0248335	0.415926	5037	ENSG00000089220	PEBP1	phosphatidylethanolamine binding protein 1 [Source:HGNC Symbol;Acc:HGNC:8630]	4145.67	4515.11	3430.36	4031.25
4597	751.009	-0.249695	0.111314	-2.24317	0.0248861	0.415926	4597	ENSG00000167508	MVD	mevalonate diphosphate decarboxylase [Source:HGNC Symbol;Acc:HGNC:7529]	845.488	945.186	716.013	737.686
100128881	263.728	0.310608	0.138365	2.24485	0.024778	0.415926	100128881	ENSG00000261373	VPS9D1-AS1	VPS9D1 antisense RNA 1 [Source:HGNC Symbol;Acc:HGNC:48915]	213.197	260.775	344.175	321.323
25926	1242.72	0.22895	0.102124	2.24187	0.0249698	0.415926	25926	ENSG00000130935	NOL11	nucleolar protein 11 [Source:HGNC Symbol;Acc:HGNC:24557]	1149.22	1281.9	1379.95	1557.97
6574	8951.07	-0.154477	0.0689783	-2.2395	0.0251235	0.415926	6574	ENSG00000144136	SLC20A1	solute carrier family 20 member 1 [Source:HGNC Symbol;Acc:HGNC:10946]	10309.4	10120.3	9465.21	8775.29
3460	180.214	0.320708	0.143154	2.2403	0.0250718	0.415926	3460	ENSG00000159128	IFNGR2	interferon gamma receptor 2 [Source:HGNC Symbol;Acc:HGNC:5440]	125.582	165.857	331.156	156.136
100093630	253.394	-0.308366	0.137623	-2.24065	0.0250488	0.415926	100093630	ENSG00000269893	SNHG8	small nucleolar RNA host gene 8 [Source:HGNC Symbol;Acc:HGNC:33098]	308.114	327.718	230.263	228.547
6170	5284.12	-0.207035	0.0924137	-2.24031	0.0250708	0.415926	6170	ENSG00000198918	RPL39	ribosomal protein L39 [Source:HGNC Symbol;Acc:HGNC:10350]	6563.85	5768.03	4685.82	5809.84
7976	202.447	0.321025	0.143435	2.23812	0.0252135	0.416454	7976	ENSG00000104290	FZD3	frizzled class receptor 3 [Source:HGNC Symbol;Acc:HGNC:4041]	201.515	149.871	230.263	293.038
23731	1143.86	0.227737	0.101761	2.23795	0.0252241	0.416454	23731	ENSG00000106771	TMEM245	transmembrane protein 245 [Source:HGNC Symbol;Acc:HGNC:1363]	1188.65	1055.09	1309.98	1388.25
54974	134.612	-0.322871	0.144354	-2.23667	0.0253082	0.416942	54974	ENSG00000113272	THG1L	tRNA-histidine guanylyltransferase 1 like [Source:HGNC Symbol;Acc:HGNC:26053]	198.595	157.864	101.706	123.325
6917	2416.32	-0.198524	0.0887675	-2.23645	0.0253223	0.416942	6917	ENSG00000187735	TCEA1	transcription elongation factor A1 [Source:HGNC Symbol;Acc:HGNC:11612]	2938.03	2683.69	2547.54	2269.63
517	981.452	-0.228664	0.102364	-2.23383	0.0254942	0.418864	517	ENSG00000135390	ATP5MC2	ATP synthase membrane subunit c locus 2 [Source:HGNC Symbol;Acc:HGNC:842]	1127.32	1186.98	950.345	975.284
148252	713.378	-0.251705	0.112689	-2.23362	0.0255081	0.418864	148252	ENSG00000176490	DIRAS1	DIRAS family GTPase 1 [Source:HGNC Symbol;Acc:HGNC:19127]	899.517	806.306	674.517	701.48
100616345	52.67	-0.292582	0.131425	-2.22622	0.0259992	0.42205	100616345	ENSG00000283795	MIR4426	microRNA 4426 [Source:HGNC Symbol;Acc:HGNC:41848]	80.3141	71.9381	39.0553	36.2054
928	1830.86	-0.19903	0.0893621	-2.22723	0.025932	0.42205	928	ENSG00000010278	CD9	CD9 molecule [Source:HGNC Symbol;Acc:HGNC:1709]	2221.05	2039.24	1855.94	1793.3
3678	906.591	0.233626	0.104932	2.22645	0.0259839	0.42205	3678	ENSG00000161638	ITGA5	integrin subunit alpha 5 [Source:HGNC Symbol;Acc:HGNC:6141]	889.296	880.242	1037.41	1109.92
440354	80.5268	0.313146	0.140564	2.22779	0.0258946	0.42205	440354	nan	nan	nan	62.791	62.9458	114.725	107.485
9667	772.585	0.253211	0.113612	2.22873	0.0258319	0.42205	9667	ENSG00000130254	SAFB2	scaffold attachment factor B2 [Source:HGNC Symbol;Acc:HGNC:21605]	677.559	808.304	950.345	901.742
148137	280.302	0.312333	0.140154	2.2285	0.0258475	0.42205	148137	ENSG00000167595	PROSER3	proline and serine rich 3 [Source:HGNC Symbol;Acc:HGNC:25204]	242.402	258.777	415.776	294.169
3615	2931.51	-0.175669	0.0789175	-2.22599	0.0260151	0.42205	3615	ENSG00000178035	IMPDH2	inosine monophosphate dehydrogenase 2 [Source:HGNC Symbol;Acc:HGNC:6053]	3454.96	3295.16	2988.54	2925.85
1611	1228.71	-0.225568	0.101282	-2.22713	0.0259385	0.42205	1611	ENSG00000112977	DAP	death associated protein [Source:HGNC Symbol;Acc:HGNC:2672]	1398.92	1492.71	1127.72	1288.69
3326	34102.9	-0.146894	0.0659279	-2.2281	0.0258736	0.42205	3326	ENSG00000096384	HSP90AB1	heat shock protein 90 alpha family class B member 1 [Source:HGNC Symbol;Acc:HGNC:5258]	37800.2	39788.7	33522.4	36216.7
27239	143.077	0.32085	0.144261	2.2241	0.0261418	0.422318	27239	ENSG00000250510	GPR162	G protein-coupled receptor 162 [Source:HGNC Symbol;Acc:HGNC:16693]	124.122	119.897	192.022	182.159
144501	1235.66	-0.249189	0.112005	-2.22479	0.0260952	0.422318	144501	ENSG00000167767	KRT80	keratin 80 [Source:HGNC Symbol;Acc:HGNC:27056]	1308.39	1636.59	1086.22	1306.79
84932	277.679	0.305528	0.137492	2.22214	0.0262735	0.422318	84932	ENSG00000129472	RAB2B	RAB2B, member RAS oncogene family [Source:HGNC Symbol;Acc:HGNC:20246]	252.624	249.785	314.883	382.42
7756	2321.62	0.210628	0.0947487	2.22302	0.0262147	0.422318	7756	ENSG00000010244	ZNF207	zinc finger protein 207 [Source:HGNC Symbol;Acc:HGNC:12998]	2130.51	2460.88	2528.83	2910.01
10349	1166.25	-0.22499	0.10125	-2.22212	0.0262752	0.422318	10349	ENSG00000154263	ABCA10	ATP binding cassette subfamily A member 10 [Source:HGNC Symbol;Acc:HGNC:30]	1460.26	1287.89	1123.65	1166.49
8935	325.9	-0.296066	0.13314	-2.22372	0.0261671	0.422318	8935	ENSG00000005020	SKAP2	src kinase associated phosphoprotein 2 [Source:HGNC Symbol;Acc:HGNC:15687]	426.395	381.671	312.442	287.381
30968	1933.29	-0.220342	0.099141	-2.22251	0.0262489	0.422318	30968	ENSG00000165283	STOML2	stomatin like 2 [Source:HGNC Symbol;Acc:HGNC:14559]	2089.63	2447.89	1760.74	2053.53
81876	2563.4	0.191229	0.0861343	2.22013	0.0264101	0.423365	81876	ENSG00000174903	RAB1B	RAB1B, member RAS oncogene family [Source:HGNC Symbol;Acc:HGNC:18370]	2399.2	2725.65	2981.22	2968.85
28511	368.092	0.287927	0.129662	2.22059	0.0263788	0.423365	28511	ENSG00000168256	NKIRAS2	NFKB inhibitor interacting Ras like 2 [Source:HGNC Symbol;Acc:HGNC:17898]	343.16	341.706	433.676	471.802
63827	276.753	0.304526	0.137379	2.21669	0.0266444	0.425854	63827	ENSG00000132692	BCAN	brevican [Source:HGNC Symbol;Acc:HGNC:23059]	224.879	275.763	346.616	348.477
94134	1429.98	0.204499	0.0923035	2.21551	0.0267251	0.425854	94134	ENSG00000165322	ARHGAP12	Rho GTPase activating protein 12 [Source:HGNC Symbol;Acc:HGNC:16348]	1435.43	1405.79	1679.38	1657.53
7029	1257.95	-0.219334	0.098934	-2.21697	0.0266249	0.425854	7029	ENSG00000114126	TFDP2	transcription factor Dp-2 [Source:HGNC Symbol;Acc:HGNC:11751]	1563.93	1392.8	1260.35	1217.41
23231	189.31	0.317761	0.143441	2.21528	0.0267409	0.425854	23231	ENSG00000091490	SEL1L3	SEL1L family member 3 [Source:HGNC Symbol;Acc:HGNC:29108]	189.833	139.88	230.263	257.964
11116	584.737	-0.261482	0.118003	-2.21589	0.0266992	0.425854	11116	ENSG00000213066	CEP43	centrosomal protein 43 [Source:HGNC Symbol;Acc:HGNC:17012]	673.178	732.369	537.824	582.681
64837	917.659	0.233907	0.105707	2.21279	0.0269124	0.428023	64837	ENSG00000174996	KLC2	kinesin light chain 2 [Source:HGNC Symbol;Acc:HGNC:20716]	867.392	923.205	1130.98	1043.17
27173	1098.53	-0.227778	0.103036	-2.21066	0.0270593	0.429235	27173	ENSG00000143570	SLC39A1	solute carrier family 39 member 1 [Source:HGNC Symbol;Acc:HGNC:12876]	1214.93	1373.82	1044.73	1112.19
57082	609.714	0.254893	0.115277	2.21113	0.027027	0.429235	57082	ENSG00000137812	KNL1	kinetochore scaffold 1 [Source:HGNC Symbol;Acc:HGNC:24054]	576.801	594.488	724.15	738.817
1031	216.921	0.318545	0.144154	2.20975	0.0271222	0.429314	1031	ENSG00000123080	CDKN2C	cyclin dependent kinase inhibitor 2C [Source:HGNC Symbol;Acc:HGNC:1789]	134.344	235.797	303.492	263.621
83943	120.245	-0.31706	0.143494	-2.20957	0.027135	0.429314	83943	ENSG00000184903	IMMP2L	inner mitochondrial membrane peptidase subunit 2 [Source:HGNC Symbol;Acc:HGNC:14598]	170.85	152.868	118.793	76.9365
54838	431.319	0.275856	0.125106	2.20498	0.0274553	0.429342	54838	ENSG00000166272	WBP1L	WW domain binding protein 1 like [Source:HGNC Symbol;Acc:HGNC:23510]	403.031	409.647	513.414	537.424
5526	223.777	0.30857	0.139938	2.20505	0.0274509	0.429342	5526	ENSG00000068971	PPP2R5B	protein phosphatase 2 regulatory subunit B'beta [Source:HGNC Symbol;Acc:HGNC:9310]	197.135	203.824	292.101	273.804
143570	291.084	0.304475	0.137961	2.20696	0.027317	0.429342	143570	ENSG00000166435	XRRA1	X-ray radiation resistance associated 1 [Source:HGNC Symbol;Acc:HGNC:18868]	297.892	230.801	387.298	341.689
55075	1922.76	-0.207831	0.0941129	-2.20832	0.0272223	0.429342	55075	ENSG00000137831	UACA	uveal autoantigen with coiled-coil domains and ankyrin repeats [Source:HGNC Symbol;Acc:HGNC:15947]	2310.12	2184.12	2055.28	1757.1
2931	1190.74	0.217687	0.0986597	2.20644	0.0273531	0.429342	2931	ENSG00000105723	GSK3A	glycogen synthase kinase 3 alpha [Source:HGNC Symbol;Acc:HGNC:4616]	1127.32	1218.95	1430.4	1367.89
8520	915.019	0.231661	0.104939	2.20758	0.0272735	0.429342	8520	ENSG00000128708	HAT1	histone acetyltransferase 1 [Source:HGNC Symbol;Acc:HGNC:4821]	867.392	919.209	1054.49	1112.19
7869	56.0923	-0.287722	0.130434	-2.20589	0.0273919	0.429342	7869	ENSG00000012171	SEMA3B	semaphorin 3B [Source:HGNC Symbol;Acc:HGNC:10724]	91.9961	70.9389	48.8191	30.5483
51191	166.555	0.31828	0.144205	2.20714	0.0273043	0.429342	51191	ENSG00000138646	HERC5	HECT and RLD domain containing E3 ubiquitin protein ligase 5 [Source:HGNC Symbol;Acc:HGNC:24368]	166.469	119.897	231.891	201.393
51312	682.116	-0.258833	0.117349	-2.20567	0.0274069	0.429342	51312	ENSG00000147454	SLC25A37	solute carrier family 25 member 37 [Source:HGNC Symbol;Acc:HGNC:29786]	849.869	791.319	712.759	592.864
472	1713.65	0.199024	0.0903154	2.20365	0.0275488	0.430251	472	ENSG00000149311	ATM	ATM serine/threonine kinase [Source:HGNC Symbol;Acc:HGNC:795]	1780.05	1635.59	1982.06	2006.01
8867	453.851	0.279621	0.126944	2.20271	0.0276154	0.430736	8867	ENSG00000159082	SYNJ1	synaptojanin 1 [Source:HGNC Symbol;Acc:HGNC:11503]	464.361	388.665	529.687	578.156
221037	1426.37	0.206101	0.0937077	2.1994	0.0278495	0.43383	221037	ENSG00000171988	JMJD1C	jumonji domain containing 1C [Source:HGNC Symbol;Acc:HGNC:12313]	1423.75	1407.79	1723.31	1607.75
55922	522.992	0.263839	0.120111	2.19662	0.0280474	0.436353	55922	ENSG00000186416	NKRF	NFKB repressing factor [Source:HGNC Symbol;Acc:HGNC:19374]	505.248	491.577	611.052	651.698
1981	15230	0.154815	0.0705783	2.19352	0.0282702	0.438695	1981	ENSG00000114867	EIF4G1	eukaryotic translation initiation factor 4 gamma 1 [Source:HGNC Symbol;Acc:HGNC:3296]	14624.5	16369.9	17173.7	17630.9
23157	546.364	0.269378	0.12278	2.19399	0.0282363	0.438695	23157	ENSG00000125354	SEPTIN6	septin 6 [Source:HGNC Symbol;Acc:HGNC:15848]	572.42	465.599	660.685	661.881
57510	2460.14	-0.182374	0.0832044	-2.19188	0.0283878	0.439396	57510	ENSG00000124571	XPO5	exportin 5 [Source:HGNC Symbol;Acc:HGNC:17675]	2813.91	2864.53	2382.37	2567.19
6812	767.591	0.241589	0.110199	2.19229	0.0283586	0.439396	6812	ENSG00000136854	STXBP1	syntaxin binding protein 1 [Source:HGNC Symbol;Acc:HGNC:11444]	772.475	718.381	943.022	882.507
10398	737.38	0.251289	0.114817	2.1886	0.0286258	0.442515	10398	ENSG00000101335	MYL9	myosin light chain 9 [Source:HGNC Symbol;Acc:HGNC:15754]	698.002	720.38	807.956	959.444
5096	696.302	-0.257909	0.117942	-2.18674	0.0287613	0.443793	5096	ENSG00000114054	PCCB	propionyl-CoA carboxylase subunit beta [Source:HGNC Symbol;Acc:HGNC:8654]	919.961	754.35	637.903	695.823
57154	1325.19	-0.209042	0.0956072	-2.18646	0.0287816	0.443793	57154	ENSG00000198742	SMURF1	SMAD specific E3 ubiquitin protein ligase 1 [Source:HGNC Symbol;Acc:HGNC:16807]	1575.62	1523.69	1359.61	1266.06
7126	770.134	0.239192	0.109528	2.18385	0.0289732	0.44618	7126	ENSG00000109079	TNFAIP1	TNF alpha induced protein 1 [Source:HGNC Symbol;Acc:HGNC:11894]	776.856	720.38	902.34	927.764
178	400.154	0.279127	0.127882	2.18269	0.0290585	0.446926	178	ENSG00000162688	AGL	amylo-alpha-1, 6-glucosidase, 4-alpha-glucanotransferase [Source:HGNC Symbol;Acc:HGNC:321]	392.809	358.691	504.464	472.933
25841	357.624	-0.286341	0.131261	-2.18146	0.0291497	0.447195	25841	ENSG00000166016	ABTB2	ankyrin repeat and BTB domain containing 2 [Source:HGNC Symbol;Acc:HGNC:23842]	445.378	433.627	308.374	357.529
55250	1068.01	-0.221884	0.101696	-2.18183	0.029122	0.447195	55250	ENSG00000134759	ELP2	elongator acetyltransferase complex subunit 2 [Source:HGNC Symbol;Acc:HGNC:18248]	1318.61	1195.97	1061.82	1037.51
8030	1554.14	-0.201857	0.0926763	-2.17808	0.0293999	0.450464	8030	ENSG00000108091	CCDC6	coiled-coil domain containing 6 [Source:HGNC Symbol;Acc:HGNC:18782]	1893.95	1728.51	1542.68	1548.91
27143	875.139	-0.228267	0.104891	-2.17623	0.029538	0.45201	27143	ENSG00000107719	PALD1	phosphatase domain containing paladin 1 [Source:HGNC Symbol;Acc:HGNC:23530]	1048.46	1018.12	857.589	856.485
25923	781.678	-0.244491	0.112464	-2.17395	0.0297092	0.453086	25923	ENSG00000184743	ATL3	atlastin GTPase 3 [Source:HGNC Symbol;Acc:HGNC:24526]	950.626	911.215	698.113	816.885
7284	4352.99	-0.157781	0.0725633	-2.17439	0.0296755	0.453086	7284	ENSG00000178952	TUFM	Tu translation elongation factor, mitochondrial [Source:HGNC Symbol;Acc:HGNC:12420]	4948.81	5000.69	4492.17	4363.89
4641	4146.14	-0.16396	0.0754255	-2.1738	0.0297203	0.453086	4641	ENSG00000197879	MYO1C	myosin IC [Source:HGNC Symbol;Acc:HGNC:7597]	4598.34	4898.78	4133.35	4281.29
55558	457.065	0.276958	0.1275	2.17222	0.029839	0.454324	55558	ENSG00000130827	PLXNA3	plexin A3 [Source:HGNC Symbol;Acc:HGNC:9101]	442.457	417.64	613.493	501.219
64216	363.818	-0.283043	0.130343	-2.17153	0.0298912	0.454549	64216	ENSG00000162851	TFB2M	transcription factor B2, mitochondrial [Source:HGNC Symbol;Acc:HGNC:18559]	419.093	472.593	336.038	343.952
80149	110.248	-0.312074	0.143904	-2.16862	0.0301117	0.457232	80149	ENSG00000163874	ZC3H12A	zinc finger CCCH-type containing 12A [Source:HGNC Symbol;Acc:HGNC:26259]	144.565	148.872	96.8245	85.9879
79137	1278.13	-0.210741	0.0971961	-2.16821	0.030143	0.457232	79137	ENSG00000144567	RETREG2	reticulophagy regulator family member 2 [Source:HGNC Symbol;Acc:HGNC:28450]	1486.54	1502.71	1207.46	1324.89
196528	574.474	0.25425	0.117394	2.16579	0.0303274	0.458311	196528	ENSG00000189079	ARID2	AT-rich interaction domain 2 [Source:HGNC Symbol;Acc:HGNC:18037]	570.96	532.541	688.349	690.166
25796	545.203	-0.25659	0.118432	-2.16657	0.0302677	0.458311	25796	ENSG00000130313	PGLS	6-phosphogluconolactonase [Source:HGNC Symbol;Acc:HGNC:8903]	665.877	644.445	531.314	513.665
51011	444.998	-0.272629	0.125855	-2.16621	0.0302953	0.458311	51011	ENSG00000115042	FAHD2A	fumarylacetoacetate hydrolase domain containing 2A [Source:HGNC Symbol;Acc:HGNC:24252]	576.801	506.564	432.863	406.18
1376	481.051	0.269021	0.124383	2.16284	0.0305538	0.458913	1376	ENSG00000157184	CPT2	carnitine palmitoyltransferase 2 [Source:HGNC Symbol;Acc:HGNC:2330]	423.474	485.582	560.606	608.704
6601	1409.42	0.212071	0.0980397	2.16311	0.0305323	0.458913	6601	ENSG00000139613	SMARCC2	SWI/SNF related, matrix associated, actin dependent regulator of chromatin subfamily c member 2 [Source:HGNC Symbol;Acc:HGNC:11105]	1401.85	1385.81	1766.44	1535.34
56890	106.22	0.306391	0.141664	2.1628	0.0305564	0.458913	56890	ENSG00000111554	MDM1	Mdm1 nuclear protein [Source:HGNC Symbol;Acc:HGNC:29917]	106.599	63.9449	127.743	160.662
3646	3026.36	-0.173271	0.0800681	-2.16405	0.0304607	0.458913	3646	ENSG00000104408	EIF3E	eukaryotic translation initiation factor 3 subunit E [Source:HGNC Symbol;Acc:HGNC:3277]	3558.64	3406.07	3157.78	2951.87
27433	168.376	0.311039	0.143772	2.16343	0.0305085	0.458913	27433	ENSG00000160404	TOR2A	torsin family 2 member A [Source:HGNC Symbol;Acc:HGNC:11996]	135.804	155.866	199.345	236.467
7965	419.236	0.273139	0.12635	2.16177	0.0306359	0.459539	7965	ENSG00000106305	AIMP2	aminoacyl tRNA synthetase complex interacting multifunctional protein 2 [Source:HGNC Symbol;Acc:HGNC:20609]	413.252	377.675	504.464	515.927
1938	56928.5	-0.135962	0.0629429	-2.16008	0.0307663	0.460925	1938	ENSG00000167658	EEF2	eukaryotic translation elongation factor 2 [Source:HGNC Symbol;Acc:HGNC:3214]	65802	63207.6	60278.6	56653.6
1263	283.993	0.295129	0.136782	2.15766	0.0309546	0.463174	1263	ENSG00000173846	PLK3	polo like kinase 3 [Source:HGNC Symbol;Acc:HGNC:2154]	243.863	274.763	379.162	329.243
2531	604.476	-0.251584	0.116733	-2.15521	0.0311453	0.465453	2531	ENSG00000119537	KDSR	3-ketodihydrosphingosine reductase [Source:HGNC Symbol;Acc:HGNC:4021]	708.224	738.364	554.91	609.835
149499	34.2412	0.253018	0.117487	2.15358	0.0312735	0.466794	149499	ENSG00000160838	LRRC71	leucine rich repeat containing 71 [Source:HGNC Symbol;Acc:HGNC:26556]	24.8243	18.9837	57.7693	46.3882
5566	1217.24	0.21466	0.0997163	2.15271	0.0313418	0.467239	5566	ENSG00000072062	PRKACA	protein kinase cAMP-activated catalytic subunit alpha [Source:HGNC Symbol;Acc:HGNC:9380]	1127.32	1271.9	1414.94	1444.82
57175	1451.66	0.198029	0.0921354	2.14932	0.0316088	0.470257	57175	ENSG00000172725	CORO1B	coronin 1B [Source:HGNC Symbol;Acc:HGNC:2253]	1431.05	1459.74	1667.99	1712.97
101410538	71.8645	0.297066	0.138224	2.14916	0.0316217	0.470257	101410538	ENSG00000126005	MMP24OS	MMP24 opposite strand [Source:HGNC Symbol;Acc:HGNC:44421]	54.0295	56.951	109.029	90.5136
837	130.611	0.310086	0.144396	2.14747	0.031756	0.471676	837	ENSG00000196954	CASP4	caspase 4 [Source:HGNC Symbol;Acc:HGNC:1505]	115.36	106.908	175.749	166.319
100996724	82.4773	0.302046	0.140738	2.14615	0.0318607	0.471734	100996724	nan	nan	nan	62.791	67.9415	120.42	105.222
23215	6435.52	0.164071	0.0764933	2.14491	0.0319599	0.471734	23215	ENSG00000117523	PRRC2C	proline rich coiled-coil 2C [Source:HGNC Symbol;Acc:HGNC:24903]	6704.03	6341.54	7806.17	6952.57
55760	556.781	-0.253025	0.117986	-2.14454	0.0319897	0.471734	55760	ENSG00000089876	DHX32	DEAH-box helicase 32 (putative) [Source:HGNC Symbol;Acc:HGNC:16717]	648.353	686.409	535.383	535.162
79735	378.964	-0.276894	0.128988	-2.14666	0.0318203	0.471734	79735	ENSG00000104946	TBC1D17	TBC1 domain family member 17 [Source:HGNC Symbol;Acc:HGNC:25699]	462.901	463.601	373.466	337.163
5775	444.875	0.268805	0.125347	2.1445	0.0319932	0.471734	5775	ENSG00000088179	PTPN4	protein tyrosine phosphatase non-receptor type 4 [Source:HGNC Symbol;Acc:HGNC:9656]	446.838	395.659	535.383	544.213
340061	96.9563	0.305927	0.14262	2.14505	0.0319492	0.471734	340061	ENSG00000184584	STING1	stimulator of interferon response cGAMP interactor 1 [Source:HGNC Symbol;Acc:HGNC:27962]	80.3141	76.9338	117.979	143.69
26010	2102.18	-0.185658	0.0865972	-2.14393	0.0320385	0.471829	26010	ENSG00000196141	SPATS2L	spermatogenesis associated serine rich 2 like [Source:HGNC Symbol;Acc:HGNC:24574]	2390.44	2469.87	2025.18	2196.09
8165	1006.43	0.21949	0.102475	2.14189	0.0322027	0.473099	8165	ENSG00000121057	AKAP1	A-kinase anchoring protein 1 [Source:HGNC Symbol;Acc:HGNC:367]	1029.48	951.181	1171.66	1195.91
5327	21.6734	0.215343	0.100524	2.1422	0.0321772	0.473099	5327	ENSG00000104368	PLAT	plasminogen activator, tissue type [Source:HGNC Symbol;Acc:HGNC:9051]	7.30128	14.9871	37.428	33.9426
7915	488.9	0.271004	0.126683	2.13923	0.0324174	0.475678	7915	ENSG00000112294	ALDH5A1	aldehyde dehydrogenase 5 family member A1 [Source:HGNC Symbol;Acc:HGNC:408]	443.918	476.59	532.128	659.618
79887	1391.6	-0.198976	0.0930989	-2.13725	0.0325777	0.477452	79887	ENSG00000121316	PLBD1	phospholipase B domain containing 1 [Source:HGNC Symbol;Acc:HGNC:26215]	1650.09	1589.63	1387.28	1384.86
4209	904.593	0.225727	0.105642	2.13671	0.0326215	0.477517	4209	ENSG00000116604	MEF2D	myocyte enhancer factor 2D [Source:HGNC Symbol;Acc:HGNC:6997]	900.978	872.249	1112.26	1022.8
337867	662.493	-0.246271	0.115292	-2.13607	0.0326736	0.477704	337867	ENSG00000134882	UBAC2	UBA domain containing 2 [Source:HGNC Symbol;Acc:HGNC:20486]	839.647	743.36	621.63	657.355
8869	56.1786	0.284228	0.133146	2.13471	0.0327844	0.478748	8869	ENSG00000115525	ST3GAL5	ST3 beta-galactoside alpha-2,3-sialyltransferase 5 [Source:HGNC Symbol;Acc:HGNC:10872]	40.8872	41.9639	77.2969	82.5936
8554	399.319	0.275437	0.129159	2.13255	0.0329615	0.480755	8554	ENSG00000033800	PIAS1	protein inhibitor of activated STAT 1 [Source:HGNC Symbol;Acc:HGNC:2752]	385.507	364.686	524.805	450.305
9805	1345.88	0.212092	0.0995498	2.13051	0.0331296	0.482627	9805	ENSG00000136193	SCRN1	secernin 1 [Source:HGNC Symbol;Acc:HGNC:22192]	1382.86	1275.9	1479.22	1676.76
55201	646.839	0.24521	0.115134	2.12979	0.0331892	0.482915	55201	ENSG00000130479	MAP1S	microtubule associated protein 1S [Source:HGNC Symbol;Acc:HGNC:15715]	660.036	590.492	777.037	767.103
643246	69.4555	0.292174	0.137267	2.12851	0.0332949	0.483072	643246	ENSG00000258102	MAP1LC3B2	microtubule associated protein 1 light chain 3 beta 2 [Source:HGNC Symbol;Acc:HGNC:34390]	59.8705	46.9596	90.3153	102.959
162073	593.387	-0.249019	0.117009	-2.12821	0.0333194	0.483072	162073	ENSG00000205730	ITPRIPL2	ITPRIP like 2 [Source:HGNC Symbol;Acc:HGNC:27257]	738.889	682.412	586.643	555.527
7771	106.743	0.305834	0.14369	2.12843	0.0333017	0.483072	7771	ENSG00000062370	ZNF112	zinc finger protein 112 [Source:HGNC Symbol;Acc:HGNC:12892]	84.6948	91.9209	137.507	147.085
201595	1848.52	-0.199442	0.0937662	-2.12701	0.0334191	0.483939	201595	ENSG00000163527	STT3B	STT3 oligosaccharyltransferase complex catalytic subunit B [Source:HGNC Symbol;Acc:HGNC:30611]	2318.89	1988.29	1855.94	1822.72
1832	824.062	0.22715	0.10682	2.12647	0.0334641	0.484012	1832	ENSG00000096696	DSP	desmoplakin [Source:HGNC Symbol;Acc:HGNC:3052]	820.664	792.318	984.518	962.838
339983	635.007	-0.261933	0.123219	-2.12575	0.0335243	0.484306	339983	ENSG00000185818	NAT8L	N-acetyltransferase 8 like [Source:HGNC Symbol;Acc:HGNC:26742]	854.25	680.414	555.724	652.829
8175	855.763	0.22964	0.108071	2.1249	0.0335949	0.48475	8175	ENSG00000104897	SF3A2	splicing factor 3a subunit 2 [Source:HGNC Symbol;Acc:HGNC:10766]	838.187	834.282	1069.95	954.918
958	237.144	-0.300111	0.141301	-2.12391	0.0336774	0.485363	958	ENSG00000101017	CD40	CD40 molecule [Source:HGNC Symbol;Acc:HGNC:11919]	344.62	255.78	203.413	220.627
100506730	52.9832	-0.279339	0.131554	-2.12338	0.0337221	0.485431	100506730	nan	nan	nan	70.0923	80.9303	38.2416	39.5997
7157	2840.4	-0.175086	0.0824959	-2.12236	0.0338072	0.486078	7157	ENSG00000141510	TP53	tumor protein p53 [Source:HGNC Symbol;Acc:HGNC:11998]	3132.25	3405.07	2788.38	2945.09
84450	459.476	0.261217	0.123146	2.12119	0.0339062	0.486924	84450	ENSG00000243943	ZNF512	zinc finger protein 512 [Source:HGNC Symbol;Acc:HGNC:29380]	438.077	436.624	560.606	549.87
2618	4173.77	-0.1545	0.0728772	-2.12001	0.0340055	0.487774	2618	ENSG00000159131	GART	phosphoribosylglycinamide formyltransferase, phosphoribosylglycinamide synthetase, phosphoribosylaminoimidazole synthetase [Source:HGNC Symbol;Acc:HGNC:4163]	4757.51	4771.89	4300.96	4200.96
5878	2404.57	0.182158	0.0859499	2.11935	0.0340607	0.487989	5878	ENSG00000108774	RAB5C	RAB5C, member RAS oncogene family [Source:HGNC Symbol;Acc:HGNC:9785]	2286.76	2539.81	2838.83	2723.33
498	7913.74	-0.159124	0.0751397	-2.11771	0.0341995	0.488805	498	ENSG00000152234	ATP5F1A	ATP synthase F1 subunit alpha [Source:HGNC Symbol;Acc:HGNC:823]	9052.12	9046.21	7532.79	8556.93
389602	68.8481	-0.287474	0.135776	-2.11727	0.0342371	0.488805	389602	nan	nan	nan	99.2974	92.92	40.6826	64.4909
26130	1797.19	0.186487	0.0880798	2.11725	0.0342385	0.488805	26130	ENSG00000165219	GAPVD1	GTPase activating protein and VPS9 domains 1 [Source:HGNC Symbol;Acc:HGNC:23375]	1850.14	1752.49	2101.66	2060.32
220992	87.0328	-0.298519	0.141162	-2.11472	0.0344538	0.489002	220992	ENSG00000198298	ZNF485	zinc finger protein 485 [Source:HGNC Symbol;Acc:HGNC:23440]	132.883	103.911	72.415	66.7538
196500	91.187	0.295027	0.139425	2.11603	0.0343425	0.489002	196500	ENSG00000139200	PIANP	PILR alpha associated neural protein [Source:HGNC Symbol;Acc:HGNC:25338]	61.3307	81.9295	154.594	96.1707
9738	411.204	0.266964	0.126218	2.11509	0.0344221	0.489002	9738	ENSG00000103540	CCP110	centriolar coiled-coil protein 110 [Source:HGNC Symbol;Acc:HGNC:24342]	394.269	383.67	496.327	502.35
23094	1160.74	0.224825	0.106304	2.11492	0.0344365	0.489002	23094	ENSG00000105738	SIPA1L3	signal induced proliferation associated 1 like 3 [Source:HGNC Symbol;Acc:HGNC:23801]	1124.4	1151.01	1505.26	1234.38
26505	469.783	-0.270947	0.128021	-2.11643	0.0343087	0.489002	26505	ENSG00000168763	CNNM3	cyclin and CBS domain divalent metal cation transport mediator 3 [Source:HGNC Symbol;Acc:HGNC:104]	538.834	605.479	491.446	393.734
9415	829.014	-0.233746	0.110737	-2.11082	0.0347879	0.491273	9415	ENSG00000134824	FADS2	fatty acid desaturase 2 [Source:HGNC Symbol;Acc:HGNC:3575]	1033.86	932.197	759.951	855.353
6235	2554.21	-0.303984	0.144002	-2.11097	0.034775	0.491273	6235	ENSG00000213741	RPS29	ribosomal protein S29 [Source:HGNC Symbol;Acc:HGNC:10419]	3253.45	3496.99	1685.07	2597.74
150094	113.139	-0.288942	0.136826	-2.11174	0.0347084	0.491273	150094	ENSG00000142178	SIK1	salt inducible kinase 1 [Source:HGNC Symbol;Acc:HGNC:11142]	227.8	87.9243	81.3652	91.645
58508	2391.13	0.197321	0.0934953	2.11049	0.0348162	0.491273	58508	ENSG00000055609	KMT2C	lysine methyltransferase 2C [Source:HGNC Symbol;Acc:HGNC:13726]	2603.64	2164.14	2871.38	2691.65
9134	62.8809	0.283079	0.134021	2.1122	0.0346696	0.491273	9134	ENSG00000175305	CCNE2	cyclin E2 [Source:HGNC Symbol;Acc:HGNC:1590]	39.4269	53.9535	76.4832	101.828
9898	2974.67	0.169266	0.0803133	2.10757	0.0350685	0.494258	9898	ENSG00000143569	UBAP2L	ubiquitin associated protein 2 like [Source:HGNC Symbol;Acc:HGNC:29877]	2955.56	3056.37	3541.83	3298.09
56255	277.239	-0.285983	0.136162	-2.10032	0.0357009	0.502588	56255	ENSG00000125827	TMX4	thioredoxin related transmembrane protein 4 [Source:HGNC Symbol;Acc:HGNC:25237]	325.637	360.689	252.232	259.095
23607	916.979	0.217325	0.103638	2.09696	0.0359972	0.506171	23607	ENSG00000198087	CD2AP	CD2 associated protein [Source:HGNC Symbol;Acc:HGNC:14258]	908.279	896.228	1069.95	1087.29
8411	626.814	0.249068	0.118822	2.09614	0.0360699	0.506607	8411	ENSG00000102189	EEA1	early endosome antigen 1 [Source:HGNC Symbol;Acc:HGNC:3185]	579.721	625.461	812.838	690.166
10628	2227.56	-0.281656	0.134457	-2.09477	0.0361918	0.507731	10628	ENSG00000265972	TXNIP	thioredoxin interacting protein [Source:HGNC Symbol;Acc:HGNC:16952]	3903.26	2353.97	1951.14	1414.27
81570	416.099	0.264571	0.126381	2.09345	0.036309	0.508788	81570	ENSG00000162129	CLPB	caseinolytic mitochondrial matrix peptidase chaperone subunit B [Source:HGNC Symbol;Acc:HGNC:30664]	385.507	401.654	489.005	521.585
2115	444.025	0.259619	0.124051	2.09284	0.0363637	0.508966	2115	ENSG00000006468	ETV1	ETS variant transcription factor 1 [Source:HGNC Symbol;Acc:HGNC:3490]	423.474	421.637	537.01	536.293
10625	2379.38	-0.182481	0.0872596	-2.09124	0.0365062	0.509675	10625	ENSG00000116679	IVNS1ABP	influenza virus NS1A binding protein [Source:HGNC Symbol;Acc:HGNC:16951]	2910.29	2591.77	2449.9	2327.33
57003	1508.99	-0.19086	0.0912977	-2.09053	0.0365703	0.509675	57003	ENSG00000108588	CCDC47	coiled-coil domain containing 47 [Source:HGNC Symbol;Acc:HGNC:24856]	1777.13	1723.52	1489.8	1528.55
51308	635.139	0.241778	0.115661	2.09039	0.0365823	0.509675	51308	ENSG00000132563	REEP2	receptor accessory protein 2 [Source:HGNC Symbol;Acc:HGNC:17975]	598.705	629.458	794.124	721.846
2768	1268.9	-0.203286	0.0972158	-2.09108	0.0365207	0.509675	2768	ENSG00000146535	GNA12	G protein subunit alpha 12 [Source:HGNC Symbol;Acc:HGNC:4380]	1419.37	1539.67	1235.12	1287.56
8797	274.515	0.292336	0.139954	2.0888	0.0367256	0.511083	8797	ENSG00000104689	TNFRSF10A	TNF receptor superfamily member 10a [Source:HGNC Symbol;Acc:HGNC:11904]	210.277	284.755	316.51	374.5
54843	56.2873	-0.269099	0.128996	-2.0861	0.0369694	0.513299	54843	ENSG00000137501	SYTL2	synaptotagmin like 2 [Source:HGNC Symbol;Acc:HGNC:15585]	90.5358	70.9389	28.4778	53.1767
100499467	43.5468	0.261665	0.125414	2.08641	0.0369411	0.513299	100499467	ENSG00000227036	LINC00511	long intergenic non-protein coding RNA 511 [Source:HGNC Symbol;Acc:HGNC:43564]	35.0461	25.9776	62.6512	64.4909
10523	919.86	0.226486	0.108614	2.08524	0.0370474	0.513794	10523	ENSG00000085872	CHERP	calcium homeostasis endoplasmic reticulum protein [Source:HGNC Symbol;Acc:HGNC:16930]	830.885	966.168	1126.09	1051.09
100506548	588.866	-0.260843	0.125169	-2.08393	0.0371667	0.514861	100506548	nan	nan	nan	788.538	638.45	613.493	503.482
51386	2876.38	-0.173684	0.0834576	-2.08111	0.0374239	0.517243	51386	ENSG00000100129	EIF3L	eukaryotic translation initiation factor 3 subunit L [Source:HGNC Symbol;Acc:HGNC:18138]	3437.44	3184.26	2780.25	3024.29
9586	339.684	0.281867	0.135413	2.08154	0.0373843	0.517243	9586	ENSG00000146592	CREB5	cAMP responsive element binding protein 5 [Source:HGNC Symbol;Acc:HGNC:16844]	338.779	290.75	467.036	371.106
3895	6538.34	-0.149493	0.0718834	-2.07966	0.0375565	0.518485	3895	ENSG00000126777	KTN1	kinectin 1 [Source:HGNC Symbol;Acc:HGNC:6467]	7727.67	7175.82	6812.7	6530.56
9121	506.834	0.250963	0.120741	2.07852	0.0376614	0.518753	9121	ENSG00000170190	SLC16A5	solute carrier family 16 member 5 [Source:HGNC Symbol;Acc:HGNC:10926]	500.868	471.594	608.611	608.704
25972	387.965	0.275055	0.132327	2.0786	0.0376543	0.518753	25972	ENSG00000115446	UNC50	unc-50 inner nuclear membrane RNA binding protein [Source:HGNC Symbol;Acc:HGNC:16046]	385.507	338.708	424.726	527.242
1796	97.3228	0.296592	0.142807	2.07687	0.0378137	0.51967	1796	ENSG00000115325	DOK1	docking protein 1 [Source:HGNC Symbol;Acc:HGNC:2990]	78.8538	80.9303	120.42	140.296
151963	308.414	0.278608	0.134141	2.07697	0.0378043	0.51967	151963	ENSG00000180611	MB21D2	Mab-21 domain containing 2 [Source:HGNC Symbol;Acc:HGNC:30438]	290.591	281.757	359.634	400.523
10376	13011	0.172862	0.0833043	2.07507	0.0379802	0.520221	10376	ENSG00000123416	TUBA1B	tubulin alpha 1b [Source:HGNC Symbol;Acc:HGNC:18809]	12022.3	14211.8	14029	15948.5
6249	1675.49	0.186504	0.0898793	2.07504	0.0379824	0.520221	6249	ENSG00000130779	CLIP1	CAP-Gly domain containing linker protein 1 [Source:HGNC Symbol;Acc:HGNC:10461]	1702.66	1654.58	1996.7	1884.95
155061	449.303	0.258576	0.12457	2.07575	0.0379171	0.520221	155061	ENSG00000181220	ZNF746	zinc finger protein 746 [Source:HGNC Symbol;Acc:HGNC:21948]	417.633	436.624	522.364	564.579
7035	1916.12	0.185964	0.0896842	2.07354	0.0381223	0.52155	7035	ENSG00000003436	TFPI	tissue factor pathway inhibitor [Source:HGNC Symbol;Acc:HGNC:11760]	1936.3	1904.36	2336.81	2101.05
283489	324.845	0.276737	0.133532	2.07244	0.0382246	0.52236	283489	ENSG00000198824	CHAMP1	chromosome alignment maintaining phosphoprotein 1 [Source:HGNC Symbol;Acc:HGNC:20311]	283.29	320.724	418.217	381.288
3068	7763.79	-0.147036	0.0710272	-2.07014	0.038439	0.523156	3068	ENSG00000143321	HDGF	heparin binding growth factor [Source:HGNC Symbol;Acc:HGNC:4856]	8520.59	9153.12	8146.28	7720.81
57680	2169.15	0.177017	0.0854847	2.07075	0.0383824	0.523156	57680	ENSG00000100888	CHD8	chromodomain helicase DNA binding protein 8 [Source:HGNC Symbol;Acc:HGNC:20153]	2112.99	2250.06	2445.84	2562.67
4097	950.754	-0.214901	0.103818	-2.06997	0.0384553	0.523156	4097	ENSG00000197063	MAFG	MAF bZIP transcription factor G [Source:HGNC Symbol;Acc:HGNC:6781]	1160.9	1073.08	942.209	931.159
2119	2103.43	0.18907	0.0913071	2.07071	0.038386	0.523156	2119	ENSG00000244405	ETV5	ETS variant transcription factor 5 [Source:HGNC Symbol;Acc:HGNC:3494]	2111.53	2093.2	2263.58	2619.24
116985	797.658	0.229358	0.110864	2.06881	0.0385637	0.524043	116985	ENSG00000186635	ARAP1	ArfGAP with RhoGAP domain, ankyrin repeat and PH domain 1 [Source:HGNC Symbol;Acc:HGNC:16925]	765.174	791.319	1007.3	882.507
4828	220.743	-0.297576	0.143946	-2.06727	0.0387083	0.524808	4828	ENSG00000197696	NMB	neuromedin B [Source:HGNC Symbol;Acc:HGNC:7842]	238.022	326.719	154.594	234.204
27292	508.784	-0.250214	0.121053	-2.06698	0.0387362	0.524808	27292	ENSG00000086189	DIMT1	DIMT1 rRNA methyltransferase and ribosome maturation factor [Source:HGNC Symbol;Acc:HGNC:30217]	635.211	586.495	478.427	497.825
79628	1962.56	0.183054	0.0885675	2.06684	0.0387497	0.524808	79628	ENSG00000169247	SH3TC2	SH3 domain and tetratricopeptide repeats 2 [Source:HGNC Symbol;Acc:HGNC:29427]	1965.5	1970.3	2162.69	2380.51
23351	1095.92	-0.209176	0.101263	-2.06568	0.0388584	0.525693	23351	ENSG00000100441	KHNYN	KH and NYN domain containing [Source:HGNC Symbol;Acc:HGNC:20166]	1330.29	1235.94	1044.73	1123.5
55505	791.977	0.236119	0.114336	2.06514	0.0389099	0.525803	55505	ENSG00000182117	NOP10	NOP10 ribonucleoprotein [Source:HGNC Symbol;Acc:HGNC:14378]	753.492	781.327	852.707	1034.12
9829	101.775	0.295061	0.142979	2.06367	0.0390494	0.526053	9829	ENSG00000116675	DNAJC6	DnaJ heat shock protein family (Hsp40) member C6 [Source:HGNC Symbol;Acc:HGNC:15469]	81.7743	85.926	120.42	151.61
3978	552.77	0.247012	0.119701	2.06357	0.0390584	0.526053	3978	ENSG00000105486	LIG1	DNA ligase 1 [Source:HGNC Symbol;Acc:HGNC:6598]	500.868	560.517	646.853	679.983
10846	1114.55	-0.229186	0.111039	-2.06401	0.0390163	0.526053	10846	ENSG00000112541	PDE10A	phosphodiesterase 10A [Source:HGNC Symbol;Acc:HGNC:8772]	1455.87	1186.98	1170.84	1001.31
140885	308.943	0.278908	0.135329	2.06096	0.0393071	0.528816	140885	ENSG00000198053	SIRPA	signal regulatory protein alpha [Source:HGNC Symbol;Acc:HGNC:9662]	273.068	297.744	349.87	414.1
3638	1351.74	-0.202267	0.0981742	-2.06028	0.0393717	0.529098	3638	ENSG00000186480	INSIG1	insulin induced gene 1 [Source:HGNC Symbol;Acc:HGNC:6083]	1683.67	1472.73	1342.53	1340.73
223117	333.229	0.273263	0.132719	2.05896	0.0394984	0.529628	223117	ENSG00000153993	SEMA3D	semaphorin 3D [Source:HGNC Symbol;Acc:HGNC:10726]	330.018	292.748	393.807	423.151
1164	1320.87	-0.194169	0.0942952	-2.05916	0.0394787	0.529628	1164	ENSG00000123975	CKS2	CDC28 protein kinase regulatory subunit 2 [Source:HGNC Symbol;Acc:HGNC:2000]	1508.44	1560.66	1315.67	1321.5
81575	527.43	0.246339	0.119747	2.05715	0.0396713	0.531007	81575	ENSG00000178878	APOLD1	apolipoprotein L domain containing 1 [Source:HGNC Symbol;Acc:HGNC:25268]	492.106	521.551	622.443	642.646
55174	1030.29	-0.224723	0.109249	-2.05697	0.0396888	0.531007	55174	ENSG00000104613	INTS10	integrator complex subunit 10 [Source:HGNC Symbol;Acc:HGNC:25548]	1219.31	1211.96	903.967	1115.58
80777	7607.96	-0.145213	0.0706322	-2.0559	0.0397918	0.531214	80777	ENSG00000103018	CYB5B	cytochrome b5 type B [Source:HGNC Symbol;Acc:HGNC:24374]	8656.39	8649.55	7460.37	8100.97
84807	122.091	-0.295119	0.143531	-2.05614	0.039769	0.531214	84807	ENSG00000167604	NFKBID	NFKB inhibitor delta [Source:HGNC Symbol;Acc:HGNC:15671]	182.532	141.878	120.42	82.5936
5688	2782.28	-0.192465	0.0936769	-2.05456	0.0399211	0.532354	5688	ENSG00000101182	PSMA7	proteasome 20S subunit alpha 7 [Source:HGNC Symbol;Acc:HGNC:9536]	3157.07	3300.16	2493.84	3068.41
643866	39.6748	0.250653	0.122069	2.05338	0.0400362	0.533282	643866	ENSG00000139899	CBLN3	cerebellin 3 precursor [Source:HGNC Symbol;Acc:HGNC:20146]	21.9038	31.9725	55.3283	62.2281
284161	87.3503	-0.289517	0.141057	-2.05249	0.0401225	0.533282	284161	ENSG00000153982	GDPD1	glycerophosphodiester phosphodiesterase domain containing 1 [Source:HGNC Symbol;Acc:HGNC:20883]	134.344	101.912	67.5331	73.5423
3207	85.5794	0.288108	0.14035	2.05279	0.040093	0.533282	3207	ENSG00000005073	HOXA11	homeobox A11 [Source:HGNC Symbol;Acc:HGNC:5101]	55.4897	80.9303	112.284	121.062
8535	454.787	0.26019	0.127038	2.04813	0.0405476	0.535997	8535	ENSG00000141582	CBX4	chromobox 4 [Source:HGNC Symbol;Acc:HGNC:1554]	430.775	432.627	603.729	497.825
1471	769.02	0.229045	0.111777	2.04913	0.0404491	0.535997	1471	ENSG00000101439	CST3	cystatin C [Source:HGNC Symbol;Acc:HGNC:2475]	759.333	739.363	851.893	971.89
151827	54.0003	-0.27069	0.132052	-2.04988	0.0403762	0.535997	151827	ENSG00000171757	LRRC34	leucine rich repeat containing 34 [Source:HGNC Symbol;Acc:HGNC:28408]	71.5525	80.9303	42.3099	38.4683
3796	1107.59	0.214523	0.104702	2.04888	0.0404734	0.535997	3796	ENSG00000068796	KIF2A	kinesin family member 2A [Source:HGNC Symbol;Acc:HGNC:6318]	1080.59	1102.05	1406.8	1195.91
9782	5461.71	-0.150714	0.0735733	-2.04849	0.0405119	0.535997	9782	ENSG00000015479	MATR3	matrin 3 [Source:HGNC Symbol;Acc:HGNC:6912]	6464.55	5990.84	5457.97	5681.99
65977	176.715	0.293022	0.143161	2.04681	0.0406771	0.537123	65977	ENSG00000116095	PLEKHA3	pleckstrin homology domain containing A3 [Source:HGNC Symbol;Acc:HGNC:14338]	169.39	144.875	228.636	220.627
4598	349.656	-0.273711	0.133763	-2.04624	0.0407323	0.537268	4598	ENSG00000110921	MVK	mevalonate kinase [Source:HGNC Symbol;Acc:HGNC:7530]	386.968	469.596	304.306	349.609
23042	94.3107	0.28897	0.141362	2.04418	0.0409357	0.539365	23042	ENSG00000179889	PDXDC1	pyridoxal dependent decarboxylase domain containing 1 [Source:HGNC Symbol;Acc:HGNC:28995]	81.7743	71.9381	149.712	104.091
7857	267.479	-0.280314	0.137199	-2.04312	0.0410403	0.540156	7857	ENSG00000171951	SCG2	secretogranin II [Source:HGNC Symbol;Acc:HGNC:10575]	308.114	353.695	248.164	245.518
116151	1000.3	-0.217257	0.106481	-2.04033	0.0413176	0.543217	116151	ENSG00000124098	FAM210B	family with sequence similarity 210 member B [Source:HGNC Symbol;Acc:HGNC:16102]	1099.57	1250.92	938.954	1031.85
5575	472.024	-0.264608	0.129725	-2.03976	0.0413742	0.543372	5575	ENSG00000188191	PRKAR1B	protein kinase cAMP-dependent type I regulatory subunit beta [Source:HGNC Symbol;Acc:HGNC:9390]	490.646	655.436	433.676	459.356
678	336.384	0.275254	0.13499	2.03907	0.0414434	0.543692	678	ENSG00000152518	ZFP36L2	ZFP36 ring finger protein like 2 [Source:HGNC Symbol;Acc:HGNC:1108]	287.67	336.71	455.645	373.369
5833	641.864	-0.239829	0.117725	-2.0372	0.0416303	0.544379	5833	ENSG00000185813	PCYT2	phosphate cytidylyltransferase 2, ethanolamine [Source:HGNC Symbol;Acc:HGNC:8756]	725.747	803.308	578.506	665.275
84167	134.399	0.294178	0.144394	2.03733	0.0416174	0.544379	84167	ENSG00000105072	C19orf44	chromosome 19 open reading frame 44 [Source:HGNC Symbol;Acc:HGNC:26141]	109.519	121.895	165.985	183.29
3423	884.925	0.215349	0.105685	2.03766	0.0415844	0.544379	3423	ENSG00000010404	IDS	iduronate 2-sulfatase [Source:HGNC Symbol;Acc:HGNC:5389]	886.375	856.263	1074.83	1005.83
64236	429.111	-0.259802	0.127635	-2.03551	0.0417993	0.546001	64236	ENSG00000120913	PDLIM2	PDZ and LIM domain 2 [Source:HGNC Symbol;Acc:HGNC:13992]	534.454	504.566	373.466	441.254
28969	1761.13	-0.186701	0.0917469	-2.03496	0.0418548	0.546138	28969	ENSG00000136261	BZW2	basic leucine zipper and W2 domains 2 [Source:HGNC Symbol;Acc:HGNC:18808]	1994.71	2082.21	1671.24	1860.05
7625	333.715	-0.268907	0.13224	-2.03347	0.0420048	0.547506	7625	ENSG00000185252	ZNF74	zinc finger protein 74 [Source:HGNC Symbol;Acc:HGNC:13144]	394.269	420.638	298.61	328.112
55102	823.963	0.220499	0.108516	2.03195	0.0421584	0.54833	55102	ENSG00000066739	ATG2B	autophagy related 2B [Source:HGNC Symbol;Acc:HGNC:20187]	782.697	831.284	933.258	1012.62
3842	3980.44	-0.168151	0.0827487	-2.03207	0.0421467	0.54833	3842	ENSG00000083312	TNPO1	transportin 1 [Source:HGNC Symbol;Acc:HGNC:6401]	4875.79	4270.32	3894.14	4155.71
56261	315.145	0.273289	0.134546	2.0312	0.0422349	0.548738	56261	ENSG00000125772	GPCPD1	glycerophosphocholine phosphodiesterase 1 [Source:HGNC Symbol;Acc:HGNC:26957]	313.955	273.764	408.453	365.449
256472	28.1442	0.224574	0.110678	2.02908	0.0424506	0.550016	256472	ENSG00000179292	TMEM151A	transmembrane protein 151A [Source:HGNC Symbol;Acc:HGNC:28497]	18.9833	15.9862	50.4464	36.2054
10131	2252	-0.170499	0.0840528	-2.02848	0.0425117	0.550016	10131	ENSG00000126602	TRAP1	TNF receptor associated protein 1 [Source:HGNC Symbol;Acc:HGNC:16264]	2629.92	2550.8	2340.88	2207.4
23204	2247.23	-0.17388	0.0856868	-2.02926	0.0424323	0.550016	23204	ENSG00000170540	ARL6IP1	ADP ribosylation factor like GTPase 6 interacting protein 1 [Source:HGNC Symbol;Acc:HGNC:697]	2518.94	2653.72	2182.21	2353.35
27125	3504.41	0.174374	0.0859641	2.02845	0.0425146	0.550016	27125	ENSG00000072364	AFF4	AF4/FMR2 family member 4 [Source:HGNC Symbol;Acc:HGNC:17869]	3822.95	3241.21	3988.52	4087.82
3981	287.138	0.276229	0.136292	2.02674	0.0426885	0.551651	3981	ENSG00000174405	LIG4	DNA ligase 4 [Source:HGNC Symbol;Acc:HGNC:6601]	287.67	244.789	365.33	342.82
57596	1108.71	0.213374	0.105311	2.02613	0.0427512	0.551651	57596	ENSG00000183092	BEGAIN	brain enriched guanylate kinase associated [Source:HGNC Symbol;Acc:HGNC:24163]	1058.69	1126.03	1408.43	1197.04
5577	766.659	-0.219937	0.108587	-2.02543	0.0428228	0.551651	5577	ENSG00000005249	PRKAR2B	protein kinase cAMP-dependent type II regulatory subunit beta [Source:HGNC Symbol;Acc:HGNC:9392]	911.199	896.228	762.392	742.211
8905	183.013	0.289767	0.143063	2.02545	0.0428207	0.551651	8905	ENSG00000182287	AP1S2	adaptor related protein complex 1 subunit sigma 2 [Source:HGNC Symbol;Acc:HGNC:560]	163.549	161.861	210.736	254.569
160492	130.144	-0.291865	0.144243	-2.02343	0.0430291	0.55372	160492	ENSG00000152936	LMNTD1	lamin tail domain containing 1 [Source:HGNC Symbol;Acc:HGNC:26683]	186.913	152.868	96.8245	125.588
55355	1315.14	-0.192455	0.095175	-2.02211	0.0431647	0.55429	55355	ENSG00000123485	HJURP	Holliday junction recognition protein [Source:HGNC Symbol;Acc:HGNC:25444]	1480.7	1573.65	1323.81	1303.4
84814	22.0691	-0.201194	0.0994966	-2.02212	0.0431638	0.55429	84814	ENSG00000160539	PLPP7	phospholipid phosphatase 7 (inactive) [Source:HGNC Symbol;Acc:HGNC:28174]	48.1884	22.9802	10.5775	13.577
10432	1048.78	0.224616	0.111207	2.01979	0.0434051	0.556788	10432	ENSG00000239306	RBM14	RNA binding motif protein 14 [Source:HGNC Symbol;Acc:HGNC:14219]	906.819	1139.02	1183.05	1302.26
114915	160.226	-0.290738	0.144091	-2.01774	0.0436188	0.558938	114915	nan	nan	nan	230.72	180.844	144.83	135.77
3106	228.716	-0.290753	0.144208	-2.01621	0.0437785	0.560392	3106	ENSG00000234745	HLA-B	major histocompatibility complex, class I, B [Source:HGNC Symbol;Acc:HGNC:4932]	386.968	210.818	148.085	242.124
65123	23.2813	0.177962	0.088317	2.01503	0.0439012	0.561223	65123	ENSG00000143624	INTS3	integrator complex subunit 3 [Source:HGNC Symbol;Acc:HGNC:26153]	7.30128	13.988	69.1604	10.1828
5478	18740	-0.129864	0.0644581	-2.0147	0.0439359	0.561223	5478	ENSG00000196262	PPIA	peptidylprolyl isomerase A [Source:HGNC Symbol;Acc:HGNC:9253]	20504.9	21873.2	19201.4	19380.1
26232	370.36	-0.267108	0.132729	-2.01242	0.0441752	0.563687	26232	ENSG00000116661	FBXO2	F-box protein 2 [Source:HGNC Symbol;Acc:HGNC:13581]	496.487	410.646	372.652	320.192
64766	552.658	-0.243617	0.12116	-2.0107	0.0443575	0.564825	64766	ENSG00000116497	S100PBP	S100P binding protein [Source:HGNC Symbol;Acc:HGNC:25768]	715.525	609.475	544.333	518.19
26509	10826.3	-0.132011	0.0656506	-2.01082	0.0443445	0.564825	26509	ENSG00000138119	MYOF	myoferlin [Source:HGNC Symbol;Acc:HGNC:3656]	12558.2	11949.7	11181.2	11082.3
23293	732.575	0.222056	0.110531	2.00899	0.0445383	0.566532	23293	ENSG00000070366	SMG6	SMG6 nonsense mediated mRNA decay factor [Source:HGNC Symbol;Acc:HGNC:17809]	696.542	736.366	851.893	880.245
54531	461.203	0.247604	0.123314	2.00792	0.0446516	0.567319	54531	ENSG00000105556	MIER2	MIER family member 2 [Source:HGNC Symbol;Acc:HGNC:29210]	449.759	434.626	566.302	541.95
10498	2242.13	-0.177297	0.0883159	-2.00753	0.0446936	0.567319	10498	ENSG00000142453	CARM1	coactivator associated arginine methyltransferase 1 [Source:HGNC Symbol;Acc:HGNC:23393]	2422.56	2746.64	2232.66	2284.34
51282	427.592	0.257368	0.12824	2.00693	0.0447575	0.567344	51282	ENSG00000171222	SCAND1	SCAN domain containing 1 [Source:HGNC Symbol;Acc:HGNC:10566]	382.587	426.633	479.241	558.921
7994	1316.64	0.189637	0.0945054	2.00663	0.0447891	0.567344	7994	ENSG00000083168	KAT6A	lysine acetyltransferase 6A [Source:HGNC Symbol;Acc:HGNC:13013]	1339.05	1291.89	1519.9	1537.6
114049	1514.44	-0.184724	0.0921409	-2.0048	0.044984	0.569218	114049	ENSG00000071462	BUD23	BUD23 rRNA methyltransferase and ribosome maturation factor [Source:HGNC Symbol;Acc:HGNC:16405]	1721.64	1784.46	1562.21	1474.24
2639	363.83	-0.259528	0.129541	-2.00345	0.045129	0.569513	2639	ENSG00000105607	GCDH	glutaryl-CoA dehydrogenase [Source:HGNC Symbol;Acc:HGNC:4189]	436.616	446.615	354.752	333.769
51522	846.397	-0.219349	0.109543	-2.0024	0.0452419	0.569513	51522	ENSG00000111843	TMEM14C	transmembrane protein 14C [Source:HGNC Symbol;Acc:HGNC:20952]	971.07	1022.12	776.224	887.033
7430	7292.99	0.142268	0.0710281	2.00298	0.0451792	0.569513	7430	ENSG00000092820	EZR	ezrin [Source:HGNC Symbol;Acc:HGNC:12691]	7318.8	7598.46	8609.25	7982.17
54480	808.129	0.226	0.112845	2.00274	0.0452051	0.569513	54480	ENSG00000033100	CHPF2	chondroitin polymerizing factor 2 [Source:HGNC Symbol;Acc:HGNC:29270]	735.969	838.278	896.644	1020.54
5613	829.737	-0.225612	0.112664	-2.00252	0.0452292	0.569513	5613	ENSG00000183943	PRKX	protein kinase X-linked [Source:HGNC Symbol;Acc:HGNC:9441]	1049.92	916.211	864.912	753.526
89796	636.915	0.228248	0.114051	2.00128	0.045362	0.570432	89796	ENSG00000134369	NAV1	neuron navigator 1 [Source:HGNC Symbol;Acc:HGNC:15989]	608.927	631.456	762.392	749
822	1441.56	-0.18851	0.0942173	-2.0008	0.0454134	0.570489	822	ENSG00000042493	CAPG	capping actin protein, gelsolin like [Source:HGNC Symbol;Acc:HGNC:1474]	1596.06	1745.5	1440.16	1445.95
2665	3697.92	-0.154262	0.077118	-2.00034	0.0454635	0.570527	2665	ENSG00000057608	GDI2	GDP dissociation inhibitor 2 [Source:HGNC Symbol;Acc:HGNC:4227]	4120.84	4322.28	3654.92	3877.38
127262	327.001	-0.264293	0.132219	-1.9989	0.0456192	0.57134	127262	ENSG00000158109	TPRG1L	tumor protein p63 regulated 1 like [Source:HGNC Symbol;Acc:HGNC:27007]	386.968	410.646	314.07	300.958
51244	206.021	-0.283295	0.141728	-1.99887	0.0456224	0.57134	51244	ENSG00000154781	CCDC174	coiled-coil domain containing 174 [Source:HGNC Symbol;Acc:HGNC:28033]	264.306	252.782	169.24	203.656
7316	7845.52	-0.156624	0.0783986	-1.9978	0.0457387	0.571616	7316	ENSG00000150991	UBC	ubiquitin C [Source:HGNC Symbol;Acc:HGNC:12468]	9253.64	8682.52	7417.25	8539.96
79844	134.808	-0.286728	0.143514	-1.99792	0.0457259	0.571616	79844	ENSG00000188818	ZDHHC11	zinc finger DHHC-type containing 11 [Source:HGNC Symbol;Acc:HGNC:19158]	175.231	180.844	144.83	81.4622
22943	560.66	-0.238503	0.119414	-1.99728	0.0457949	0.571729	22943	ENSG00000107984	DKK1	dickkopf WNT signaling pathway inhibitor 1 [Source:HGNC Symbol;Acc:HGNC:2891]	700.923	637.451	519.11	564.579
404636	516.145	-0.241791	0.121261	-1.99397	0.0461555	0.575238	404636	ENSG00000119979	DENND10	DENN domain containing 10 [Source:HGNC Symbol;Acc:HGNC:31793]	617.688	616.469	469.477	526.11
6714	939.664	0.207883	0.104263	1.99383	0.0461707	0.575238	6714	ENSG00000197122	SRC	SRC proto-oncogene, non-receptor tyrosine kinase [Source:HGNC Symbol;Acc:HGNC:11283]	965.229	892.232	1087.85	1114.45
114794	117.765	-0.287198	0.144119	-1.99279	0.0462845	0.576063	114794	ENSG00000166897	ELFN2	extracellular leucine rich repeat and fibronectin type III domain containing 2 [Source:HGNC Symbol;Acc:HGNC:29396]	167.929	139.88	96.8245	104.091
81622	663.251	-0.231107	0.116048	-1.99147	0.0464293	0.576495	81622	ENSG00000110057	UNC93B1	unc-93 homolog B1, TLR signaling regulator [Source:HGNC Symbol;Acc:HGNC:13481]	733.048	840.276	623.257	668.669
51226	40.7332	-0.24512	0.123065	-1.99179	0.0463946	0.576495	51226	ENSG00000005243	COPZ2	COPI coat complex subunit zeta 2 [Source:HGNC Symbol;Acc:HGNC:19356]	52.5692	65.9432	32.5461	24.8912
9577	937.415	-0.213025	0.106984	-1.99118	0.0464616	0.576495	9577	ENSG00000158019	BABAM2	BRISC and BRCA1 A complex member 2 [Source:HGNC Symbol;Acc:HGNC:1106]	1061.61	1141.02	980.45	866.668
57156	35.3392	0.234958	0.118152	1.98861	0.0467444	0.578393	57156	ENSG00000165548	TMEM63C	transmembrane protein 63C [Source:HGNC Symbol;Acc:HGNC:23787]	23.3641	23.9794	43.1235	62.2281
124565	1010.56	0.202368	0.101801	1.98789	0.0468243	0.578393	124565	ENSG00000157637	SLC38A10	solute carrier family 38 member 10 [Source:HGNC Symbol;Acc:HGNC:28237]	1001.74	1002.14	1217.22	1145
57181	2425.61	-0.181699	0.0914152	-1.98763	0.046853	0.578393	57181	ENSG00000196950	SLC39A10	solute carrier family 39 member 10 [Source:HGNC Symbol;Acc:HGNC:20861]	3027.11	2585.77	2526.39	2339.78
51604	1258.52	0.200658	0.10089	1.98889	0.0467135	0.578393	51604	ENSG00000124155	PIGT	phosphatidylinositol glycan anchor biosynthesis class T [Source:HGNC Symbol;Acc:HGNC:14938]	1204.71	1292.89	1566.28	1373.54
5357	233.087	0.277431	0.139572	1.98772	0.0468421	0.578393	5357	ENSG00000120756	PLS1	plastin 1 [Source:HGNC Symbol;Acc:HGNC:9090]	226.34	200.827	282.337	297.563
9397	1448.66	0.182941	0.0921912	1.98436	0.0472152	0.578804	9397	ENSG00000152465	NMT2	N-myristoyltransferase 2 [Source:HGNC Symbol;Acc:HGNC:7858]	1470.48	1433.77	1657.41	1697.13
9854	226.558	0.277519	0.139763	1.98563	0.0470741	0.578804	9854	ENSG00000172375	C2CD2L	C2CD2 like [Source:HGNC Symbol;Acc:HGNC:29000]	216.118	198.829	285.592	278.329
79365	71.3918	-0.274089	0.138187	-1.98347	0.0473155	0.578804	79365	ENSG00000123095	BHLHE41	basic helix-loop-helix family member e41 [Source:HGNC Symbol;Acc:HGNC:16617]	94.9166	99.914	62.6512	50.9139
527	842.235	0.234144	0.117874	1.98639	0.0469895	0.578804	527	ENSG00000185883	ATP6V0C	ATPase H+ transporting V0 subunit c [Source:HGNC Symbol;Acc:HGNC:855]	709.684	920.208	1064.26	944.736
80790	1217	0.199825	0.100741	1.98354	0.0473067	0.578804	80790	ENSG00000153815	CMIP	c-Maf inducing protein [Source:HGNC Symbol;Acc:HGNC:24319]	1146.3	1268.91	1487.36	1355.44
6143	17075.8	-0.123978	0.0624935	-1.98386	0.0472719	0.578804	6143	ENSG00000108298	RPL19	ribosomal protein L19 [Source:HGNC Symbol;Acc:HGNC:10312]	19574.7	18960.7	17725.4	17509.9
10801	3525.55	-0.160207	0.0806771	-1.98578	0.047058	0.578804	10801	ENSG00000184640	SEPTIN9	septin 9 [Source:HGNC Symbol;Acc:HGNC:7323]	3806.89	4263.33	3589.83	3570.76
11179	347.35	-0.267667	0.134833	-1.98518	0.0471249	0.578804	11179	ENSG00000198839	ZNF277	zinc finger protein 277 [Source:HGNC Symbol;Acc:HGNC:13070]	483.345	369.682	314.883	332.637
8573	459.645	0.245636	0.123764	1.98472	0.0471757	0.578804	8573	ENSG00000147044	CASK	calcium/calmodulin dependent serine protein kinase [Source:HGNC Symbol;Acc:HGNC:1497]	422.014	458.605	556.538	548.739
28992	359.442	-0.263156	0.132709	-1.98296	0.0473724	0.578916	28992	ENSG00000133315	MACROD1	mono-ADP ribosylhydrolase 1 [Source:HGNC Symbol;Acc:HGNC:29598]	449.759	428.631	373.466	300.958
54965	901.914	-0.213014	0.107466	-1.98215	0.0474625	0.579148	54965	ENSG00000163964	PIGX	phosphatidylinositol glycan anchor biosynthesis class X [Source:HGNC Symbol;Acc:HGNC:26046]	1093.73	1025.12	837.247	940.21
84513	372.613	-0.265565	0.133993	-1.98193	0.0474868	0.579148	84513	ENSG00000147535	PLPP5	phospholipid phosphatase 5 [Source:HGNC Symbol;Acc:HGNC:25026]	505.248	408.648	382.416	313.403
53827	1074.13	0.22135	0.111733	1.98107	0.0475833	0.579161	53827	ENSG00000089327	FXYD5	FXYD domain containing ion transport regulator 5 [Source:HGNC Symbol;Acc:HGNC:4029]	1032.4	1071.08	1426.33	1111.05
22807	252.27	-0.277723	0.140187	-1.98109	0.0475811	0.579161	22807	ENSG00000030419	IKZF2	IKAROS family zinc finger 2 [Source:HGNC Symbol;Acc:HGNC:13177]	353.382	275.763	213.99	246.65
101929147	142.68	-0.285964	0.144396	-1.98041	0.0476572	0.579235	101929147	ENSG00000231365	WARS2-AS1	WARS2 antisense RNA 1 [Source:HGNC Symbol;Acc:HGNC:40612]	166.469	201.826	138.321	109.748
84163	22.0285	-0.189374	0.0956355	-1.98017	0.0476849	0.579235	84163	ENSG00000196275	GTF2IRD2	GTF2I repeat domain containing 2 [Source:HGNC Symbol;Acc:HGNC:30775]	51.1089	20.9819	16.273	6.78852
84068	33.4223	-0.230555	0.116485	-1.97928	0.047785	0.579291	84068	ENSG00000120519	SLC10A7	solute carrier family 10 member 7 [Source:HGNC Symbol;Acc:HGNC:23088]	56.95	42.963	25.2232	19.2341
29993	208.386	0.27919	0.141039	1.97953	0.0477562	0.579291	29993	ENSG00000124507	PACSIN1	protein kinase C and casein kinase substrate in neurons 1 [Source:HGNC Symbol;Acc:HGNC:8570]	197.135	181.843	255.487	265.884
10962	137.936	0.284693	0.144365	1.97204	0.0486045	0.586075	10962	ENSG00000213190	MLLT11	MLLT11 transcription factor 7 cofactor [Source:HGNC Symbol;Acc:HGNC:16997]	112.44	127.89	175.749	179.896
142891	901.581	0.211597	0.107294	1.97212	0.0485956	0.586075	142891	ENSG00000156671	SAMD8	sterile alpha motif domain containing 8 [Source:HGNC Symbol;Acc:HGNC:26320]	947.706	830.285	1059.37	1057.88
28964	1863.2	-0.173478	0.0879167	-1.97321	0.0484719	0.586075	28964	ENSG00000108262	GIT1	GIT ArfGAP 1 [Source:HGNC Symbol;Acc:HGNC:4272]	2096.93	2195.11	1929.98	1827.24
896	476.316	0.25807	0.130782	1.97329	0.0484622	0.586075	896	ENSG00000112576	CCND3	cyclin D3 [Source:HGNC Symbol;Acc:HGNC:1585]	401.57	495.573	510.16	650.566
55146	631.178	-0.226303	0.114771	-1.97178	0.0486343	0.586075	55146	ENSG00000136247	ZDHHC4	zinc finger DHHC-type palmitoyltransferase 4 [Source:HGNC Symbol;Acc:HGNC:18471]	743.27	751.353	593.966	638.121
445	677.937	-0.240086	0.121739	-1.97214	0.0485935	0.586075	445	ENSG00000130707	ASS1	argininosuccinate synthase 1 [Source:HGNC Symbol;Acc:HGNC:758]	919.961	704.393	675.331	629.069
126731	485.308	0.241059	0.122296	1.97112	0.0487106	0.586412	126731	ENSG00000154429	CCSAP	centriole, cilia and spindle associated protein [Source:HGNC Symbol;Acc:HGNC:29578]	486.265	448.614	588.27	573.63
128077	1434.68	-0.182384	0.0925493	-1.97067	0.0487618	0.586447	128077	ENSG00000271601	LIX1L	limb and CNS expressed 1 like [Source:HGNC Symbol;Acc:HGNC:28715]	1658.85	1660.57	1471.08	1407.49
100288152	156.765	-0.284378	0.144364	-1.96986	0.0488544	0.586556	100288152	nan	nan	nan	210.277	193.833	161.103	112.011
84885	213.003	0.283378	0.143865	1.96975	0.0488676	0.586556	84885	ENSG00000160446	ZDHHC12	zinc finger DHHC-type palmitoyltransferase 12 [Source:HGNC Symbol;Acc:HGNC:19159]	144.565	230.801	247.35	297.563
6461	222.971	-0.275119	0.139745	-1.96873	0.0489843	0.587376	6461	ENSG00000107338	SHB	SH2 domain containing adaptor protein B [Source:HGNC Symbol;Acc:HGNC:10838]	277.449	276.762	204.227	204.787
6484	223.023	-0.276635	0.140632	-1.96708	0.0491742	0.588142	6484	ENSG00000110080	ST3GAL4	ST3 beta-galactoside alpha-2,3-sialyltransferase 4 [Source:HGNC Symbol;Acc:HGNC:10864]	300.813	255.78	195.276	211.576
2963	447.831	-0.244176	0.124168	-1.96649	0.049242	0.588142	2963	ENSG00000188342	GTF2F2	general transcription factor IIF subunit 2 [Source:HGNC Symbol;Acc:HGNC:4653]	551.977	523.549	439.372	419.757
100507607	18.0805	-0.186348	0.0947144	-1.96747	0.0491288	0.588142	100507607	ENSG00000196993	NPIPB9	nuclear pore complex interacting protein family member B9 [Source:HGNC Symbol;Acc:HGNC:41987]	32.1256	26.9768	12.2048	6.78852
4061	19.5768	-0.160848	0.08178	-1.96684	0.049202	0.588142	4061	ENSG00000160932	LY6E	lymphocyte antigen 6 family member E [Source:HGNC Symbol;Acc:HGNC:6727]	8.76153	58.9492	3.25461	13.577
3748	166.163	0.283702	0.144349	1.96538	0.0493702	0.588514	3748	ENSG00000131398	KCNC3	potassium voltage-gated channel subfamily C member 3 [Source:HGNC Symbol;Acc:HGNC:6235]	175.231	116.899	227.822	197.998
10983	2800.49	-0.177051	0.0900697	-1.96571	0.049332	0.588514	10983	ENSG00000118816	CCNI	cyclin I [Source:HGNC Symbol;Acc:HGNC:1595]	3490.01	2974.44	2701.32	2932.64
83605	677.521	0.221256	0.112607	1.96485	0.0494311	0.588585	83605	ENSG00000136280	CCM2	CCM2 scaffold protein [Source:HGNC Symbol;Acc:HGNC:21708]	664.416	660.431	778.665	823.674
10541	3798.83	-0.159942	0.0814167	-1.96449	0.0494731	0.588585	10541	ENSG00000136938	ANP32B	acidic nuclear phosphoprotein 32 family member B [Source:HGNC Symbol;Acc:HGNC:16677]	4316.52	4385.22	4104.06	3605.84
642852	717.366	-0.21693	0.110499	-1.96318	0.0496255	0.589819	642852	ENSG00000223768	LINC00205	long intergenic non-protein coding RNA 205 [Source:HGNC Symbol;Acc:HGNC:16420]	832.346	857.262	698.927	710.532
26005	571.622	0.23123	0.117917	1.96096	0.0498833	0.591093	26005	ENSG00000168014	C2CD3	C2 domain containing 3 centriole elongation regulator [Source:HGNC Symbol;Acc:HGNC:24564]	579.721	530.543	685.095	674.326
129303	119.912	-0.282479	0.144079	-1.96058	0.0499275	0.591093	129303	ENSG00000168890	TMEM150A	transmembrane protein 150A [Source:HGNC Symbol;Acc:HGNC:24677]	169.39	143.876	113.098	91.645
57506	2994.69	-0.152838	0.077954	-1.96061	0.0499243	0.591093	57506	ENSG00000088888	MAVS	mitochondrial antiviral signaling protein [Source:HGNC Symbol;Acc:HGNC:29233]	3361.51	3475.01	3069.91	3031.07
215	305.383	0.265871	0.135604	1.96065	0.0499204	0.591093	215	ENSG00000101986	ABCD1	ATP binding cassette subfamily D member 1 [Source:HGNC Symbol;Acc:HGNC:61]	281.829	286.753	340.106	410.705
58506	1361.04	0.195087	0.0995765	1.95917	0.0500927	0.592471	58506	ENSG00000126461	SCAF1	SR-related CTD associated factor 1 [Source:HGNC Symbol;Acc:HGNC:30403]	1251.44	1453.75	1549.19	1625.85
8572	286.911	0.272101	0.138975	1.95791	0.0502403	0.593131	8572	ENSG00000131435	PDLIM4	PDZ and LIM domain 4 [Source:HGNC Symbol;Acc:HGNC:16501]	223.419	302.739	334.411	379.026
5537	1069.72	0.198184	0.101225	1.95786	0.0502463	0.593131	5537	ENSG00000119414	PPP6C	protein phosphatase 6 catalytic subunit [Source:HGNC Symbol;Acc:HGNC:9323]	1041.16	1082.07	1201.76	1296.61
6135	7189.96	-0.155295	0.0793402	-1.95733	0.0503088	0.5932	6135	ENSG00000142676	RPL11	ribosomal protein L11 [Source:HGNC Symbol;Acc:HGNC:10301]	8462.18	7976.13	7853.37	6770.42
137695	274.21	-0.273326	0.139667	-1.95698	0.0503499	0.5932	137695	ENSG00000167904	TMEM68	transmembrane protein 68 [Source:HGNC Symbol;Acc:HGNC:26510]	392.809	289.751	264.437	237.598
291	363.725	0.26915	0.137645	1.9554	0.0505364	0.59482	291	ENSG00000151729	SLC25A4	solute carrier family 25 member 4 [Source:HGNC Symbol;Acc:HGNC:10990]	316.875	354.695	366.957	532.899
53834	399.772	0.264164	0.135151	1.95459	0.0506313	0.59536	53834	ENSG00000127418	FGFRL1	fibroblast growth factor receptor like 1 [Source:HGNC Symbol;Acc:HGNC:3693]	362.143	385.668	574.438	405.048
5270	72.2541	-0.26797	0.137227	-1.95274	0.05085	0.596774	5270	ENSG00000135919	SERPINE2	serpin family E member 2 [Source:HGNC Symbol;Acc:HGNC:8951]	81.7743	114.901	52.0737	63.3595
3704	447.488	-0.253064	0.129588	-1.95283	0.0508392	0.596774	3704	ENSG00000125877	ITPA	inosine triphosphatase [Source:HGNC Symbol;Acc:HGNC:6176]	480.424	600.483	396.248	455.962
55216	590.088	-0.229078	0.117414	-1.95103	0.0510537	0.597748	55216	ENSG00000150776	NKAPD1	NKAP domain containing 1 [Source:HGNC Symbol;Acc:HGNC:25569]	721.366	681.413	598.848	547.607
100131211	419.756	0.247517	0.12693	1.95003	0.0511722	0.597748	100131211	ENSG00000189362	NEMP2	nuclear envelope integral membrane protein 2 [Source:HGNC Symbol;Acc:HGNC:33700]	382.587	417.64	484.936	528.373
9589	958.911	0.205924	0.105578	1.95044	0.0511239	0.597748	9589	ENSG00000146457	WTAP	WT1 associated protein [Source:HGNC Symbol;Acc:HGNC:16846]	896.597	996.142	1087.04	1163.1
6156	4162.24	-0.152993	0.0784592	-1.94997	0.0511792	0.597748	6156	ENSG00000156482	RPL30	ribosomal protein L30 [Source:HGNC Symbol;Acc:HGNC:10333]	5013.06	4494.13	4206.58	4267.72
23299	930.066	-0.206767	0.105974	-1.9511	0.0510447	0.597748	23299	ENSG00000185963	BICD2	BICD cargo adaptor 2 [Source:HGNC Symbol;Acc:HGNC:17208]	1152.14	1028.11	903.153	934.553
10645	864.321	-0.207289	0.106326	-1.94956	0.0512289	0.597753	10645	ENSG00000110931	CAMKK2	calcium/calmodulin dependent protein kinase kinase 2 [Source:HGNC Symbol;Acc:HGNC:1470]	988.593	1037.11	881.185	827.068
51504	1099.76	0.197284	0.101273	1.94804	0.0514101	0.599043	51504	ENSG00000173113	TRMT112	tRNA methyltransferase subunit 11-2 [Source:HGNC Symbol;Acc:HGNC:26940]	1077.67	1106.05	1221.29	1346.39
53826	21.0839	0.187878	0.0964563	1.94781	0.0514382	0.599043	53826	ENSG00000137726	FXYD6	FXYD domain containing ion transport regulator 6 [Source:HGNC Symbol;Acc:HGNC:4030]	8.76153	13.988	48.0054	20.3656
2135	280.377	0.265691	0.13652	1.94617	0.0516345	0.600177	2135	ENSG00000162694	EXTL2	exostosin like glycosyltransferase 2 [Source:HGNC Symbol;Acc:HGNC:3516]	281.829	240.793	342.547	346.214
22836	61.4581	0.259747	0.133465	1.94619	0.0516323	0.600177	22836	ENSG00000164292	RHOBTB3	Rho related BTB domain containing 3 [Source:HGNC Symbol;Acc:HGNC:18757]	39.4269	54.9527	97.6382	73.5423
84464	368.387	0.254039	0.130571	1.94561	0.0517018	0.600385	84464	ENSG00000188827	SLX4	SLX4 structure-specific endonuclease subunit [Source:HGNC Symbol;Acc:HGNC:23845]	328.558	368.683	467.85	426.545
22928	807.294	0.217388	0.111874	1.94314	0.0519992	0.602801	22928	ENSG00000179918	SEPHS2	selenophosphate synthetase 2 [Source:HGNC Symbol;Acc:HGNC:19686]	744.73	835.281	897.458	1010.36
2822	61.8112	0.254805	0.131136	1.94306	0.0520093	0.602801	2822	ENSG00000112293	GPLD1	glycosylphosphatidylinositol specific phospholipase D1 [Source:HGNC Symbol;Acc:HGNC:4459]	30.6654	61.9467	80.5515	93.9078
2195	2789.86	0.160584	0.0826878	1.94206	0.0521303	0.603627	2195	ENSG00000083857	FAT1	FAT atypical cadherin 1 [Source:HGNC Symbol;Acc:HGNC:3595]	2945.34	2711.67	3110.59	3285.64
8565	4087.16	-0.141917	0.0730917	-1.94164	0.052181	0.603639	8565	ENSG00000134684	YARS1	tyrosyl-tRNA synthetase 1 [Source:HGNC Symbol;Acc:HGNC:12840]	4677.2	4613.03	4151.25	4215.67
6277	8500.54	-0.147244	0.0758711	-1.94071	0.0522931	0.604358	6277	ENSG00000197956	S100A6	S100 calcium binding protein A6 [Source:HGNC Symbol;Acc:HGNC:10496]	9509.18	9850.52	8107.22	9256.15
2589	1165.77	0.191939	0.0989943	1.93889	0.0525142	0.606337	2589	ENSG00000141429	GALNT1	polypeptide N-acetylgalactosaminyltransferase 1 [Source:HGNC Symbol;Acc:HGNC:4123]	1149.22	1172.99	1303.47	1410.88
2967	1302.7	-0.188845	0.0974676	-1.93751	0.0526826	0.606979	2967	ENSG00000111358	GTF2H3	general transcription factor IIH subunit 3 [Source:HGNC Symbol;Acc:HGNC:4657]	1466.1	1555.66	1244.89	1361.1
6801	1066.86	0.196194	0.101248	1.93775	0.0526535	0.606979	6801	ENSG00000115808	STRN	striatin [Source:HGNC Symbol;Acc:HGNC:11424]	1108.33	1014.13	1240.01	1246.82
9555	1781.23	0.173052	0.0893304	1.93721	0.0527199	0.606979	9555	ENSG00000113648	MACROH2A1	macroH2A.1 histone [Source:HGNC Symbol;Acc:HGNC:4740]	1745.01	1842.41	2114.68	1993.56
22882	82.9039	0.273052	0.140989	1.93669	0.052783	0.607129	22882	ENSG00000178764	ZHX2	zinc fingers and homeoboxes 2 [Source:HGNC Symbol;Acc:HGNC:18513]	71.5525	64.9441	113.098	108.616
6319	34799.2	-0.127625	0.0659945	-1.93388	0.0531278	0.609211	6319	ENSG00000099194	SCD	stearoyl-CoA desaturase [Source:HGNC Symbol;Acc:HGNC:10571]	40801	37854.4	36891.8	34792.3
6117	2180.56	-0.165999	0.0858506	-1.93358	0.0531648	0.609211	6117	ENSG00000132383	RPA1	replication protein A1 [Source:HGNC Symbol;Acc:HGNC:10289]	2412.34	2592.77	2154.55	2260.58
3984	1322.57	0.184626	0.0954311	1.93465	0.0530327	0.609211	3984	ENSG00000106683	LIMK1	LIM domain kinase 1 [Source:HGNC Symbol;Acc:HGNC:6613]	1274.8	1370.82	1535.36	1533.07
51110	125.78	0.279209	0.144351	1.93424	0.0530833	0.609211	51110	ENSG00000147592	LACTB2	lactamase beta 2 [Source:HGNC Symbol;Acc:HGNC:18512]	100.758	116.899	159.476	166.319
4000	5212.37	0.157468	0.0814635	1.93299	0.0532374	0.609468	4000	ENSG00000160789	LMNA	lamin A/C [Source:HGNC Symbol;Acc:HGNC:6636]	4910.84	5665.12	5767.98	6175.29
9040	1052.14	0.197094	0.102008	1.93214	0.0533423	0.610093	9040	ENSG00000130725	UBE2M	ubiquitin conjugating enzyme E2 M [Source:HGNC Symbol;Acc:HGNC:12491]	1080.59	1010.13	1185.49	1269.45
6472	3057.03	-0.149691	0.0775942	-1.92915	0.0537124	0.611652	6472	ENSG00000182199	SHMT2	serine hydroxymethyltransferase 2 [Source:HGNC Symbol;Acc:HGNC:10852]	3533.82	3438.04	3086.18	3148.74
5101	26.6872	0.211492	0.109556	1.93044	0.0535524	0.611652	5101	ENSG00000184226	PCDH9	protocadherin 9 [Source:HGNC Symbol;Acc:HGNC:8661]	14.6026	18.9837	39.8689	41.8625
378706	4616.72	-0.278121	0.14424	-1.92819	0.0538314	0.611652	378706	ENSG00000274012	RN7SL2	RNA component of signal recognition particle 7SL2 [Source:HGNC Symbol;Acc:HGNC:23134]	6963.96	4996.7	3469.41	4513.23
54982	384.256	-0.248459	0.128832	-1.92855	0.0537868	0.611652	54982	ENSG00000128973	CLN6	CLN6 transmembrane ER protein [Source:HGNC Symbol;Acc:HGNC:2077]	454.139	472.593	347.429	385.814
129293	330.944	0.255341	0.132342	1.92941	0.0536803	0.611652	129293	ENSG00000186854	TRABD2A	TraB domain containing 2A [Source:HGNC Symbol;Acc:HGNC:27013]	308.114	316.727	421.472	383.551
80335	1336.55	-0.181872	0.0942445	-1.92979	0.0536324	0.611652	80335	ENSG00000164091	WDR82	WD repeat domain 82 [Source:HGNC Symbol;Acc:HGNC:28826]	1521.59	1569.65	1320.56	1362.23
8763	2505.32	0.165153	0.0856247	1.9288	0.0537563	0.611652	8763	ENSG00000135535	CD164	CD164 molecule [Source:HGNC Symbol;Acc:HGNC:1632]	2596.33	2469.87	2732.24	3025.42
26472	1590.45	0.18277	0.0948647	1.92663	0.0540252	0.612707	26472	ENSG00000173457	PPP1R14B	protein phosphatase 1 regulatory inhibitor subunit 14B [Source:HGNC Symbol;Acc:HGNC:9057]	1489.46	1693.54	1807.93	1880.42
5271	392.196	-0.252641	0.131109	-1.92696	0.0539852	0.612707	5271	ENSG00000166401	SERPINB8	serpin family B member 8 [Source:HGNC Symbol;Acc:HGNC:8952]	514.01	438.622	401.13	340.557
51106	204.51	-0.271652	0.141096	-1.9253	0.0541917	0.614021	51106	ENSG00000029639	TFB1M	transcription factor B1, mitochondrial [Source:HGNC Symbol;Acc:HGNC:17037]	257.005	252.782	190.394	183.29
2517	99.9617	0.274591	0.14288	1.92184	0.0546263	0.617216	2517	ENSG00000179163	FUCA1	alpha-L-fucosidase 1 [Source:HGNC Symbol;Acc:HGNC:4006]	94.9166	73.9363	131.812	131.245
84881	393.714	-0.246668	0.128341	-1.92198	0.054608	0.617216	84881	ENSG00000165526	RPUSD4	RNA pseudouridine synthase D4 [Source:HGNC Symbol;Acc:HGNC:25898]	476.043	472.593	353.938	398.26
80852	174.132	-0.275921	0.143561	-1.92198	0.054608	0.617216	80852	ENSG00000144596	GRIP2	glutamate receptor interacting protein 2 [Source:HGNC Symbol;Acc:HGNC:23841]	245.323	195.831	159.476	151.61
6137	18559.7	-0.13554	0.0705463	-1.92129	0.0546947	0.617414	6137	ENSG00000167526	RPL13	ribosomal protein L13 [Source:HGNC Symbol;Acc:HGNC:10303]	20613	21462.5	17980.9	20123.4
3241	2160.06	-0.175525	0.0913802	-1.92083	0.0547537	0.617505	3241	ENSG00000115756	HPCAL1	hippocalcin like 1 [Source:HGNC Symbol;Acc:HGNC:5145]	2339.33	2642.72	2281.48	2068.24
5329	1195.78	0.18891	0.0985122	1.91764	0.0551572	0.618844	5329	ENSG00000011422	PLAUR	plasminogen activator, urokinase receptor [Source:HGNC Symbol;Acc:HGNC:9053]	1213.47	1174.99	1445.05	1332.81
8566	1743.43	-0.171168	0.0892677	-1.91747	0.0551783	0.618844	8566	ENSG00000160209	PDXK	pyridoxal kinase [Source:HGNC Symbol;Acc:HGNC:8819]	1996.17	2016.26	1698.9	1820.45
3908	186.641	-0.276526	0.144073	-1.91934	0.0549412	0.618844	3908	ENSG00000196569	LAMA2	laminin subunit alpha 2 [Source:HGNC Symbol;Acc:HGNC:6482]	277.449	198.829	186.326	143.69
10397	95.7903	0.272816	0.142245	1.91793	0.0551198	0.618844	10397	ENSG00000104419	NDRG1	N-myc downstream regulated 1 [Source:HGNC Symbol;Acc:HGNC:7679]	84.6948	75.9346	142.389	110.879
23096	208.232	0.270492	0.141026	1.91803	0.0551072	0.618844	23096	ENSG00000124313	IQSEC2	IQ motif and Sec7 domain ArfGEF 2 [Source:HGNC Symbol;Acc:HGNC:29059]	182.532	197.83	263.623	255.701
51566	891.523	-0.203133	0.105882	-1.91848	0.0550498	0.618844	51566	ENSG00000102401	ARMCX3	armadillo repeat containing X-linked 3 [Source:HGNC Symbol;Acc:HGNC:24065]	1086.43	1000.14	866.539	898.347
10327	535.119	-0.229254	0.119649	-1.91605	0.0553589	0.619313	10327	ENSG00000117448	AKR1A1	aldo-keto reductase family 1 member A1 [Source:HGNC Symbol;Acc:HGNC:380]	629.37	642.447	497.955	541.95
9759	449.777	-0.238179	0.124314	-1.91594	0.0553733	0.619313	9759	ENSG00000068024	HDAC4	histone deacetylase 4 [Source:HGNC Symbol;Acc:HGNC:14063]	528.613	547.529	416.59	450.305
25994	1205.97	0.18914	0.0987005	1.91631	0.0553261	0.619313	25994	ENSG00000181061	HIGD1A	HIG1 hypoxia inducible domain family member 1A [Source:HGNC Symbol;Acc:HGNC:29527]	1150.68	1253.92	1371	1434.64
4701	542.206	0.240726	0.125696	1.91515	0.0554734	0.619861	4701	ENSG00000267855	NDUFA7	NADH:ubiquinone oxidoreductase subunit A7 [Source:HGNC Symbol;Acc:HGNC:7691]	459.981	577.503	606.984	698.086
5830	1023.15	-0.200406	0.104738	-1.91341	0.0556959	0.621204	5830	ENSG00000139197	PEX5	peroxisomal biogenesis factor 5 [Source:HGNC Symbol;Acc:HGNC:9719]	1216.39	1172.99	947.904	1082.77
26958	738.023	-0.21087	0.110205	-1.91344	0.0556923	0.621204	26958	ENSG00000158623	COPG2	COPI coat complex subunit gamma 2 [Source:HGNC Symbol;Acc:HGNC:2237]	886.375	848.27	710.318	743.343
8394	1964.87	0.170896	0.0893822	1.91197	0.0558805	0.621549	8394	ENSG00000143398	PIP5K1A	phosphatidylinositol-4-phosphate 5-kinase type 1 alpha [Source:HGNC Symbol;Acc:HGNC:8994]	1893.95	2066.22	2344.13	2184.77
60681	3462.58	-0.155672	0.0814121	-1.91214	0.0558579	0.621549	60681	ENSG00000141756	FKBP10	FKBP prolyl isomerase 10 [Source:HGNC Symbol;Acc:HGNC:18169]	4091.64	3829.7	3693.16	3344.48
1936	43.5474	0.237301	0.124087	1.91237	0.0558282	0.621549	1936	ENSG00000104529	EEF1D	eukaryotic translation elongation factor 1 delta [Source:HGNC Symbol;Acc:HGNC:3211]	23.3641	38.9664	60.2102	65.6224
143	1870.24	0.166029	0.0869016	1.91054	0.0560632	0.62244	143	ENSG00000102699	PARP4	poly(ADP-ribose) polymerase family member 4 [Source:HGNC Symbol;Acc:HGNC:271]	1893.95	1885.38	2102.48	2198.35
3750	79.3629	0.261358	0.136783	1.91074	0.0560376	0.62244	3750	ENSG00000102057	KCND1	potassium voltage-gated channel subfamily D member 1 [Source:HGNC Symbol;Acc:HGNC:6237]	70.0923	56.951	136.693	79.1994
3418	852.288	-0.205795	0.107814	-1.9088	0.0562877	0.623346	3418	ENSG00000182054	IDH2	isocitrate dehydrogenase (NADP(+)) 2 [Source:HGNC Symbol;Acc:HGNC:5383]	982.752	1013.13	799.006	887.033
113419	1158.18	-0.198792	0.10415	-1.90872	0.0562989	0.623346	113419	ENSG00000144043	TEX261	testis expressed 261 [Source:HGNC Symbol;Acc:HGNC:30712]	1337.59	1363.83	1052.87	1249.09
441172	77.0906	-0.258709	0.135485	-1.90951	0.0561969	0.623346	441172	nan	nan	nan	97.8371	113.902	80.5515	40.7311
4179	1656.81	-0.180721	0.0947267	-1.90782	0.0564147	0.62349	4179	ENSG00000117335	CD46	CD46 molecule [Source:HGNC Symbol;Acc:HGNC:6953]	1997.63	1834.42	1569.53	1755.96
84340	881.161	0.206954	0.10846	1.90811	0.0563776	0.62349	84340	ENSG00000164347	GFM2	GTP dependent ribosome recycling factor mitochondrial 2 [Source:HGNC Symbol;Acc:HGNC:29682]	814.823	921.207	998.351	1072.59
24138	365.753	0.253351	0.132888	1.90651	0.0565841	0.624376	24138	ENSG00000152778	IFIT5	interferon induced protein with tetratricopeptide repeats 5 [Source:HGNC Symbol;Acc:HGNC:13328]	388.428	303.738	443.44	444.648
23658	561.174	-0.22948	0.120373	-1.9064	0.0565978	0.624376	23658	ENSG00000106355	LSM5	LSM5 homolog, U6 small nuclear RNA and mRNA degradation associated [Source:HGNC Symbol;Acc:HGNC:17162]	668.797	665.427	502.837	587.207
253782	542.727	0.229042	0.120264	1.9045	0.0568456	0.626541	253782	ENSG00000172292	CERS6	ceramide synthase 6 [Source:HGNC Symbol;Acc:HGNC:23826]	534.454	517.554	609.425	683.378
23424	178.582	0.272485	0.143164	1.9033	0.0570009	0.627682	23424	ENSG00000196116	TDRD7	tudor domain containing 7 [Source:HGNC Symbol;Acc:HGNC:30831]	148.946	171.852	213.177	237.598
51021	1413.27	-0.178108	0.0936154	-1.90255	0.0570987	0.62819	51021	ENSG00000182180	MRPS16	mitochondrial ribosomal protein S16 [Source:HGNC Symbol;Acc:HGNC:14048]	1617.96	1645.58	1376.7	1465.19
23285	124.379	0.274386	0.144315	1.9013	0.057263	0.629426	23285	nan	nan	nan	116.82	99.914	166.799	153.873
90871	265.268	-0.261267	0.137473	-1.9005	0.0573678	0.630007	90871	ENSG00000137038	DMAC1	distal membrane arm assembly complex 1 [Source:HGNC Symbol;Acc:HGNC:30536]	311.034	339.707	232.704	262.489
10994	481.589	-0.251183	0.132224	-1.89967	0.0574765	0.63063	10994	ENSG00000105135	ILVBL	ilvB acetolactate synthase like [Source:HGNC Symbol;Acc:HGNC:6041]	597.245	569.51	375.093	538.556
79947	404.425	-0.244261	0.128725	-1.89755	0.0577558	0.63071	79947	ENSG00000117682	DHDDS	dehydrodolichyl diphosphate synthase subunit [Source:HGNC Symbol;Acc:HGNC:20603]	495.027	480.586	417.403	354.134
58512	55.498	0.248295	0.130821	1.89797	0.0576996	0.63071	58512	ENSG00000116544	DLGAP3	DLG associated protein 3 [Source:HGNC Symbol;Acc:HGNC:30368]	32.1256	51.9553	82.1788	73.5423
4853	2542.13	0.161459	0.085102	1.89725	0.0577956	0.63071	4853	ENSG00000134250	NOTCH2	notch receptor 2 [Source:HGNC Symbol;Acc:HGNC:7882]	2591.95	2555.8	2759.91	3075.2
6458	26.0356	0.202223	0.106493	1.89893	0.0575731	0.63071	6458	nan	nan	nan	20.4436	11.9897	32.5461	47.5196
400986	185.603	0.271087	0.142809	1.89825	0.0576627	0.63071	400986	ENSG00000174501	ANKRD36C	ankyrin repeat domain 36C [Source:HGNC Symbol;Acc:HGNC:32946]	165.009	170.853	252.232	213.838
79595	1056.25	0.191545	0.100896	1.89844	0.0576377	0.63071	79595	ENSG00000136715	SAP130	Sin3A associated protein 130 [Source:HGNC Symbol;Acc:HGNC:29813]	1016.34	1087.06	1244.89	1215.14
388272	169.952	0.272819	0.143834	1.89677	0.0578589	0.630833	388272	ENSG00000155330	C16orf87	chromosome 16 open reading frame 87 [Source:HGNC Symbol;Acc:HGNC:33754]	146.026	156.865	190.394	240.992
3921	8005.41	-0.157485	0.0830759	-1.89567	0.0580033	0.631273	3921	ENSG00000168028	RPSA	ribosomal protein SA [Source:HGNC Symbol;Acc:HGNC:6502]	9001.02	9314.98	7363.55	8904.27
153396	312.617	0.253944	0.133956	1.89573	0.0579962	0.631273	153396	ENSG00000164180	TMEM161B	transmembrane protein 161B [Source:HGNC Symbol;Acc:HGNC:28483]	286.21	302.739	401.944	359.792
126272	69.1107	-0.260653	0.137545	-1.89505	0.0580861	0.631608	126272	ENSG00000176401	EID2B	EP300 interacting inhibitor of differentiation 2B [Source:HGNC Symbol;Acc:HGNC:26796]	89.0756	97.9157	50.4464	61.0967
6764	357.925	0.249368	0.131651	1.89416	0.0582038	0.632322	6764	ENSG00000166444	DENND2B	DENN domain containing 2B [Source:HGNC Symbol;Acc:HGNC:11350]	315.415	361.689	413.335	455.962
10984	406.436	0.261667	0.138322	1.89172	0.0585285	0.63528	10984	ENSG00000269821	KCNQ1OT1	KCNQ1 opposite strand/antisense transcript 1 [Source:HGNC Symbol;Acc:HGNC:6295]	392.809	363.687	612.68	386.946
160518	1604.24	-0.171783	0.0908971	-1.88987	0.0587759	0.637395	160518	ENSG00000170456	DENND5B	DENN domain containing 5B [Source:HGNC Symbol;Acc:HGNC:28338]	1870.59	1826.43	1668.8	1564.75
7100	44.3098	-0.236742	0.125436	-1.88736	0.0591118	0.639191	7100	ENSG00000187554	TLR5	toll like receptor 5 [Source:HGNC Symbol;Acc:HGNC:11851]	71.5525	54.9527	36.6143	28.2855
121274	41.5176	0.225555	0.119558	1.88657	0.0592178	0.639191	121274	ENSG00000167528	ZNF641	zinc finger protein 641 [Source:HGNC Symbol;Acc:HGNC:31834]	40.8872	17.9845	65.0921	55.4396
79016	447.649	0.241994	0.128292	1.88628	0.0592575	0.639191	79016	ENSG00000130311	DDA1	DET1 and DDB1 associated 1 [Source:HGNC Symbol;Acc:HGNC:28360]	384.047	469.596	510.16	570.236
57716	240.232	0.261439	0.138589	1.88644	0.0592362	0.639191	57716	ENSG00000105227	PRX	periaxin [Source:HGNC Symbol;Acc:HGNC:13797]	224.879	220.81	291.287	300.958
7045	388.654	-0.244132	0.129335	-1.8876	0.0590797	0.639191	7045	ENSG00000120708	TGFBI	transforming growth factor beta induced [Source:HGNC Symbol;Acc:HGNC:11771]	438.077	497.572	356.379	386.946
39	640.015	-0.224162	0.118769	-1.88737	0.0591109	0.639191	39	ENSG00000120437	ACAT2	acetyl-CoA acetyltransferase 2 [Source:HGNC Symbol;Acc:HGNC:94]	712.605	803.308	576.879	672.063
5195	413.087	0.248051	0.1317	1.88346	0.0596382	0.639526	5195	ENSG00000142655	PEX14	peroxisomal biogenesis factor 14 [Source:HGNC Symbol;Acc:HGNC:8856]	344.62	436.624	463.781	539.687
8861	827.268	0.201908	0.107142	1.88448	0.0594999	0.639526	8861	ENSG00000198728	LDB1	LIM domain binding 1 [Source:HGNC Symbol;Acc:HGNC:6532]	839.647	798.313	986.959	949.261
23186	1508.6	0.171328	0.0908983	1.88483	0.0594522	0.639526	23186	ENSG00000089902	RCOR1	REST corepressor 1 [Source:HGNC Symbol;Acc:HGNC:17441]	1512.82	1526.69	1734.71	1743.52
56005	1025.57	-0.19436	0.103201	-1.88332	0.0596575	0.639526	56005	ENSG00000074842	MYDGF	myeloid derived growth factor [Source:HGNC Symbol;Acc:HGNC:16948]	1143.38	1243.93	985.332	1057.88
1917	7300.16	-0.128045	0.0679522	-1.88433	0.0595199	0.639526	1917	ENSG00000101210	EEF1A2	eukaryotic translation elongation factor 1 alpha 2 [Source:HGNC Symbol;Acc:HGNC:3192]	8108.8	8394.77	7619.03	7415.33
55601	113.968	0.271112	0.143952	1.88335	0.0596536	0.639526	55601	ENSG00000137628	DDX60	DExD/H-box helicase 60 [Source:HGNC Symbol;Acc:HGNC:25942]	93.4564	102.911	160.289	135.77
11182	524.163	-0.247563	0.1314	-1.88405	0.0595586	0.639526	11182	ENSG00000160326	SLC2A6	solute carrier family 2 member 6 [Source:HGNC Symbol;Acc:HGNC:11011]	554.897	710.388	428.794	570.236
220323	433.655	0.244315	0.129844	1.88161	0.0598895	0.641446	220323	ENSG00000184232	OAF	out at first homolog [Source:HGNC Symbol;Acc:HGNC:28752]	429.315	396.658	463.781	583.813
51094	1335.66	0.177716	0.0945295	1.88	0.0601079	0.641521	51094	ENSG00000159346	ADIPOR1	adiponectin receptor 1 [Source:HGNC Symbol;Acc:HGNC:24040]	1377.02	1305.88	1541.06	1546.65
2749	78.5544	0.262158	0.139434	1.88017	0.0600853	0.641521	2749	ENSG00000250959	GLUD1P3	glutamate dehydrogenase 1 pseudogene 3 [Source:HGNC Symbol;Acc:HGNC:4338]	58.4102	69.9398	117.166	93.9078
2077	969.873	0.207727	0.110439	1.88093	0.0599817	0.641521	2077	ENSG00000105722	ERF	ETS2 repressor factor [Source:HGNC Symbol;Acc:HGNC:3444]	867.392	1042.1	1202.58	1078.24
1736	2872.7	-0.153048	0.0813854	-1.88054	0.0600349	0.641521	1736	ENSG00000130826	DKC1	dyskerin pseudouridine synthase 1 [Source:HGNC Symbol;Acc:HGNC:2890]	3205.26	3354.11	2817.68	3033.34
2651	900.62	-0.201499	0.107235	-1.87905	0.0602381	0.642345	2651	ENSG00000111846	GCNT2	glucosaminyl (N-acetyl) transferase 2 (I blood group) [Source:HGNC Symbol;Acc:HGNC:4204]	1106.87	1002.14	927.563	854.222
400745	309.746	-0.253276	0.134831	-1.87848	0.060316	0.642365	400745	ENSG00000189410	SH2D5	SH2 domain containing 5 [Source:HGNC Symbol;Acc:HGNC:28819]	384.047	371.68	316.51	265.884
23338	1754.84	-0.166095	0.0884304	-1.87826	0.0603458	0.642365	23338	ENSG00000043143	JADE2	jade family PHD finger 2 [Source:HGNC Symbol;Acc:HGNC:22984]	1964.04	2067.22	1791.66	1758.23
80148	479.984	-0.230806	0.122957	-1.87712	0.0605016	0.643459	80148	ENSG00000122490	SLC66A2	solute carrier family 66 member 2 [Source:HGNC Symbol;Acc:HGNC:26188]	549.056	594.488	449.136	480.853
64431	424.664	-0.239879	0.127924	-1.87516	0.0607705	0.643671	64431	ENSG00000075089	ACTR6	actin related protein 6 [Source:HGNC Symbol;Acc:HGNC:24025]	480.424	538.536	379.975	435.597
93487	1505.78	0.174895	0.0932377	1.8758	0.0606829	0.643671	93487	ENSG00000168175	MAPK1IP1L	mitogen-activated protein kinase 1 interacting protein 1 like [Source:HGNC Symbol;Acc:HGNC:19840]	1479.24	1546.67	1676.12	1803.48
58476	431.844	0.234894	0.125274	1.87504	0.0607868	0.643671	58476	ENSG00000078804	TP53INP2	tumor protein p53 inducible nuclear protein 2 [Source:HGNC Symbol;Acc:HGNC:16104]	400.11	430.629	519.11	515.927
6453	986.963	0.193468	0.103135	1.87588	0.0606713	0.643671	6453	ENSG00000205726	ITSN1	intersectin 1 [Source:HGNC Symbol;Acc:HGNC:6183]	943.325	1018.12	1129.35	1173.28
201965	210.215	0.264164	0.140863	1.87533	0.0607475	0.643671	201965	ENSG00000182552	RWDD4	RWD domain containing 4 [Source:HGNC Symbol;Acc:HGNC:23750]	186.913	198.829	255.487	267.015
4193	915.83	0.194182	0.103589	1.87455	0.0608547	0.643829	4193	ENSG00000135679	MDM2	MDM2 proto-oncogene [Source:HGNC Symbol;Acc:HGNC:6973]	905.358	915.212	1065.88	1070.32
126231	56.7683	-0.246923	0.131777	-1.87379	0.0609595	0.644375	126231	ENSG00000189144	ZNF573	zinc finger protein 573 [Source:HGNC Symbol;Acc:HGNC:26420]	91.9961	65.9432	48.8191	38.4683
22818	936.008	-0.197274	0.105305	-1.87336	0.0610192	0.644411	22818	ENSG00000111481	COPZ1	COPI coat complex subunit zeta 1 [Source:HGNC Symbol;Acc:HGNC:2243]	1139	1046.1	899.085	959.444
4287	391.531	-0.253952	0.135586	-1.873	0.0610691	0.644411	4287	ENSG00000066427	ATXN3	ataxin 3 [Source:HGNC Symbol;Acc:HGNC:7106]	524.232	433.627	424.726	308.878
653689	80.9114	-0.252744	0.134977	-1.8725	0.0611376	0.644574	653689	ENSG00000133433	GSTT2B	glutathione S-transferase theta 2B [Source:HGNC Symbol;Acc:HGNC:33437]	150.406	71.9381	68.3467	58.8338
55210	956.783	-0.214492	0.114803	-1.86834	0.061714	0.645047	55210	ENSG00000197785	ATAD3A	ATPase family AAA domain containing 3A [Source:HGNC Symbol;Acc:HGNC:25567]	1049.92	1202.96	831.552	1048.83
8515	116.365	-0.269238	0.144098	-1.86844	0.0617006	0.645047	8515	ENSG00000143127	ITGA10	integrin subunit alpha 10 [Source:HGNC Symbol;Acc:HGNC:6135]	153.327	147.873	109.843	91.645
322	676.32	0.217726	0.116445	1.86978	0.061515	0.645047	322	ENSG00000166313	APBB1	amyloid beta precursor protein binding family B member 1 [Source:HGNC Symbol;Acc:HGNC:581]	643.973	676.418	737.168	864.405
558	1812.46	-0.166472	0.0890917	-1.86855	0.0616855	0.645047	558	ENSG00000167601	AXL	AXL receptor tyrosine kinase [Source:HGNC Symbol;Acc:HGNC:905]	2104.23	2063.22	1905.57	1757.1
27352	478.053	0.232748	0.124469	1.86992	0.0614944	0.645047	27352	ENSG00000100359	SGSM3	small G protein signaling modulator 3 [Source:HGNC Symbol;Acc:HGNC:25228]	471.663	451.611	612.68	529.504
8850	198.23	0.265099	0.141862	1.86871	0.0616636	0.645047	8850	ENSG00000114166	KAT2B	lysine acetyltransferase 2B [Source:HGNC Symbol;Acc:HGNC:8638]	188.373	173.85	235.145	259.095
25930	915.877	0.195962	0.10474	1.87094	0.0613538	0.645047	25930	ENSG00000076201	PTPN23	protein tyrosine phosphatase non-receptor type 23 [Source:HGNC Symbol;Acc:HGNC:14406]	918.501	901.224	1106.57	1030.72
23216	433.901	0.236477	0.126393	1.87097	0.0613497	0.645047	23216	ENSG00000065882	TBC1D1	TBC1 domain family member 1 [Source:HGNC Symbol;Acc:HGNC:11578]	427.855	405.651	489.005	552.133
51170	733.766	-0.212799	0.113831	-1.86944	0.061562	0.645047	51170	ENSG00000198189	HSD17B11	hydroxysteroid 17-beta dehydrogenase 11 [Source:HGNC Symbol;Acc:HGNC:22960]	915.58	813.3	681.84	759.183
4301	1327.99	0.179301	0.095963	1.86844	0.0617015	0.645047	4301	ENSG00000130396	AFDN	afadin, adherens junction formation factor [Source:HGNC Symbol;Acc:HGNC:7137]	1382.86	1282.9	1570.35	1501.39
11313	596.399	0.217548	0.116776	1.86294	0.0624701	0.648895	11313	ENSG00000011009	LYPLA2	lysophospholipase 2 [Source:HGNC Symbol;Acc:HGNC:6738]	589.943	575.504	676.958	734.291
84265	365.38	-0.245596	0.131767	-1.86386	0.0623419	0.648895	84265	ENSG00000121851	POLR3GL	RNA polymerase III subunit GL [Source:HGNC Symbol;Acc:HGNC:28466]	471.663	413.644	371.839	321.323
23423	479.382	-0.229834	0.123331	-1.86355	0.0623846	0.648895	23423	ENSG00000166557	TMED3	transmembrane p24 trafficking protein 3 [Source:HGNC Symbol;Acc:HGNC:28889]	572.42	571.508	491.446	435.597
4905	24.1867	0.153801	0.0825379	1.86339	0.0624069	0.648895	4905	ENSG00000073969	NSF	N-ethylmaleimide sensitive factor, vesicle fusing ATPase [Source:HGNC Symbol;Acc:HGNC:8016]	4.38077	16.9854	7.32286	75.8051
84823	6407.23	-0.152757	0.0819239	-1.86462	0.0622351	0.648895	84823	ENSG00000176619	LMNB2	lamin B2 [Source:HGNC Symbol;Acc:HGNC:6638]	6794.57	7835.25	6199.21	6850.75
5912	4351.92	-0.150911	0.0809542	-1.86416	0.0622999	0.648895	5912	ENSG00000181467	RAP2B	RAP2B, member of RAS oncogene family [Source:HGNC Symbol;Acc:HGNC:9862]	5239.4	4698.95	4625.61	4237.17
65268	805.529	0.205107	0.109964	1.86521	0.062152	0.648895	65268	ENSG00000165238	WNK2	WNK lysine deficient protein kinase 2 [Source:HGNC Symbol;Acc:HGNC:14542]	835.266	756.349	981.264	907.399
25792	2209.86	-0.161579	0.0867463	-1.86266	0.0625099	0.648895	25792	ENSG00000148337	CIZ1	CDKN1A interacting zinc finger protein 1 [Source:HGNC Symbol;Acc:HGNC:16744]	2558.37	2511.84	2353.08	2123.68
6566	2215.18	-0.166549	0.0894479	-1.86196	0.0626083	0.64936	6566	ENSG00000155380	SLC16A1	solute carrier family 16 member 1 [Source:HGNC Symbol;Acc:HGNC:10922]	2529.16	2559.8	2087.83	2392.95
132321	48.7726	0.236339	0.126961	1.86151	0.0626728	0.649475	132321	ENSG00000151470	C4orf33	chromosome 4 open reading frame 33 [Source:HGNC Symbol;Acc:HGNC:27025]	26.2846	45.9604	68.3467	70.148
4493	1531.13	-0.183452	0.0986517	-1.85959	0.0629431	0.651428	4493	ENSG00000169715	MT1E	metallothionein 1E [Source:HGNC Symbol;Acc:HGNC:7397]	1647.17	1897.37	1458.88	1611.14
6303	934.088	-0.229155	0.123241	-1.85941	0.0629687	0.651428	6303	ENSG00000130066	SAT1	spermidine/spermine N1-acetyltransferase 1 [Source:HGNC Symbol;Acc:HGNC:10540]	1302.55	928.201	987.773	816.885
6794	1071.8	-0.196507	0.105708	-1.85896	0.0630326	0.651533	6794	ENSG00000118046	STK11	serine/threonine kinase 11 [Source:HGNC Symbol;Acc:HGNC:11389]	1236.84	1265.91	1154.57	973.021
9026	487.758	0.246487	0.132649	1.85819	0.0631427	0.652116	9026	ENSG00000130787	HIP1R	huntingtin interacting protein 1 related [Source:HGNC Symbol;Acc:HGNC:18415]	440.997	484.583	696.486	485.379
147727	396.427	-0.245128	0.131974	-1.85739	0.0632557	0.65223	147727	ENSG00000267100	ILF3-DT	ILF3 divergent transcript [Source:HGNC Symbol;Acc:HGNC:27115]	458.52	498.571	331.156	424.282
23516	3384.23	-0.159043	0.0856289	-1.85735	0.0632612	0.65223	23516	ENSG00000104635	SLC39A14	solute carrier family 39 member 14 [Source:HGNC Symbol;Acc:HGNC:20858]	3803.97	3944.6	3174.05	3697.48
10809	206.002	-0.263376	0.14185	-1.85673	0.0633497	0.652588	10809	ENSG00000214530	STARD10	StAR related lipid transfer domain containing 10 [Source:HGNC Symbol;Acc:HGNC:10666]	265.767	247.787	206.668	169.713
83442	1055.31	0.200112	0.108213	1.84925	0.064422	0.655634	83442	ENSG00000142669	SH3BGRL3	SH3 domain binding glutamate rich protein like 3 [Source:HGNC Symbol;Acc:HGNC:15568]	936.024	1150.01	1257.09	1216.28
90271	77.6356	0.2589	0.140034	1.84884	0.0644808	0.655634	90271	ENSG00000235823	OLMALINC	oligodendrocyte maturation-associated long intergenic non-coding RNA [Source:HGNC Symbol;Acc:HGNC:28060]	64.2512	63.9449	100.893	106.353
56672	401.98	-0.244188	0.13181	-1.85258	0.0639429	0.655634	56672	ENSG00000166452	AKIP1	A-kinase interacting protein 1 [Source:HGNC Symbol;Acc:HGNC:1170]	420.554	549.527	384.044	382.42
398	96.8429	-0.264822	0.142826	-1.85416	0.0637168	0.655634	398	ENSG00000242173	ARHGDIG	Rho GDP dissociation inhibitor gamma [Source:HGNC Symbol;Acc:HGNC:680]	129.963	123.893	88.688	75.8051
7084	744.822	-0.203743	0.110071	-1.85101	0.0641677	0.655634	7084	ENSG00000166548	TK2	thymidine kinase 2 [Source:HGNC Symbol;Acc:HGNC:11831]	889.296	856.263	715.2	756.92
3214	91.7031	0.25849	0.139824	1.84868	0.0645047	0.655634	3214	ENSG00000182742	HOXB4	homeobox B4 [Source:HGNC Symbol;Acc:HGNC:5115]	64.2512	86.9252	148.898	96.1707
645	801.562	-0.205184	0.110796	-1.85192	0.0640378	0.655634	645	ENSG00000090013	BLVRB	biliverdin reductase B [Source:HGNC Symbol;Acc:HGNC:1063]	944.785	934.196	736.355	847.433
10461	108.984	0.263828	0.142581	1.85037	0.0642602	0.655634	10461	ENSG00000153208	MERTK	MER proto-oncogene, tyrosine kinase [Source:HGNC Symbol;Acc:HGNC:7027]	112.44	72.9372	129.371	156.136
7332	1676.04	0.171743	0.0926856	1.85296	0.0638876	0.655634	7332	ENSG00000185651	UBE2L3	ubiquitin conjugating enzyme E2 L3 [Source:HGNC Symbol;Acc:HGNC:12488]	1610.66	1761.48	1864.08	2004.88
151887	183.82	-0.266571	0.144152	-1.84923	0.0644242	0.655634	151887	ENSG00000091986	CCDC80	coiled-coil domain containing 80 [Source:HGNC Symbol;Acc:HGNC:30649]	264.306	202.825	191.208	135.77
578	566.911	-0.220883	0.119428	-1.84951	0.0643846	0.655634	578	ENSG00000030110	BAK1	BCL2 antagonist/killer 1 [Source:HGNC Symbol;Acc:HGNC:949]	673.178	669.424	515.855	590.601
51389	696.099	0.20973	0.1134	1.84947	0.0643902	0.655634	51389	ENSG00000111832	RWDD1	RWD domain containing 1 [Source:HGNC Symbol;Acc:HGNC:20993]	651.274	716.383	847.825	791.994
669	153.709	0.26692	0.144387	1.84864	0.0645099	0.655634	669	ENSG00000172331	BPGM	bisphosphoglycerate mutase [Source:HGNC Symbol;Acc:HGNC:1093]	109.519	160.861	191.208	202.524
10221	137.192	0.267132	0.14425	1.85187	0.0640441	0.655634	10221	ENSG00000173334	TRIB1	tribbles pseudokinase 1 [Source:HGNC Symbol;Acc:HGNC:16891]	144.565	95.9174	181.444	170.844
54542	926.638	0.191564	0.103512	1.85065	0.06422	0.655634	54542	ENSG00000056586	RC3H2	ring finger and CCCH-type domains 2 [Source:HGNC Symbol;Acc:HGNC:21461]	938.944	906.22	1084.6	1073.72
2710	222.778	0.258653	0.139835	1.8497	0.0643566	0.655634	2710	ENSG00000198814	GK	glycerol kinase [Source:HGNC Symbol;Acc:HGNC:4289]	204.436	207.821	274.201	276.066
23064	2428.77	0.153674	0.0831959	1.84713	0.0647278	0.657298	23064	ENSG00000107290	SETX	senataxin [Source:HGNC Symbol;Acc:HGNC:445]	2548.15	2389.94	2726.55	2828.55
501	4206.27	-0.15089	0.0817724	-1.84524	0.0650022	0.659534	501	ENSG00000164904	ALDH7A1	aldehyde dehydrogenase 7 family member A1 [Source:HGNC Symbol;Acc:HGNC:877]	5056.87	4550.08	4492.98	4071.98
7161	126.96	0.265829	0.144203	1.84343	0.0652659	0.661103	7161	ENSG00000078900	TP73	tumor protein p73 [Source:HGNC Symbol;Acc:HGNC:12003]	93.4564	126.891	156.221	171.976
54954	200.368	0.261506	0.141838	1.84369	0.0652284	0.661103	54954	ENSG00000184083	FAM120C	family with sequence similarity 120C [Source:HGNC Symbol;Acc:HGNC:16949]	169.39	196.831	244.909	254.569
81611	2403.67	-0.150444	0.0816535	-1.84247	0.0654066	0.661976	81611	ENSG00000143401	ANP32E	acidic nuclear phosphoprotein 32 family member E [Source:HGNC Symbol;Acc:HGNC:16673]	2737.98	2748.63	2492.21	2405.4
23627	25.6124	-0.195199	0.106146	-1.83897	0.0659189	0.666605	23627	ENSG00000171864	PRND	prion like protein doppel [Source:HGNC Symbol;Acc:HGNC:15748]	27.7449	49.957	17.0867	15.8399
3875	14215.1	-0.120437	0.0656116	-1.8356	0.0664165	0.669962	3875	ENSG00000111057	KRT18	keratin 18 [Source:HGNC Symbol;Acc:HGNC:6430]	15637.9	16403.9	14351.2	15018.5
57538	63.2978	-0.249208	0.135744	-1.83587	0.0663776	0.669962	57538	ENSG00000136383	ALPK3	alpha kinase 3 [Source:HGNC Symbol;Acc:HGNC:17574]	91.9961	79.9312	47.1918	54.3082
117584	230.166	-0.258372	0.140755	-1.83561	0.0664154	0.669962	117584	ENSG00000092871	RFFL	ring finger and FYVE like domain containing E3 ubiquitin protein ligase [Source:HGNC Symbol;Acc:HGNC:24821]	275.988	293.747	236.773	187.816
56652	537.769	-0.219989	0.1199	-1.83478	0.0665388	0.670196	56652	ENSG00000107815	TWNK	twinkle mtDNA helicase [Source:HGNC Symbol;Acc:HGNC:1160]	660.036	614.471	504.464	544.213
6526	2800.24	-0.181555	0.0989751	-1.83435	0.0666019	0.670196	6526	ENSG00000198743	SLC5A3	solute carrier family 5 member 3 [Source:HGNC Symbol;Acc:HGNC:11038]	3386.33	3097.33	2461.3	3152.14
324	484.428	0.228955	0.124817	1.83433	0.0666054	0.670196	324	ENSG00000134982	APC	APC regulator of WNT signaling pathway [Source:HGNC Symbol;Acc:HGNC:583]	426.395	507.563	563.861	595.127
7168	85.91	0.256512	0.139996	1.83228	0.0669099	0.672702	7168	ENSG00000140416	TPM1	tropomyosin 1 [Source:HGNC Symbol;Acc:HGNC:12010]	55.4897	85.926	109.843	119.931
10553	866.772	-0.195651	0.106831	-1.83142	0.0670382	0.672877	10553	ENSG00000109854	HTATIP2	HIV-1 Tat interactive protein 2 [Source:HGNC Symbol;Acc:HGNC:16637]	962.308	1059.09	857.589	865.536
83461	642.116	-0.215118	0.117459	-1.83142	0.0670375	0.672877	83461	ENSG00000111665	CDCA3	cell division cycle associated 3 [Source:HGNC Symbol;Acc:HGNC:14624]	708.224	806.306	596.407	663.012
64744	420.862	0.241681	0.132028	1.83053	0.0671701	0.673581	64744	ENSG00000084070	SMAP2	small ArfGAP2 [Source:HGNC Symbol;Acc:HGNC:25082]	357.763	440.621	456.459	563.447
11198	5109.75	-0.130629	0.0713882	-1.82983	0.0672746	0.673581	11198	ENSG00000092201	SUPT16H	SPT16 homolog, facilitates chromatin remodeling subunit [Source:HGNC Symbol;Acc:HGNC:11465]	5705.22	5858.96	5160.18	5350.48
3661	1139.32	0.179204	0.0979346	1.82983	0.0672748	0.673581	3661	ENSG00000126456	IRF3	interferon regulatory factor 3 [Source:HGNC Symbol;Acc:HGNC:6118]	1128.78	1155.01	1329.51	1309.05
6895	180.683	0.263326	0.144039	1.82815	0.0675269	0.675547	6895	ENSG00000139546	TARBP2	TARBP2 subunit of RISC loading complex [Source:HGNC Symbol;Acc:HGNC:11569]	170.85	152.868	188.767	268.147
55167	562.089	-0.215913	0.118188	-1.82687	0.0677197	0.676918	55167	ENSG00000174579	MSL2	MSL complex subunit 2 [Source:HGNC Symbol;Acc:HGNC:25544]	676.098	653.437	570.37	528.373
219743	697.425	-0.205788	0.112754	-1.82511	0.0679845	0.67789	219743	ENSG00000156521	TYSND1	trypsin like peroxisomal matrix peptidase 1 [Source:HGNC Symbol;Acc:HGNC:28531]	823.584	813.3	654.176	721.846
9728	598.965	0.213708	0.117064	1.82557	0.0679152	0.67789	9728	ENSG00000138593	SECISBP2L	SECIS binding protein 2 like [Source:HGNC Symbol;Acc:HGNC:28997]	554.897	616.469	701.368	715.057
7784	540.174	-0.22816	0.12501	-1.82514	0.0679804	0.67789	7784	ENSG00000188372	ZP3	zona pellucida glycoprotein 3 [Source:HGNC Symbol;Acc:HGNC:13189]	718.446	571.508	497.141	546.476
55332	149.439	-0.262809	0.144124	-1.82349	0.0682289	0.679769	55332	ENSG00000136048	DRAM1	DNA damage regulated autophagy modulator 1 [Source:HGNC Symbol;Acc:HGNC:25645]	195.674	181.843	127.743	140.296
2800	392.922	-0.232102	0.127314	-1.82307	0.0682931	0.679849	2800	ENSG00000136935	GOLGA1	golgin A1 [Source:HGNC Symbol;Acc:HGNC:4424]	465.822	474.591	373.466	383.551
80209	494.636	0.229004	0.125689	1.82199	0.0684562	0.680914	80209	ENSG00000120685	PROSER1	proline and serine rich 1 [Source:HGNC Symbol;Acc:HGNC:20291]	497.947	458.605	647.667	532.899
388695	98.185	0.259902	0.142698	1.82134	0.0685545	0.681309	388695	ENSG00000163155	LYSMD1	LysM domain containing 1 [Source:HGNC Symbol;Acc:HGNC:32070]	91.9961	75.9346	137.507	118.799
25963	399.918	-0.233171	0.128068	-1.82068	0.0686555	0.681309	25963	ENSG00000103978	TMEM87A	transmembrane protein 87A [Source:HGNC Symbol;Acc:HGNC:24522]	483.345	474.591	361.261	408.443
3685	1033.54	0.195187	0.107209	1.82062	0.0686642	0.681309	3685	ENSG00000138448	ITGAV	integrin subunit alpha V [Source:HGNC Symbol;Acc:HGNC:6150]	1121.48	932.197	1192	1219.67
8621	952.419	0.197911	0.108815	1.81877	0.068946	0.683546	8621	ENSG00000065883	CDK13	cyclin dependent kinase 13 [Source:HGNC Symbol;Acc:HGNC:1733]	990.053	899.226	1196.07	1029.59
51035	1132.84	-0.18214	0.100204	-1.81768	0.0691126	0.684638	51035	ENSG00000162191	UBXN1	UBX domain protein 1 [Source:HGNC Symbol;Acc:HGNC:18402]	1328.83	1297.88	1187.93	1079.37
9926	1250.35	0.176026	0.0969033	1.81652	0.0692911	0.685847	9926	ENSG00000123684	LPGAT1	lysophosphatidylglycerol acyltransferase 1 [Source:HGNC Symbol;Acc:HGNC:28985]	1285.02	1225.94	1404.36	1486.69
79862	82.2279	-0.255205	0.140727	-1.81348	0.0697584	0.685967	79862	ENSG00000188295	ZNF669	zinc finger protein 669 [Source:HGNC Symbol;Acc:HGNC:25736]	113.9	103.911	74.0423	63.3595
101	118.402	-0.261451	0.144102	-1.81435	0.0696244	0.685967	101	ENSG00000151651	ADAM8	ADAM metallopeptidase domain 8 [Source:HGNC Symbol;Acc:HGNC:215]	156.247	148.872	114.725	91.645
51172	178.379	-0.260198	0.14332	-1.8155	0.0694465	0.685967	51172	ENSG00000103174	NAGPA	N-acetylglucosamine-1-phosphodiester alpha-N-acetylglucosaminidase [Source:HGNC Symbol;Acc:HGNC:17378]	219.038	226.805	144.83	179.896
79156	123.31	-0.261052	0.143917	-1.8139	0.0696926	0.685967	79156	ENSG00000166289	PLEKHF1	pleckstrin homology and FYVE domain containing 1 [Source:HGNC Symbol;Acc:HGNC:20764]	154.787	163.859	126.93	87.1193
7138	748.835	0.203665	0.11231	1.81342	0.0697677	0.685967	7138	ENSG00000105048	TNNT1	troponin T1, slow skeletal type [Source:HGNC Symbol;Acc:HGNC:11948]	769.555	709.389	925.936	830.462
8821	345.723	0.237386	0.130842	1.81429	0.0696328	0.685967	8821	ENSG00000109452	INPP4B	inositol polyphosphate-4-phosphatase type II B [Source:HGNC Symbol;Acc:HGNC:6075]	321.256	338.708	411.708	422.02
51805	168.376	-0.260502	0.143676	-1.81313	0.0698121	0.685967	51805	ENSG00000132423	COQ3	coenzyme Q3, methyltransferase [Source:HGNC Symbol;Acc:HGNC:18175]	217.578	204.824	137.507	167.45
8635	117.092	-0.261677	0.144187	-1.81484	0.0695479	0.685967	8635	ENSG00000026297	RNASET2	ribonuclease T2 [Source:HGNC Symbol;Acc:HGNC:21686]	156.247	144.875	107.402	97.3021
6901	342.686	-0.239873	0.132296	-1.81315	0.0698081	0.685967	6901	ENSG00000102125	TAZ	tafazzin [Source:HGNC Symbol;Acc:HGNC:11577]	410.332	417.64	351.497	300.958
27335	1760.9	-0.16104	0.0888887	-1.81171	0.0700316	0.687567	27335	ENSG00000178982	EIF3K	eukaryotic translation initiation factor 3 subunit K [Source:HGNC Symbol;Acc:HGNC:24656]	2079.4	1960.31	1755.05	1812.53
56952	147.15	0.261164	0.144314	1.80969	0.0703439	0.690076	56952	ENSG00000099256	PRTFDC1	phosphoribosyl transferase domain containing 1 [Source:HGNC Symbol;Acc:HGNC:23333]	134.344	127.89	167.612	205.918
574029	45.7157	0.229426	0.126982	1.80676	0.0708002	0.690089	574029	nan	nan	nan	39.4269	29.9742	65.9058	62.2281
408	539.619	-0.214519	0.118599	-1.80878	0.0704848	0.690089	408	ENSG00000137486	ARRB1	arrestin beta 1 [Source:HGNC Symbol;Acc:HGNC:711]	642.512	632.455	519.923	536.293
100287314	161.437	0.259736	0.1437	1.80749	0.0706854	0.690089	100287314	nan	nan	nan	153.327	138.88	205.04	200.261
5781	4732.43	-0.134609	0.0744696	-1.80757	0.0706729	0.690089	5781	ENSG00000179295	PTPN11	protein tyrosine phosphatase non-receptor type 11 [Source:HGNC Symbol;Acc:HGNC:9644]	5509.54	5221.5	4715.11	4998.61
1112	1152.35	-0.182518	0.100975	-1.80756	0.0706754	0.690089	1112	ENSG00000053254	FOXN3	forkhead box N3 [Source:HGNC Symbol;Acc:HGNC:1928]	1279.18	1391.8	1204.2	1103.13
6210	4817.92	-0.129859	0.0718694	-1.80688	0.070781	0.690089	6210	ENSG00000134419	RPS15A	ribosomal protein S15a [Source:HGNC Symbol;Acc:HGNC:10389]	5527.07	5376.37	4877.03	5033.69
114790	442.385	0.230068	0.127227	1.80832	0.0705564	0.690089	114790	ENSG00000144589	STK11IP	serine/threonine kinase 11 interacting protein [Source:HGNC Symbol;Acc:HGNC:19184]	388.428	462.602	550.028	510.27
7879	4676.55	0.139146	0.0769958	1.8072	0.0707317	0.690089	7879	ENSG00000075785	RAB7A	RAB7A, member RAS oncogene family [Source:HGNC Symbol;Acc:HGNC:9788]	4665.52	4904.78	5567.82	5066.5
100506334	110.738	-0.260099	0.143996	-1.80629	0.0708729	0.690243	100506334	ENSG00000237945	LINC00649	long intergenic non-protein coding RNA 649 [Source:HGNC Symbol;Acc:HGNC:44305]	140.185	144.875	96.0109	97.3021
55689	1768.18	0.159984	0.0886278	1.80512	0.0710562	0.691473	55689	ENSG00000163872	YEATS2	YEATS domain containing 2 [Source:HGNC Symbol;Acc:HGNC:25489]	1742.08	1838.42	2061.79	1996.96
811	10254.5	-0.116005	0.0642988	-1.80416	0.0712064	0.691879	811	ENSG00000179218	CALR	calreticulin [Source:HGNC Symbol;Acc:HGNC:1455]	11534.6	11544.1	10557.9	10664.8
6142	7770.11	-0.139986	0.0776755	-1.80219	0.0715154	0.691879	6142	ENSG00000105640	RPL18A	ribosomal protein L18a [Source:HGNC Symbol;Acc:HGNC:10311]	8708.96	8945.3	7379.01	8534.3
6780	2699.02	0.146501	0.0812227	1.80369	0.0712795	0.691879	6780	ENSG00000124214	STAU1	staufen double-stranded RNA binding protein 1 [Source:HGNC Symbol;Acc:HGNC:11370]	2714.62	2789.6	3176.5	2980.16
55251	157.261	-0.259986	0.144267	-1.80212	0.0715267	0.691879	55251	ENSG00000203880	PCMTD2	protein-L-isoaspartate (D-aspartate) O-methyltransferase domain containing 2 [Source:HGNC Symbol;Acc:HGNC:15882]	226.34	171.852	131.812	149.347
4299	728.252	0.199529	0.110645	1.80333	0.0713361	0.691879	4299	ENSG00000172493	AFF1	AF4/FMR2 family member 1 [Source:HGNC Symbol;Acc:HGNC:7135]	738.889	702.395	868.98	836.119
493869	734.813	0.218452	0.121105	1.80382	0.0712589	0.691879	493869	ENSG00000164294	GPX8	glutathione peroxidase 8 (putative) [Source:HGNC Symbol;Acc:HGNC:33100]	620.609	807.305	814.465	932.29
4549	21153.2	-0.114093	0.0633135	-1.80203	0.0715412	0.691879	4549	nan	nan	nan	24202.3	23373.9	22405.5	21404.2
65109	460.299	-0.233179	0.129404	-1.80194	0.0715541	0.691879	65109	ENSG00000125351	UPF3B	UPF3B regulator of nonsense mediated mRNA decay [Source:HGNC Symbol;Acc:HGNC:20439]	581.182	525.547	497.141	384.683
5347	1358.53	0.180271	0.100067	1.8015	0.0716244	0.691919	5347	ENSG00000166851	PLK1	polo like kinase 1 [Source:HGNC Symbol;Acc:HGNC:9077]	1248.52	1468.74	1555.7	1596.43
83879	1137.85	-0.181928	0.101004	-1.80119	0.0716722	0.691919	83879	ENSG00000144354	CDCA7	cell division cycle associated 7 [Source:HGNC Symbol;Acc:HGNC:14628]	1325.91	1309.87	1074.83	1204.96
50	953.158	-0.18865	0.10476	-1.80078	0.0717376	0.692	50	ENSG00000100412	ACO2	aconitase 2 [Source:HGNC Symbol;Acc:HGNC:118]	1063.07	1152.01	919.426	983.204
55670	694.849	-0.206154	0.114552	-1.79966	0.0719143	0.692449	55670	ENSG00000215193	PEX26	peroxisomal biogenesis factor 26 [Source:HGNC Symbol;Acc:HGNC:22965]	776.856	854.264	647.667	722.977
2146	1289.57	0.177755	0.0987854	1.7994	0.0719554	0.692449	2146	ENSG00000106462	EZH2	enhancer of zeste 2 polycomb repressive complex 2 subunit [Source:HGNC Symbol;Acc:HGNC:3527]	1209.09	1374.82	1502	1485.55
8225	99.3472	-0.100966	0.0560994	-1.79977	0.0718977	0.692449	8225	ENSG00000178605	GTPBP6	GTP binding protein 6 (putative) [Source:HGNC Symbol;Acc:HGNC:30189]	32.1256	367.683	12.2048	16.9713
10730	3849.97	0.132757	0.0737977	1.79893	0.0720299	0.692617	10730	ENSG00000136758	YME1L1	YME1 like 1 ATPase [Source:HGNC Symbol;Acc:HGNC:12843]	3947.07	3954.59	4399.41	4332.21
144100	56.9232	-0.229803	0.127807	-1.79805	0.0721693	0.692657	144100	ENSG00000166689	PLEKHA7	pleckstrin homology domain containing A7 [Source:HGNC Symbol;Acc:HGNC:27049]	100.758	58.9492	54.5147	31.6798
22862	961.304	0.183886	0.102283	1.79782	0.0722053	0.692657	22862	ENSG00000102531	FNDC3A	fibronectin type III domain containing 3A [Source:HGNC Symbol;Acc:HGNC:20296]	966.689	954.178	1112.26	1120.11
23295	653.292	0.207138	0.115211	1.7979	0.0721924	0.692657	23295	ENSG00000102858	MGRN1	mahogunin ring finger 1 [Source:HGNC Symbol;Acc:HGNC:20254]	661.496	624.462	807.956	728.634
118788	93.6616	0.255926	0.142427	1.79689	0.0723539	0.693032	118788	ENSG00000155629	PIK3AP1	phosphoinositide-3-kinase adaptor protein 1 [Source:HGNC Symbol;Acc:HGNC:30034]	86.1551	73.9363	126.93	117.668
55973	497.473	-0.217449	0.121017	-1.79686	0.0723586	0.693032	55973	ENSG00000075790	BCAP29	B cell receptor associated protein 29 [Source:HGNC Symbol;Acc:HGNC:24131]	585.562	592.49	474.359	496.693
100190939	49.4229	-0.232682	0.129605	-1.79531	0.0726037	0.694831	100190939	nan	nan	nan	73.0128	63.9449	35.8007	40.7311
28996	316.745	0.243125	0.135482	1.79452	0.0727308	0.694965	28996	ENSG00000064393	HIPK2	homeodomain interacting protein kinase 2 [Source:HGNC Symbol;Acc:HGNC:14402]	332.938	266.77	369.398	399.391
292	6082.79	-0.132288	0.0737182	-1.79451	0.0727322	0.694965	292	ENSG00000005022	SLC25A5	solute carrier family 25 member 5 [Source:HGNC Symbol;Acc:HGNC:10991]	6778.51	6997.97	5965.69	6536.21
84627	53.9353	-0.233108	0.129965	-1.79362	0.0728738	0.69577	84627	ENSG00000225614	ZNF469	zinc finger protein 469 [Source:HGNC Symbol;Acc:HGNC:23216]	90.5358	58.9492	38.2416	45.2568
5236	981.711	0.188861	0.105365	1.79244	0.0730623	0.696474	5236	ENSG00000079739	PGM1	phosphoglucomutase 1 [Source:HGNC Symbol;Acc:HGNC:8905]	918.501	1034.11	1109.82	1178.94
10482	1004.33	0.187488	0.104598	1.79245	0.0730605	0.696474	10482	ENSG00000162231	NXF1	nuclear RNA export factor 1 [Source:HGNC Symbol;Acc:HGNC:8071]	936.024	1064.08	1183.86	1155.18
80325	272.469	-0.245985	0.137313	-1.79141	0.0732274	0.697499	80325	ENSG00000114626	ABTB1	ankyrin repeat and BTB domain containing 1 [Source:HGNC Symbol;Acc:HGNC:18275]	341.7	323.721	277.455	234.204
26289	374.973	-0.233192	0.130411	-1.78813	0.073755	0.698538	26289	ENSG00000154027	AK5	adenylate kinase 5 [Source:HGNC Symbol;Acc:HGNC:365]	417.633	482.584	373.466	346.214
4665	421.483	0.227015	0.126892	1.78904	0.0736079	0.698538	4665	ENSG00000166886	NAB2	NGFI-A binding protein 2 [Source:HGNC Symbol;Acc:HGNC:7627]	429.315	384.669	486.564	520.453
4071	5615.49	-0.136525	0.0763275	-1.78868	0.0736664	0.698538	4071	ENSG00000169908	TM4SF1	transmembrane 4 L six family member 1 [Source:HGNC Symbol;Acc:HGNC:11853]	6739.08	6009.83	5834.7	5676.33
201931	428.649	0.22388	0.125218	1.78793	0.073788	0.698538	201931	ENSG00000170088	TMEM192	transmembrane protein 192 [Source:HGNC Symbol;Acc:HGNC:26775]	423.474	406.65	503.65	518.19
125050	144.421	0.258361	0.144396	1.78925	0.0735745	0.698538	125050	ENSG00000283293	RN7SK	RNA component of 7SK nuclear ribonucleoprotein [Source:HGNC Symbol;Acc:HGNC:10037]	150.406	106.908	182.258	184.421
154091	258.455	-0.250428	0.14007	-1.78787	0.0737969	0.698538	154091	ENSG00000146411	SLC2A12	solute carrier family 2 member 12 [Source:HGNC Symbol;Acc:HGNC:18067]	353.382	283.756	264.437	214.97
4609	3462.94	-0.164156	0.0917285	-1.78958	0.0735211	0.698538	4609	ENSG00000136997	MYC	MYC proto-oncogene, bHLH transcription factor [Source:HGNC Symbol;Acc:HGNC:7553]	4037.61	3922.62	3875.42	3124.98
8239	3926.36	0.138646	0.0774736	1.7896	0.073519	0.698538	8239	ENSG00000124486	USP9X	ubiquitin specific peptidase 9 X-linked [Source:HGNC Symbol;Acc:HGNC:12632]	4157.35	3879.66	4332.69	4593.56
5905	2183.66	-0.160688	0.0899171	-1.78707	0.0739267	0.699221	5905	ENSG00000100401	RANGAP1	Ran GTPase activating protein 1 [Source:HGNC Symbol;Acc:HGNC:9854]	2409.42	2595.76	2082.95	2345.43
6421	4309.8	0.141672	0.0793661	1.78504	0.0742548	0.699598	6421	ENSG00000116560	SFPQ	splicing factor proline and glutamine rich [Source:HGNC Symbol;Acc:HGNC:10774]	4129.6	4673.98	4901.44	4914.89
81609	1038.93	0.17925	0.100398	1.78538	0.0741992	0.699598	81609	ENSG00000143376	SNX27	sorting nexin 27 [Source:HGNC Symbol;Acc:HGNC:20073]	1023.64	1057.09	1207.46	1200.44
201254	552.921	-0.220265	0.123342	-1.7858	0.0741318	0.699598	201254	ENSG00000169689	CENPX	centromere protein X [Source:HGNC Symbol;Acc:HGNC:11422]	641.052	670.423	480.868	596.258
6382	758.652	-0.197671	0.110679	-1.78598	0.0741032	0.699598	6382	ENSG00000115884	SDC1	syndecan 1 [Source:HGNC Symbol;Acc:HGNC:10658]	845.488	927.202	733.1	771.628
84847	61.1607	0.233446	0.130742	1.78554	0.0741739	0.699598	84847	ENSG00000146666	LINC00525	long intergenic non-protein coding RNA 525 [Source:HGNC Symbol;Acc:HGNC:40290]	30.6654	63.9449	87.0607	82.5936
65220	946.909	-0.1892	0.106209	-1.78139	0.0748486	0.700092	65220	ENSG00000008130	NADK	NAD kinase [Source:HGNC Symbol;Acc:HGNC:29831]	1028.02	1173.99	940.581	948.13
2035	1607.64	-0.175818	0.098725	-1.78088	0.0749318	0.700092	2035	ENSG00000159023	EPB41	erythrocyte membrane protein band 4.1 [Source:HGNC Symbol;Acc:HGNC:3377]	2025.37	1693.54	1652.53	1573.81
10456	1288.2	-0.169023	0.0949129	-1.78082	0.0749418	0.700092	10456	ENSG00000143575	HAX1	HCLS1 associated protein X-1 [Source:HGNC Symbol;Acc:HGNC:16915]	1466.1	1500.71	1316.49	1281.9
146223	1681.16	-0.17006	0.0953614	-1.78332	0.074534	0.700092	146223	ENSG00000183723	CMTM4	CKLF like MARVEL transmembrane domain containing 4 [Source:HGNC Symbol;Acc:HGNC:19175]	1990.33	1882.38	1575.23	1814.8
27092	74.8264	-0.248627	0.139488	-1.78243	0.0746788	0.700092	27092	ENSG00000075461	CACNG4	calcium voltage-gated channel auxiliary subunit gamma 4 [Source:HGNC Symbol;Acc:HGNC:1408]	100.758	97.9157	63.4648	61.0967
23255	1266.31	-0.175758	0.0985928	-1.78266	0.0746413	0.700092	23255	ENSG00000168502	MTCL1	microtubule crosslinking factor 1 [Source:HGNC Symbol;Acc:HGNC:29121]	1466.1	1461.74	1345.78	1197.04
192286	492.747	0.216027	0.121226	1.78202	0.0747464	0.700092	192286	ENSG00000146066	HIGD2A	HIG1 hypoxia inducible domain family member 2A [Source:HGNC Symbol;Acc:HGNC:28311]	473.123	487.58	586.643	581.55
7629	229.67	0.251823	0.141183	1.78367	0.0744769	0.700092	7629	ENSG00000065029	ZNF76	zinc finger protein 76 [Source:HGNC Symbol;Acc:HGNC:13149]	183.992	239.794	296.983	271.541
6446	3921.03	-0.14226	0.0798684	-1.78119	0.0748821	0.700092	6446	ENSG00000118515	SGK1	serum/glucocorticoid regulated kinase 1 [Source:HGNC Symbol;Acc:HGNC:10810]	4650.91	4274.32	4173.22	3841.17
6856	1451.46	-0.172082	0.0965319	-1.78264	0.0746448	0.700092	6856	ENSG00000008282	SYPL1	synaptophysin like 1 [Source:HGNC Symbol;Acc:HGNC:11507]	1693.9	1652.58	1369.38	1554.57
1861	641.287	0.207153	0.116102	1.78424	0.0743851	0.700092	1861	ENSG00000136827	TOR1A	torsin family 1 member A [Source:HGNC Symbol;Acc:HGNC:3098]	613.307	645.444	711.945	799.914
81689	327.287	0.237765	0.133553	1.78031	0.0750247	0.700327	81689	ENSG00000135070	ISCA1	iron-sulfur cluster assembly 1 [Source:HGNC Symbol;Acc:HGNC:28660]	315.415	306.736	365.33	426.545
653635	56.372	-0.232704	0.131065	-1.77549	0.0758164	0.701141	653635	ENSG00000227232	WASH7P	WASP family homolog 7, pseudogene [Source:HGNC Symbol;Acc:HGNC:38034]	87.6153	67.9415	52.8874	35.074
23576	990.352	0.184331	0.103647	1.77845	0.0753294	0.701141	23576	ENSG00000153904	DDAH1	dimethylarginine dimethylaminohydrolase 1 [Source:HGNC Symbol;Acc:HGNC:2715]	1038.24	941.19	1166.78	1132.55
25912	1682.15	-0.159768	0.0900461	-1.77429	0.0760148	0.701141	25912	ENSG00000143612	C1orf43	chromosome 1 open reading frame 43 [Source:HGNC Symbol;Acc:HGNC:29876]	1977.19	1880.38	1661.48	1748.04
26123	645.183	-0.208933	0.117743	-1.77449	0.0759822	0.701141	26123	ENSG00000119977	TCTN3	tectonic family member 3 [Source:HGNC Symbol;Acc:HGNC:24519]	827.965	694.402	640.344	624.544
4288	8538.12	0.124677	0.0701877	1.77634	0.0756767	0.701141	4288	ENSG00000148773	MKI67	marker of proliferation Ki-67 [Source:HGNC Symbol;Acc:HGNC:7107]	8412.53	9168.11	9588.07	9718.9
84876	444.119	0.220289	0.124186	1.77386	0.0760864	0.701141	84876	ENSG00000276045	ORAI1	ORAI calcium release-activated calcium modulator 1 [Source:HGNC Symbol;Acc:HGNC:25896]	429.315	432.627	518.296	538.556
387496	187.789	-0.253318	0.142398	-1.77894	0.07525	0.701141	387496	ENSG00000122035	RASL11A	RAS like family 11 member A [Source:HGNC Symbol;Acc:HGNC:23802]	246.783	219.811	174.935	169.713
22985	3208.55	0.146663	0.0824946	1.77785	0.0754282	0.701141	22985	ENSG00000100813	ACIN1	apoptotic chromatin condensation inducer 1 [Source:HGNC Symbol;Acc:HGNC:17066]	3143.93	3393.08	3496.26	3828.72
388327	53.6138	0.230003	0.129697	1.77339	0.0761645	0.701141	388327	ENSG00000256806	C17orf100	chromosome 17 open reading frame 100 [Source:HGNC Symbol;Acc:HGNC:34494]	30.6654	51.9553	73.2286	75.8051
79132	206.273	0.252357	0.141858	1.77895	0.0752488	0.701141	79132	ENSG00000108771	DHX58	DExH-box helicase 58 [Source:HGNC Symbol;Acc:HGNC:29517]	210.277	170.853	261.182	248.912
6904	1271.68	-0.17122	0.0964769	-1.77473	0.0759426	0.701141	6904	ENSG00000141556	TBCD	tubulin folding cofactor D [Source:HGNC Symbol;Acc:HGNC:11581]	1520.13	1413.78	1296.15	1263.8
5714	2889.33	0.141585	0.0797552	1.77524	0.0758575	0.701141	5714	ENSG00000099341	PSMD8	proteasome 26S subunit, non-ATPase 8 [Source:HGNC Symbol;Acc:HGNC:9566]	2886.93	3015.4	3217.99	3362.58
6193	7504.17	-0.139275	0.0784235	-1.77594	0.0757435	0.701141	6193	ENSG00000083845	RPS5	ribosomal protein S5 [Source:HGNC Symbol;Acc:HGNC:10426]	8457.8	8589.6	7103.99	8267.28
3162	235.03	-0.246481	0.13901	-1.77311	0.0762097	0.701141	3162	ENSG00000100292	HMOX1	heme oxygenase 1 [Source:HGNC Symbol;Acc:HGNC:5013]	297.892	277.761	221.313	218.364
8971	981.723	-0.185642	0.104662	-1.77373	0.0761082	0.701141	8971	ENSG00000184897	H1-10	H1.10 linker histone [Source:HGNC Symbol;Acc:HGNC:4722]	1074.75	1203.96	963.363	999.044
23001	635.298	0.204156	0.115075	1.77411	0.0760453	0.701141	23001	ENSG00000163625	WDFY3	WD repeat and FYVE domain containing 3 [Source:HGNC Symbol;Acc:HGNC:20751]	639.592	612.473	775.41	717.32
23288	662.836	-0.206656	0.116497	-1.77392	0.0760763	0.701141	23288	ENSG00000106012	IQCE	IQ motif containing E [Source:HGNC Symbol;Acc:HGNC:29171]	740.35	819.295	694.045	609.835
8241	1858.72	0.16429	0.0926509	1.77322	0.0761926	0.701141	8241	ENSG00000182872	RBM10	RNA binding motif protein 10 [Source:HGNC Symbol;Acc:HGNC:9896]	1772.75	1978.3	2044.71	2234.55
28985	622.67	0.20624	0.116042	1.77729	0.0755203	0.701141	28985	ENSG00000232119	MCTS1	MCTS1 re-initiation and release factor [Source:HGNC Symbol;Acc:HGNC:23357]	595.784	628.459	765.646	700.349
55200	76.7579	-0.242238	0.136678	-1.77232	0.0763409	0.701336	55200	ENSG00000008323	PLEKHG6	pleckstrin homology and RhoGEF domain containing G6 [Source:HGNC Symbol;Acc:HGNC:25562]	83.2346	122.894	75.6696	49.7825
8662	6345.82	-0.133579	0.0753708	-1.77229	0.0763465	0.701336	8662	ENSG00000106263	EIF3B	eukaryotic translation initiation factor 3 subunit B [Source:HGNC Symbol;Acc:HGNC:3280]	7105.6	7275.74	6146.32	6886.95
867	2548.7	0.144294	0.0814912	1.77066	0.0766168	0.703286	867	ENSG00000110395	CBL	Cbl proto-oncogene [Source:HGNC Symbol;Acc:HGNC:1541]	2660.59	2541.81	2855.92	2953.01
64072	50.7864	0.229092	0.129551	1.76835	0.0770017	0.705219	64072	ENSG00000107736	CDH23	cadherin related 23 [Source:HGNC Symbol;Acc:HGNC:13733]	37.9666	40.9647	80.5515	59.9653
10220	191.434	0.253658	0.143399	1.7689	0.0769112	0.705219	10220	ENSG00000135414	GDF11	growth differentiation factor 11 [Source:HGNC Symbol;Acc:HGNC:4216]	144.565	202.825	237.586	242.124
64770	773.777	0.203452	0.115034	1.76862	0.0769569	0.705219	64770	ENSG00000175455	CCDC14	coiled-coil domain containing 14 [Source:HGNC Symbol;Acc:HGNC:25766]	827.965	697.4	855.961	961.707
5495	572.53	0.210719	0.119245	1.76711	0.0772096	0.70659	5495	ENSG00000138032	PPM1B	protein phosphatase, Mg2+/Mn2+ dependent 1B [Source:HGNC Symbol;Acc:HGNC:9276]	546.136	573.506	635.462	718.452
84124	228.136	0.249045	0.140995	1.76635	0.0773378	0.70723	84124	ENSG00000160908	ZNF394	zinc finger protein 394 [Source:HGNC Symbol;Acc:HGNC:18832]	183.992	237.795	279.896	283.986
79598	448.687	0.232407	0.131746	1.76405	0.0777238	0.710224	79598	ENSG00000182504	CEP97	centrosomal protein 97 [Source:HGNC Symbol;Acc:HGNC:26244]	499.407	361.689	558.165	519.322
54621	343.375	-0.231354	0.131201	-1.76335	0.0778414	0.710359	54621	ENSG00000176834	VSIG10	V-set and immunoglobulin domain containing 10 [Source:HGNC Symbol;Acc:HGNC:26078]	430.775	394.66	328.715	329.243
23035	950.089	0.188302	0.106792	1.76327	0.0778556	0.710359	23035	ENSG00000040199	PHLPP2	PH domain and leucine rich repeat protein phosphatase 2 [Source:HGNC Symbol;Acc:HGNC:29149]	900.978	988.149	1047.98	1167.63
10903	287.162	0.247815	0.140649	1.76194	0.0780798	0.711514	10903	ENSG00000014914	MTMR11	myotubularin related protein 11 [Source:HGNC Symbol;Acc:HGNC:24307]	297.892	237.795	410.894	294.169
4303	113.354	0.253673	0.143983	1.76182	0.0780995	0.711514	4303	ENSG00000184481	FOXO4	forkhead box O4 [Source:HGNC Symbol;Acc:HGNC:7139]	108.059	90.9217	144.83	145.953
79828	535.955	-0.210189	0.119337	-1.7613	0.0781878	0.711785	79828	ENSG00000123600	METTL8	methyltransferase like 8 [Source:HGNC Symbol;Acc:HGNC:25856]	623.529	641.448	543.519	506.876
104	1346.23	-0.165706	0.094147	-1.76008	0.0783949	0.712624	104	ENSG00000197381	ADARB1	adenosine deaminase RNA specific B1 [Source:HGNC Symbol;Acc:HGNC:226]	1531.81	1564.65	1388.9	1330.55
79888	32.5303	0.199716	0.113471	1.76006	0.0783974	0.712624	79888	ENSG00000153395	LPCAT1	lysophosphatidylcholine acyltransferase 1 [Source:HGNC Symbol;Acc:HGNC:25718]	14.6026	29.9742	43.9372	52.0453
162979	80.7595	0.24281	0.137989	1.75964	0.0784691	0.712742	162979	ENSG00000170684	ZNF296	zinc finger protein 296 [Source:HGNC Symbol;Acc:HGNC:15981]	54.0295	78.932	127.743	88.2507
80303	31.4517	0.201909	0.114768	1.75929	0.0785291	0.712753	80303	ENSG00000115468	EFHD1	EF-hand domain family member D1 [Source:HGNC Symbol;Acc:HGNC:29556]	26.2846	17.9845	46.3781	45.2568
22827	134.829	-0.253249	0.143994	-1.75875	0.0786197	0.713042	22827	ENSG00000179950	PUF60	poly(U) binding splicing factor 60 [Source:HGNC Symbol;Acc:HGNC:17042]	207.356	138.88	104.961	131.245
65985	620.225	-0.201126	0.114472	-1.75699	0.0789198	0.71523	65985	ENSG00000081760	AACS	acetoacetyl-CoA synthetase [Source:HGNC Symbol;Acc:HGNC:21298]	731.588	723.377	613.493	610.967
11325	2814.32	0.137689	0.0784265	1.75564	0.0791493	0.716555	11325	ENSG00000198231	DDX42	DEAD-box helicase 42 [Source:HGNC Symbol;Acc:HGNC:18676]	2886.93	2874.52	3194.4	3203.05
9422	501.267	-0.215566	0.122799	-1.75544	0.0791842	0.716555	9422	ENSG00000083844	ZNF264	zinc finger protein 264 [Source:HGNC Symbol;Acc:HGNC:13057]	623.529	564.514	463.781	513.665
55974	803.092	0.19195	0.109381	1.75488	0.0792795	0.716883	55974	ENSG00000169241	SLC50A1	solute carrier family 50 member 1 [Source:HGNC Symbol;Acc:HGNC:30657]	841.107	755.35	951.159	922.107
10733	294.5	0.237021	0.135121	1.75414	0.0794064	0.717495	10733	ENSG00000142731	PLK4	polo like kinase 4 [Source:HGNC Symbol;Acc:HGNC:11397]	264.306	293.747	346.616	367.711
2314	3118.16	-0.141425	0.0806741	-1.75304	0.0795955	0.717601	2314	ENSG00000177731	FLII	FLII actin remodeling protein [Source:HGNC Symbol;Acc:HGNC:3750]	3384.87	3705.81	3232.64	3147.61
27300	536.937	-0.217351	0.123977	-1.75316	0.0795753	0.717601	27300	ENSG00000198131	ZNF544	zinc finger protein 544 [Source:HGNC Symbol;Acc:HGNC:16759]	578.261	695.401	554.91	491.036
2049	40.2009	0.2146	0.122388	1.75343	0.0795274	0.717601	2049	ENSG00000182580	EPHB3	EPH receptor B3 [Source:HGNC Symbol;Acc:HGNC:3394]	26.2846	32.9716	48.8191	65.6224
4608	18.7215	-0.167935	0.0958913	-1.75131	0.0798933	0.718063	4608	ENSG00000133055	MYBPH	myosin binding protein H [Source:HGNC Symbol;Acc:HGNC:7552]	23.3641	34.9699	8.95017	13.577
9846	76.7897	0.242326	0.138388	1.75107	0.0799343	0.718063	9846	ENSG00000033327	GAB2	GRB2 associated binding protein 2 [Source:HGNC Symbol;Acc:HGNC:14458]	65.7115	61.9467	120.42	83.7251
88745	698.68	0.203863	0.116387	1.75159	0.0798443	0.718063	88745	ENSG00000124541	RRP36	ribosomal RNA processing 36 [Source:HGNC Symbol;Acc:HGNC:21374]	622.069	750.354	805.515	840.645
2631	1905.28	-0.153425	0.0875858	-1.75171	0.0798236	0.718063	2631	ENSG00000146729	NIPSNAP2	nipsnap homolog 2 [Source:HGNC Symbol;Acc:HGNC:4179]	2209.37	2147.15	1873.03	2001.48
10371	5376.85	0.128451	0.0733625	1.7509	0.0799627	0.718063	10371	ENSG00000075213	SEMA3A	semaphorin 3A [Source:HGNC Symbol;Acc:HGNC:10723]	5753.41	5304.43	6134.93	6037.26
2936	1202.71	0.173021	0.098831	1.75068	0.0800018	0.718063	2936	ENSG00000104687	GSR	glutathione-disulfide reductase [Source:HGNC Symbol;Acc:HGNC:4623]	1184.27	1232.94	1450.74	1328.29
101927746	161.206	-0.251472	0.143745	-1.74943	0.0802163	0.719457	101927746	nan	nan	nan	214.658	188.837	148.085	144.822
3675	2891.07	0.141216	0.0807488	1.74884	0.0803194	0.71985	3675	ENSG00000005884	ITGA3	integrin subunit alpha 3 [Source:HGNC Symbol;Acc:HGNC:6139]	2834.36	3071.36	3291.22	3293.56
5026	114.364	0.251223	0.143689	1.74838	0.0803978	0.72002	5026	ENSG00000083454	P2RX5	purinergic receptor P2X 5 [Source:HGNC Symbol;Acc:HGNC:8536]	102.218	97.9157	168.426	125.588
7275	362.529	-0.227749	0.130403	-1.7465	0.0807235	0.72032	7275	ENSG00000166402	TUB	TUB bipartite transcription factor [Source:HGNC Symbol;Acc:HGNC:12406]	436.616	431.628	327.902	369.974
3703	2487.15	-0.143684	0.0822328	-1.74729	0.0805872	0.72032	3703	ENSG00000134910	STT3A	STT3 oligosaccharyltransferase complex catalytic subunit A [Source:HGNC Symbol;Acc:HGNC:6172]	2908.83	2756.63	2585.78	2493.65
684	54.5305	0.223404	0.127925	1.74636	0.0807485	0.72032	684	ENSG00000130303	BST2	bone marrow stromal cell antigen 2 [Source:HGNC Symbol;Acc:HGNC:1119]	56.95	27.9759	80.5515	70.148
55851	269.677	-0.238973	0.136851	-1.74622	0.0807725	0.72032	55851	ENSG00000205155	PSENEN	presenilin enhancer, gamma-secretase subunit [Source:HGNC Symbol;Acc:HGNC:30100]	312.495	341.706	244.909	265.884
5518	4248.95	-0.161846	0.0926879	-1.74614	0.0807874	0.72032	5518	ENSG00000105568	PPP2R1A	protein phosphatase 2 scaffold subunit Aalpha [Source:HGNC Symbol;Acc:HGNC:9302]	4633.39	5116.59	3835.55	4770.07
162	1448.39	0.175013	0.100215	1.74637	0.0807461	0.72032	162	ENSG00000100280	AP1B1	adaptor related protein complex 1 subunit beta 1 [Source:HGNC Symbol;Acc:HGNC:554]	1372.64	1530.68	1559.77	1794.43
6374	956.726	-0.199403	0.114221	-1.74577	0.0808513	0.72036	6374	ENSG00000163735	CXCL5	C-X-C motif chemokine ligand 5 [Source:HGNC Symbol;Acc:HGNC:10642]	1268.96	976.159	936.513	951.524
402	410.186	-0.220176	0.126187	-1.74483	0.0810137	0.721278	402	ENSG00000213465	ARL2	ADP ribosylation factor like GTPase 2 [Source:HGNC Symbol;Acc:HGNC:693]	483.345	492.576	392.18	403.917
26038	816.071	-0.198412	0.11386	-1.74259	0.0814059	0.723707	26038	ENSG00000116254	CHD5	chromodomain helicase DNA binding protein 5 [Source:HGNC Symbol;Acc:HGNC:16816]	896.597	1015.13	873.862	739.949
51157	362.536	0.228126	0.130911	1.7426	0.0814035	0.723707	51157	ENSG00000213015	ZNF580	zinc finger protein 580 [Source:HGNC Symbol;Acc:HGNC:29473]	321.256	373.678	436.931	434.465
5064	962.738	-0.184059	0.105684	-1.74161	0.0815772	0.724493	5064	ENSG00000099864	PALM	paralemmin [Source:HGNC Symbol;Acc:HGNC:8594]	1187.19	1050.1	939.768	982.072
4430	100.898	0.248565	0.142739	1.7414	0.0816136	0.724493	4430	ENSG00000128641	MYO1B	myosin IB [Source:HGNC Symbol;Acc:HGNC:7596]	97.8371	76.9338	142.389	118.799
329	1522.19	-0.161127	0.0926004	-1.74003	0.081854	0.725565	329	ENSG00000110330	BIRC2	baculoviral IAP repeat containing 2 [Source:HGNC Symbol;Acc:HGNC:590]	1698.28	1795.45	1586.62	1495.74
54584	184.553	-0.249369	0.143309	-1.74008	0.0818441	0.725565	54584	ENSG00000185838	GNB1L	G protein subunit beta 1 like [Source:HGNC Symbol;Acc:HGNC:4397]	257.005	202.825	158.662	178.764
5265	39.0564	-0.210588	0.121129	-1.73854	0.0821152	0.726818	5265	ENSG00000197249	SERPINA1	serpin family A member 1 [Source:HGNC Symbol;Acc:HGNC:8941]	67.1718	43.9621	29.2915	28.2855
4734	508.93	0.209199	0.120323	1.73864	0.0820986	0.726818	4734	ENSG00000069869	NEDD4	NEDD4 E3 ubiquitin protein ligase [Source:HGNC Symbol;Acc:HGNC:7727]	493.566	502.567	593.966	608.704
84105	161.606	-0.250341	0.144057	-1.73779	0.0822474	0.727458	84105	ENSG00000132570	PCBD2	pterin-4 alpha-carbinolamine dehydratase 2 [Source:HGNC Symbol;Acc:HGNC:24474]	188.373	215.814	130.998	162.924
2820	724.761	0.200354	0.115389	1.73633	0.0825047	0.729202	2820	ENSG00000115159	GPD2	glycerol-3-phosphate dehydrogenase 2 [Source:HGNC Symbol;Acc:HGNC:4456]	674.638	752.352	790.056	914.187
6611	5866.07	-0.121316	0.069944	-1.73447	0.0828353	0.731591	6611	ENSG00000102172	SMS	spermine synthase [Source:HGNC Symbol;Acc:HGNC:11123]	6744.92	6490.41	6127.61	5979.55
57410	1323.58	0.173641	0.100256	1.73197	0.0832787	0.733561	57410	ENSG00000142186	SCYL1	SCY1 like pseudokinase 1 [Source:HGNC Symbol;Acc:HGNC:14372]	1252.9	1401.79	1449.11	1614.54
8140	6431.57	-0.136324	0.0786853	-1.73252	0.0831817	0.733561	8140	ENSG00000103257	SLC7A5	solute carrier family 7 member 5 [Source:HGNC Symbol;Acc:HGNC:11063]	6759.52	7835.25	6615.8	6574.68
51057	68.6096	0.237331	0.136978	1.73262	0.0831637	0.733561	51057	ENSG00000143951	WDPCP	WD repeat containing planar cell polarity effector [Source:HGNC Symbol;Acc:HGNC:28027]	61.3307	51.9553	101.706	81.4622
130355	99.4108	0.24802	0.143211	1.73185	0.0833001	0.733561	130355	ENSG00000186132	C2orf76	chromosome 2 open reading frame 76 [Source:HGNC Symbol;Acc:HGNC:27017]	84.6948	87.9243	130.184	126.719
79762	70.3507	0.23827	0.137684	1.73055	0.0835318	0.733924	79762	ENSG00000162817	C1orf115	chromosome 1 open reading frame 115 [Source:HGNC Symbol;Acc:HGNC:25873]	65.7115	50.9561	91.129	96.1707
219333	1002.95	-0.177117	0.102384	-1.72992	0.0836437	0.733924	219333	ENSG00000152484	USP12	ubiquitin specific peptidase 12 [Source:HGNC Symbol;Acc:HGNC:20485]	1165.28	1155.01	968.245	1044.3
1107	2170.54	0.149899	0.0865917	1.7311	0.0834331	0.733924	1107	ENSG00000170004	CHD3	chromodomain helicase DNA binding protein 3 [Source:HGNC Symbol;Acc:HGNC:1918]	2254.63	2164.14	2587.41	2371.46
6305	1088.22	-0.183551	0.106048	-1.73084	0.0834804	0.733924	6305	ENSG00000100241	SBF1	SET binding factor 1 [Source:HGNC Symbol;Acc:HGNC:10542]	1229.54	1298.88	1180.61	992.255
100505636	32.5449	0.18854	0.10898	1.73003	0.0836245	0.733924	100505636	nan	nan	nan	33.5859	10.9905	55.3283	40.7311
7374	878.201	-0.193201	0.11172	-1.72933	0.0837505	0.734329	7374	ENSG00000076248	UNG	uracil DNA glycosylase [Source:HGNC Symbol;Acc:HGNC:12572]	965.229	1083.07	803.074	942.473
80328	123.409	0.249051	0.144056	1.72885	0.083836	0.734548	80328	ENSG00000131015	ULBP2	UL16 binding protein 2 [Source:HGNC Symbol;Acc:HGNC:14894]	91.9961	124.892	169.24	147.085
6474	455.815	-0.219272	0.126882	-1.72815	0.0839608	0.735111	6474	ENSG00000168779	SHOX2	short stature homeobox 2 [Source:HGNC Symbol;Acc:HGNC:10854]	534.454	551.525	484.936	398.26
10612	176.434	0.247044	0.143105	1.72631	0.0842911	0.735835	10612	ENSG00000110171	TRIM3	tripartite motif containing 3 [Source:HGNC Symbol;Acc:HGNC:10064]	150.406	172.851	222.941	216.101
196383	394.819	-0.225486	0.130675	-1.72555	0.0844283	0.735835	196383	ENSG00000150977	RILPL2	Rab interacting lysosomal protein like 2 [Source:HGNC Symbol;Acc:HGNC:28787]	435.156	508.562	352.311	409.574
3712	964.775	-0.196841	0.113984	-1.72692	0.0841824	0.735835	3712	ENSG00000128928	IVD	isovaleryl-CoA dehydrogenase [Source:HGNC Symbol;Acc:HGNC:6186]	1157.98	1099.05	834.807	1075.98
10602	2084.41	0.146245	0.0847724	1.72514	0.0845018	0.735835	10602	ENSG00000163171	CDC42EP3	CDC42 effector protein 3 [Source:HGNC Symbol;Acc:HGNC:16943]	2076.48	2171.13	2401.09	2356.75
1457	3290.55	0.133148	0.0771631	1.72554	0.0844304	0.735835	1457	ENSG00000101266	CSNK2A1	casein kinase 2 alpha 1 [Source:HGNC Symbol;Acc:HGNC:2457]	3387.79	3363.1	3825.79	3639.78
285855	3444.1	-0.134866	0.0781837	-1.72499	0.0845285	0.735835	285855	ENSG00000146223	RPL7L1	ribosomal protein L7 like 1 [Source:HGNC Symbol;Acc:HGNC:21370]	3751.4	4059.5	3536.94	3531.16
729438	391.616	0.220405	0.127689	1.7261	0.0843288	0.735835	729438	ENSG00000274070	CASTOR2	cytosolic arginine sensor for mTORC1 subunit 2 [Source:HGNC Symbol;Acc:HGNC:37073]	384.047	373.678	455.645	478.591
5727	162.396	0.247933	0.143645	1.726	0.0843466	0.735835	5727	ENSG00000185920	PTCH1	patched 1 [Source:HGNC Symbol;Acc:HGNC:9585]	154.787	141.878	205.854	199.13
6146	4554.49	-0.138422	0.0803679	-1.72235	0.0850061	0.737209	6146	ENSG00000116251	RPL22	ribosomal protein L22 [Source:HGNC Symbol;Acc:HGNC:10315]	5395.64	4957.73	4916.08	4406.88
200186	702.909	0.205398	0.119238	1.72259	0.0849624	0.737209	200186	ENSG00000160741	CRTC2	CREB regulated transcription coactivator 2 [Source:HGNC Symbol;Acc:HGNC:27301]	684.86	696.4	925.936	729.766
100506127	38.5705	-0.201387	0.116942	-1.7221	0.0850509	0.737209	100506127	ENSG00000179240	GVQW3	GVQW motif containing 3 [Source:HGNC Symbol;Acc:HGNC:51239]	74.473	36.9682	32.5461	22.6284
84542	228.999	0.246287	0.142998	1.72231	0.085014	0.737209	84542	ENSG00000162929	KIAA1841	KIAA1841 [Source:HGNC Symbol;Acc:HGNC:29387]	165.009	253.781	268.505	302.089
819	731.393	-0.197831	0.114836	-1.72272	0.0849393	0.737209	819	ENSG00000164615	CAMLG	calcium modulating ligand [Source:HGNC Symbol;Acc:HGNC:1471]	912.66	801.31	678.585	767.103
55593	1912.28	0.148379	0.0861349	1.72264	0.084954	0.737209	55593	ENSG00000068308	OTUD5	OTU deubiquitinase 5 [Source:HGNC Symbol;Acc:HGNC:25402]	1974.27	1920.35	2210.69	2156.49
51058	112.416	0.246248	0.143112	1.72066	0.085312	0.738944	51058	ENSG00000164011	ZNF691	zinc finger protein 691 [Source:HGNC Symbol;Acc:HGNC:28028]	80.3141	113.902	128.557	162.924
3156	2911.1	0.153727	0.0893714	1.72009	0.0854166	0.739323	3156	ENSG00000113161	HMGCR	3-hydroxy-3-methylglutaryl-CoA reductase [Source:HGNC Symbol;Acc:HGNC:5006]	2862.1	3044.38	3063.4	3606.97
90102	5466.63	-0.120125	0.0698725	-1.71921	0.085577	0.739656	90102	ENSG00000144824	PHLDB2	pleckstrin homology like domain family B member 2 [Source:HGNC Symbol;Acc:HGNC:29573]	6127.23	6199.66	5714.28	5575.64
10245	964.469	-0.178512	0.103817	-1.71948	0.0855273	0.739656	10245	ENSG00000126768	TIMM17B	translocase of inner mitochondrial membrane 17B [Source:HGNC Symbol;Acc:HGNC:17310]	1127.32	1106.05	925.122	1008.1
54529	606.205	-0.20896	0.121577	-1.71874	0.0856619	0.739863	54529	ENSG00000138381	ASNSD1	asparagine synthetase domain containing 1 [Source:HGNC Symbol;Acc:HGNC:24910]	674.638	757.348	651.735	535.162
1152	256.298	-0.238282	0.138868	-1.71589	0.0861825	0.74383	1152	ENSG00000166165	CKB	creatine kinase B [Source:HGNC Symbol;Acc:HGNC:1991]	325.637	298.743	218.059	264.752
6469	21.2331	-0.172784	0.100751	-1.71496	0.0863528	0.74477	6469	ENSG00000164690	SHH	sonic hedgehog signaling molecule [Source:HGNC Symbol;Acc:HGNC:10848]	37.9666	26.9768	15.4594	11.3142
1939	640.151	-0.2006	0.11705	-1.7138	0.0865655	0.745286	1939	ENSG00000143486	EIF2D	eukaryotic translation initiation factor 2D [Source:HGNC Symbol;Acc:HGNC:6583]	810.442	694.402	639.53	621.149
10139	394.523	-0.221192	0.129078	-1.71363	0.0865969	0.745286	10139	ENSG00000101246	ARFRP1	ADP ribosylation factor related protein 1 [Source:HGNC Symbol;Acc:HGNC:662]	458.52	483.584	409.267	353.003
4983	187.618	-0.244732	0.14281	-1.71369	0.0865862	0.745286	4983	ENSG00000079482	OPHN1	oligophrenin 1 [Source:HGNC Symbol;Acc:HGNC:8148]	255.545	209.819	176.562	168.582
6275	4492.1	-0.244784	0.143129	-1.71024	0.0872222	0.745638	6275	ENSG00000196154	S100A4	S100 calcium binding protein A4 [Source:HGNC Symbol;Acc:HGNC:10494]	5180.99	5959.87	3466.97	4797.22
116461	706.818	-0.199744	0.116792	-1.71025	0.08722	0.745638	116461	ENSG00000198860	TSEN15	tRNA splicing endonuclease subunit 15 [Source:HGNC Symbol;Acc:HGNC:16791]	746.191	910.216	684.281	712.795
399806	45.25	0.215161	0.125712	1.71155	0.0869803	0.745638	399806	nan	nan	nan	39.4269	29.9742	53.701	72.4109
80205	1388.46	0.168473	0.0983474	1.71304	0.0867061	0.745638	80205	ENSG00000177200	CHD9	chromodomain helicase DNA binding protein 9 [Source:HGNC Symbol;Acc:HGNC:25701]	1501.14	1297.88	1613.47	1586.25
7593	238.487	0.239821	0.140102	1.71176	0.0869411	0.745638	7593	ENSG00000099326	MZF1	myeloid zinc finger 1 [Source:HGNC Symbol;Acc:HGNC:13108]	236.561	209.819	266.064	317.929
1522	1596.66	0.15691	0.0916697	1.71168	0.0869548	0.745638	1522	ENSG00000101160	CTSZ	cathepsin Z [Source:HGNC Symbol;Acc:HGNC:2547]	1555.17	1679.55	1860.01	1803.48
136051	232.663	0.238453	0.13944	1.71007	0.0872522	0.745638	136051	ENSG00000197362	ZNF786	zinc finger protein 786 [Source:HGNC Symbol;Acc:HGNC:21806]	217.578	218.812	270.132	298.695
7763	979.786	0.17696	0.103477	1.71014	0.0872407	0.745638	7763	ENSG00000107372	ZFAND5	zinc finger AN1-type containing 5 [Source:HGNC Symbol;Acc:HGNC:13008]	1004.66	958.175	1093.55	1176.68
51280	1778.53	0.1507	0.0880665	1.71121	0.0870427	0.745638	51280	ENSG00000135052	GOLM1	golgi membrane protein 1 [Source:HGNC Symbol;Acc:HGNC:15451]	1790.27	1826.43	2080.51	1986.77
6907	750.98	0.187072	0.109336	1.71098	0.0870843	0.745638	6907	ENSG00000101849	TBL1X	transducin beta like 1 X-linked [Source:HGNC Symbol;Acc:HGNC:11585]	744.73	749.355	860.03	890.427
7172	350.97	0.227767	0.133222	1.70968	0.0873259	0.745742	7172	ENSG00000137364	TPMT	thiopurine S-methyltransferase [Source:HGNC Symbol;Acc:HGNC:12014]	299.352	370.681	408.453	437.859
23108	1667.31	-0.153162	0.0896457	-1.70853	0.0875384	0.745982	23108	ENSG00000132359	RAP1GAP2	RAP1 GTPase activating protein 2 [Source:HGNC Symbol;Acc:HGNC:29176]	1962.58	1852.41	1687.51	1700.52
57763	174.786	-0.244565	0.143139	-1.70858	0.0875286	0.745982	57763	ENSG00000164331	ANKRA2	ankyrin repeat family A member 2 [Source:HGNC Symbol;Acc:HGNC:13208]	229.26	204.824	165.985	155.005
56623	372.241	0.222214	0.13005	1.70867	0.0875116	0.745982	56623	ENSG00000148384	INPP5E	inositol polyphosphate-5-phosphatase E [Source:HGNC Symbol;Acc:HGNC:21474]	360.683	357.692	473.545	416.363
163590	1748.13	0.151189	0.0885505	1.70738	0.0877517	0.746817	163590	ENSG00000169905	TOR1AIP2	torsin 1A interacting protein 2 [Source:HGNC Symbol;Acc:HGNC:24055]	1791.73	1761.48	1950.32	2049
1857	1784.43	0.158289	0.0927166	1.70723	0.0877795	0.746817	1857	ENSG00000161202	DVL3	dishevelled segment polarity protein 3 [Source:HGNC Symbol;Acc:HGNC:3087]	1746.47	1867.39	2164.31	1931.33
116113	696.525	0.191475	0.11217	1.70701	0.0878211	0.746817	116113	ENSG00000137166	FOXP4	forkhead box P4 [Source:HGNC Symbol;Acc:HGNC:20842]	664.416	716.383	821.788	806.702
387338	436.949	-0.215204	0.126194	-1.70534	0.0881303	0.747875	387338	ENSG00000117481	NSUN4	NOP2/Sun RNA methyltransferase 4 [Source:HGNC Symbol;Acc:HGNC:31802]	547.596	491.577	443.44	405.048
26027	24.9099	0.183302	0.107471	1.70559	0.0880842	0.747875	26027	ENSG00000162390	ACOT11	acyl-CoA thioesterase 11 [Source:HGNC Symbol;Acc:HGNC:18156]	17.5231	15.9862	39.0553	35.074
55917	349.245	0.225867	0.132409	1.70584	0.0880387	0.747875	55917	ENSG00000143079	CTTNBP2NL	CTTNBP2 N-terminal like [Source:HGNC Symbol;Acc:HGNC:25330]	366.524	304.738	419.031	418.625
22979	46.6498	0.208933	0.122552	1.70485	0.0882231	0.748139	22979	ENSG00000084710	EFR3B	EFR3 homolog B [Source:HGNC Symbol;Acc:HGNC:29155]	20.4436	48.9578	64.2785	67.8852
6297	569.886	0.202843	0.119041	1.70398	0.0883841	0.748461	6297	ENSG00000165821	SALL2	spalt like transcription factor 2 [Source:HGNC Symbol;Acc:HGNC:10526]	581.182	540.535	704.622	635.858
26045	21.5739	0.171452	0.100618	1.70398	0.0883844	0.748461	26045	ENSG00000146006	LRRTM2	leucine rich repeat transmembrane neuronal 2 [Source:HGNC Symbol;Acc:HGNC:19409]	17.5231	9.9914	37.428	28.2855
27336	1113.88	-0.170278	0.099952	-1.70359	0.0884568	0.748552	27336	ENSG00000102241	HTATSF1	HIV-1 Tat specific factor 1 [Source:HGNC Symbol;Acc:HGNC:5276]	1301.09	1269.91	1165.15	1075.98
728661	835.615	-0.184517	0.108393	-1.70231	0.0886978	0.748609	728661	ENSG00000189339	SLC35E2B	solute carrier family 35 member E2B [Source:HGNC Symbol;Acc:HGNC:33941]	917.04	1024.12	825.856	842.908
338657	145.182	0.24574	0.144291	1.70308	0.0885523	0.748609	338657	ENSG00000186166	CENATAC	centrosomal AT-AC splicing factor [Source:HGNC Symbol;Acc:HGNC:30460]	143.105	119.897	185.513	178.764
84962	288.183	0.232702	0.13673	1.70191	0.088772	0.748609	84962	ENSG00000129474	AJUBA	ajuba LIM protein [Source:HGNC Symbol;Acc:HGNC:20250]	255.545	289.751	323.02	376.763
3073	707.192	-0.191979	0.112783	-1.7022	0.0887175	0.748609	3073	ENSG00000213614	HEXA	hexosaminidase subunit alpha [Source:HGNC Symbol;Acc:HGNC:4878]	865.932	786.323	681.026	721.846
5634	2002.73	-0.145289	0.0853462	-1.70235	0.0886903	0.748609	5634	ENSG00000101911	PRPS2	phosphoribosyl pyrophosphate synthetase 2 [Source:HGNC Symbol;Acc:HGNC:9465]	2232.73	2330.99	2043.89	2044.48
9329	991.069	0.1796	0.10555	1.70157	0.0888368	0.748635	9329	ENSG00000125484	GTF3C4	general transcription factor IIIC subunit 4 [Source:HGNC Symbol;Acc:HGNC:4667]	1011.96	969.166	1076.46	1224.2
51347	290.051	0.229744	0.135049	1.7012	0.088906	0.748698	51347	ENSG00000135090	TAOK3	TAO kinase 3 [Source:HGNC Symbol;Acc:HGNC:18133]	265.767	286.753	355.566	345.083
2023	30689.3	-0.117561	0.0691399	-1.70033	0.0890684	0.749546	2023	ENSG00000074800	ENO1	enolase 1 [Source:HGNC Symbol;Acc:HGNC:3350]	33324.5	35803.2	30249.9	33203.8
79639	66.5379	0.230176	0.135434	1.69954	0.0892169	0.74987	79639	ENSG00000126106	TMEM53	transmembrane protein 53 [Source:HGNC Symbol;Acc:HGNC:26186]	42.3474	65.9432	88.688	90.5136
642846	179.102	0.244411	0.143816	1.69947	0.0892305	0.74987	642846	nan	nan	nan	167.929	159.862	257.114	188.947
6304	550.37	0.205148	0.120758	1.69884	0.0893501	0.750355	6304	ENSG00000182568	SATB1	SATB homeobox 1 [Source:HGNC Symbol;Acc:HGNC:10541]	579.721	501.568	666.381	630.201
359948	1822.11	-0.160854	0.0948105	-1.69659	0.0897749	0.752795	359948	ENSG00000168264	IRF2BP2	interferon regulatory factor 2 binding protein 2 [Source:HGNC Symbol;Acc:HGNC:21729]	2127.59	2059.23	1990.19	1694.87
23130	927.54	0.180179	0.106222	1.69625	0.0898386	0.752795	23130	ENSG00000110046	ATG2A	autophagy related 2A [Source:HGNC Symbol;Acc:HGNC:29028]	903.898	950.182	1135.04	1018.28
9990	420.876	0.215297	0.126948	1.69595	0.0898959	0.752795	9990	ENSG00000140199	SLC12A6	solute carrier family 12 member 6 [Source:HGNC Symbol;Acc:HGNC:10914]	430.775	387.666	519.11	480.853
10847	2933.41	0.142637	0.0840549	1.69695	0.0897058	0.752795	10847	ENSG00000080603	SRCAP	Snf2 related CREBBP activator protein [Source:HGNC Symbol;Acc:HGNC:16974]	2897.15	3091.34	3518.23	3166.84
535	675.283	0.191783	0.113102	1.69566	0.0899508	0.752795	535	ENSG00000033627	ATP6V0A1	ATPase H+ transporting V0 subunit a1 [Source:HGNC Symbol;Acc:HGNC:865]	690.701	648.442	770.528	807.834
2033	1891.26	0.149855	0.0883998	1.69519	0.0900385	0.75301	2033	ENSG00000100393	EP300	E1A binding protein p300 [Source:HGNC Symbol;Acc:HGNC:3373]	1893.95	1953.32	2246.49	2077.29
8626	2530.44	-0.143289	0.0845538	-1.69465	0.0901415	0.753352	8626	ENSG00000073282	TP63	tumor protein p63 [Source:HGNC Symbol;Acc:HGNC:15979]	2921.97	2843.55	2713.53	2452.92
2273	147.903	0.244377	0.144252	1.6941	0.090246	0.753706	2273	ENSG00000022267	FHL1	four and a half LIM domains 1 [Source:HGNC Symbol;Acc:HGNC:3702]	141.645	126.891	198.531	171.976
79894	244.386	0.237094	0.14007	1.69268	0.0905164	0.753976	79894	ENSG00000171161	ZNF672	zinc finger protein 672 [Source:HGNC Symbol;Acc:HGNC:26179]	200.055	256.779	291.287	307.746
9099	48.9756	0.21812	0.128865	1.69263	0.0905268	0.753976	9099	ENSG00000036672	USP2	ubiquitin specific peptidase 2 [Source:HGNC Symbol;Acc:HGNC:12618]	33.5859	42.963	62.6512	72.4109
593	648.36	-0.191698	0.113247	-1.69274	0.0905042	0.753976	593	ENSG00000248098	BCKDHA	branched chain keto acid dehydrogenase E1 subunit alpha [Source:HGNC Symbol;Acc:HGNC:986]	752.032	762.344	648.48	638.121
1788	323.066	0.230196	0.135975	1.69293	0.090468	0.753976	1788	ENSG00000119772	DNMT3A	DNA methyltransferase 3 alpha [Source:HGNC Symbol;Acc:HGNC:2978]	350.461	265.771	388.112	391.471
257177	113.352	-0.243256	0.143855	-1.69098	0.0908409	0.75457	257177	ENSG00000188931	CFAP126	cilia and flagella associated protein 126 [Source:HGNC Symbol;Acc:HGNC:32325]	156.247	133.885	109.029	90.5136
100506551	22.9141	0.175309	0.103631	1.69167	0.0907088	0.75457	100506551	ENSG00000257279	AC127164.1	novel transcript	16.0628	13.988	40.6826	28.2855
1739	5056.55	-0.129146	0.0763751	-1.69095	0.0908468	0.75457	1739	ENSG00000075711	DLG1	discs large MAGUK scaffold protein 1 [Source:HGNC Symbol;Acc:HGNC:2900]	5987.05	5463.3	5352.2	5042.74
1808	2452.05	-0.153521	0.0907694	-1.69133	0.0907742	0.75457	1808	ENSG00000092964	DPYSL2	dihydropyrimidinase like 2 [Source:HGNC Symbol;Acc:HGNC:3014]	2565.67	3041.38	2500.35	2485.73
126526	236.826	0.235595	0.139411	1.68993	0.0910407	0.755662	126526	ENSG00000160392	C19orf47	chromosome 19 open reading frame 47 [Source:HGNC Symbol;Acc:HGNC:26723]	229.26	216.813	306.747	270.409
8216	768.074	0.193235	0.114377	1.68946	0.0911318	0.755901	8216	ENSG00000099949	LZTR1	leucine zipper like transcription regulator 1 [Source:HGNC Symbol;Acc:HGNC:6742]	686.32	832.283	916.172	883.639
79591	476.073	0.20775	0.123025	1.68868	0.0912813	0.756624	79591	ENSG00000120029	ARMH3	armadillo like helical domain containing 3 [Source:HGNC Symbol;Acc:HGNC:25788]	442.457	487.58	562.233	564.579
23132	1096.98	0.1675	0.0992459	1.68772	0.0914643	0.757624	23132	ENSG00000164080	RAD54L2	RAD54 like 2 [Source:HGNC Symbol;Acc:HGNC:29123]	1114.17	1095.06	1239.19	1290.95
2686	144.966	0.243282	0.1442	1.68711	0.0915827	0.758088	2686	ENSG00000131067	GGT7	gamma-glutamyltransferase 7 [Source:HGNC Symbol;Acc:HGNC:4259]	134.344	128.889	179.817	183.29
55750	285.355	-0.231067	0.13699	-1.68674	0.0916537	0.758158	55750	ENSG00000006530	AGK	acylglycerol kinase [Source:HGNC Symbol;Acc:HGNC:21869]	367.984	322.722	248.977	293.038
130497	310.499	-0.225363	0.133636	-1.68639	0.0917199	0.758189	130497	ENSG00000143867	OSR1	odd-skipped related transcription factor 1 [Source:HGNC Symbol;Acc:HGNC:8111]	354.842	390.664	299.424	296.432
51195	333.884	-0.231075	0.137206	-1.68415	0.0921529	0.76125	51195	ENSG00000108352	RAPGEFL1	Rap guanine nucleotide exchange factor like 1 [Source:HGNC Symbol;Acc:HGNC:17428]	420.554	389.664	368.584	263.621
124045	114.013	0.242443	0.144073	1.68278	0.0924175	0.761539	124045	ENSG00000167523	SPATA33	spermatogenesis associated 33 [Source:HGNC Symbol;Acc:HGNC:26463]	94.9166	106.908	144.83	145.953
79142	744.037	0.189169	0.112381	1.68328	0.0923212	0.761539	79142	ENSG00000040633	PHF23	PHD finger protein 23 [Source:HGNC Symbol;Acc:HGNC:28428]	700.923	774.333	830.738	908.53
91608	577.79	-0.19855	0.117997	-1.68267	0.092439	0.761539	91608	ENSG00000270885	RASL10B	RAS like family 10 member B [Source:HGNC Symbol;Acc:HGNC:30295]	689.241	666.426	541.892	598.521
9518	92.1947	0.238767	0.141887	1.6828	0.0924144	0.761539	9518	ENSG00000130513	GDF15	growth differentiation factor 15 [Source:HGNC Symbol;Acc:HGNC:30142]	87.6153	71.9381	130.184	108.616
4329	378.486	-0.22158	0.131722	-1.68218	0.0925343	0.761807	4329	ENSG00000119711	ALDH6A1	aldehyde dehydrogenase 6 family member A1 [Source:HGNC Symbol;Acc:HGNC:7179]	458.52	448.614	404.385	323.586
904	897.186	0.177617	0.10566	1.68101	0.0927601	0.76227	904	ENSG00000129315	CCNT1	cyclin T1 [Source:HGNC Symbol;Acc:HGNC:1599]	899.517	895.229	997.537	1083.9
133746	545.308	-0.200006	0.118986	-1.68092	0.092779	0.76227	133746	ENSG00000152409	JMY	junction mediating and regulatory protein, p53 cofactor [Source:HGNC Symbol;Acc:HGNC:28916]	652.734	629.458	556.538	517.059
80099	153.475	-0.24241	0.14421	-1.68095	0.0927724	0.76227	80099	ENSG00000136275	C7orf69	chromosome 7 putative open reading frame 69 [Source:HGNC Symbol;Acc:HGNC:21911]	185.452	198.829	155.407	123.325
399815	31.8537	-0.194551	0.115778	-1.68038	0.0928836	0.762339	399815	nan	nan	nan	45.2679	45.9604	20.3413	26.0227
29763	818.911	-0.179763	0.107043	-1.67936	0.0930823	0.762339	29763	ENSG00000165912	PACSIN3	protein kinase C and casein kinase substrate in neurons 3 [Source:HGNC Symbol;Acc:HGNC:8572]	925.802	973.162	818.534	820.279
126282	695.037	-0.192379	0.114544	-1.67952	0.0930501	0.762339	126282	ENSG00000185361	TNFAIP8L1	TNF alpha induced protein 8 like 1 [Source:HGNC Symbol;Acc:HGNC:28279]	867.392	759.346	709.504	666.406
64110	772.432	0.182573	0.108684	1.67985	0.0929858	0.762339	64110	ENSG00000177383	MAGEF1	MAGE family member F1 [Source:HGNC Symbol;Acc:HGNC:29639]	784.157	757.348	912.103	883.639
90956	479.553	-0.212048	0.126323	-1.67863	0.0932251	0.762339	90956	ENSG00000133597	ADCK2	aarF domain containing kinase 2 [Source:HGNC Symbol;Acc:HGNC:19039]	543.215	592.49	422.285	513.665
661	922.825	-0.1736	0.103419	-1.67861	0.0932271	0.762339	661	ENSG00000168495	POLR3D	RNA polymerase III subunit D [Source:HGNC Symbol;Acc:HGNC:1080]	1080.59	1053.09	921.867	931.159
53358	641.251	-0.192483	0.114635	-1.67909	0.0931348	0.762339	53358	ENSG00000148082	SHC3	SHC adaptor protein 3 [Source:HGNC Symbol;Acc:HGNC:18181]	782.697	717.382	635.462	634.727
24146	278.155	0.231864	0.138209	1.67764	0.0934172	0.763379	24146	ENSG00000106404	CLDN15	claudin 15 [Source:HGNC Symbol;Acc:HGNC:2036]	252.624	273.764	376.721	298.695
100507131	64.637	-0.223283	0.133188	-1.67644	0.0936511	0.763447	100507131	nan	nan	nan	110.979	63.9449	54.5147	49.7825
9655	225.997	-0.234655	0.139967	-1.6765	0.0936407	0.763447	9655	ENSG00000171150	SOCS5	suppressor of cytokine signaling 5 [Source:HGNC Symbol;Acc:HGNC:16852]	286.21	265.771	222.941	201.393
10651	452.032	0.211069	0.12589	1.67662	0.093617	0.763447	10651	ENSG00000128654	MTX2	metaxin 2 [Source:HGNC Symbol;Acc:HGNC:7506]	448.298	431.628	497.141	575.893
10920	969.414	0.19252	0.114869	1.67599	0.0937401	0.763447	10920	ENSG00000198612	COPS8	COP9 signalosome subunit 8 [Source:HGNC Symbol;Acc:HGNC:24335]	887.835	1028.11	1007.3	1264.93
4478	7136.04	0.113379	0.0676425	1.67616	0.0937075	0.763447	4478	ENSG00000147065	MSN	moesin [Source:HGNC Symbol;Acc:HGNC:7373]	7327.56	7435.6	7918.46	8148.49
85441	1336.28	-0.157254	0.0938654	-1.67532	0.0938715	0.764005	85441	ENSG00000130589	HELZ2	helicase with zinc finger 2 [Source:HGNC Symbol;Acc:HGNC:30021]	1514.29	1548.67	1346.59	1363.36
7699	223.516	-0.235214	0.140537	-1.67369	0.0941924	0.764054	7699	ENSG00000196387	ZNF140	zinc finger protein 140 [Source:HGNC Symbol;Acc:HGNC:12925]	283.29	263.773	226.195	192.341
58525	1429.55	0.170097	0.101562	1.67481	0.0939716	0.764054	58525	ENSG00000011451	WIZ	WIZ zinc finger [Source:HGNC Symbol;Acc:HGNC:30917]	1295.25	1575.64	1670.43	1634.9
2297	186.305	0.24028	0.143537	1.674	0.0941314	0.764054	2297	ENSG00000251493	FOXD1	forkhead box D1 [Source:HGNC Symbol;Acc:HGNC:3802]	166.469	174.849	197.717	265.884
56897	1244.31	0.162001	0.0967685	1.67411	0.0941086	0.764054	56897	ENSG00000124535	WRNIP1	WRN helicase interacting protein 1 [Source:HGNC Symbol;Acc:HGNC:20876]	1225.15	1286.89	1398.67	1465.19
222962	594.729	0.199942	0.119409	1.67444	0.0940449	0.764054	222962	ENSG00000164638	SLC29A4	solute carrier family 29 member 4 [Source:HGNC Symbol;Acc:HGNC:23097]	594.324	577.503	755.069	642.646
6879	1510.25	-0.161281	0.096527	-1.67084	0.0947538	0.768094	6879	ENSG00000178913	TAF7	TATA-box binding protein associated factor 7 [Source:HGNC Symbol;Acc:HGNC:11541]	1815.1	1654.58	1445.86	1608.88
9143	39.5225	0.200662	0.120146	1.67015	0.0948905	0.768177	9143	ENSG00000127561	SYNGR3	synaptogyrin 3 [Source:HGNC Symbol;Acc:HGNC:11501]	20.4436	37.9673	51.2601	61.0967
55856	476.676	-0.212635	0.127311	-1.6702	0.0948804	0.768177	55856	ENSG00000112304	ACOT13	acyl-CoA thioesterase 13 [Source:HGNC Symbol;Acc:HGNC:20999]	620.609	513.558	496.327	428.808
808	5134.5	0.126409	0.0757254	1.6693	0.095057	0.768499	808	ENSG00000160014	CALM3	calmodulin 3 [Source:HGNC Symbol;Acc:HGNC:1449]	5157.62	5404.35	6077.16	5543.96
25829	892.989	-0.175877	0.105342	-1.66957	0.0950036	0.768499	25829	ENSG00000198792	TMEM184B	transmembrane protein 184B [Source:HGNC Symbol;Acc:HGNC:1310]	1006.12	1061.09	919.426	871.193
6195	630.385	0.196055	0.117561	1.66769	0.0953782	0.769615	6195	ENSG00000117676	RPS6KA1	ribosomal protein S6 kinase A1 [Source:HGNC Symbol;Acc:HGNC:10430]	570.96	671.422	735.541	745.606
9537	568.064	0.200246	0.1201	1.66733	0.0954487	0.769615	9537	ENSG00000175274	TP53I11	tumor protein p53 inducible protein 11 [Source:HGNC Symbol;Acc:HGNC:16842]	598.705	520.552	692.418	642.646
55783	1146.27	-0.163389	0.0979395	-1.66826	0.0952637	0.769615	55783	ENSG00000180917	CMTR2	cap methyltransferase 2 [Source:HGNC Symbol;Acc:HGNC:25635]	1344.9	1291.89	1152.13	1163.1
6616	81.0521	-0.232555	0.139457	-1.66757	0.0954015	0.769615	6616	ENSG00000132639	SNAP25	synaptosome associated protein 25 [Source:HGNC Symbol;Acc:HGNC:11132]	119.741	92.92	59.3966	78.068
80135	537.4	0.202649	0.121683	1.66538	0.0958362	0.771138	80135	ENSG00000117133	RPF1	ribosome production factor 1 homolog [Source:HGNC Symbol;Acc:HGNC:30350]	484.805	568.51	648.48	620.018
26148	303.017	0.223124	0.134	1.6651	0.0958918	0.771138	26148	nan	nan	nan	287.67	292.748	353.125	375.631
27327	788.198	0.196623	0.118028	1.6659	0.0957331	0.771138	27327	ENSG00000090905	TNRC6A	trinucleotide repeat containing adaptor 6A [Source:HGNC Symbol;Acc:HGNC:11969]	671.718	880.242	926.749	926.633
6619	320.415	0.222503	0.133584	1.66565	0.095783	0.771138	6619	ENSG00000164975	SNAPC3	small nuclear RNA activating complex polypeptide 3 [Source:HGNC Symbol;Acc:HGNC:11136]	330.018	285.754	387.298	381.288
257	69.1866	-0.2291	0.137673	-1.66409	0.0960945	0.772179	257	ENSG00000156150	ALX3	ALX homeobox 3 [Source:HGNC Symbol;Acc:HGNC:449]	99.2974	83.9277	60.2102	55.4396
8208	629.431	0.196197	0.117949	1.66341	0.0962301	0.772179	8208	ENSG00000159259	CHAF1B	chromatin assembly factor 1 subunit B [Source:HGNC Symbol;Acc:HGNC:1911]	572.42	667.425	713.572	765.971
9647	1176.99	-0.167891	0.100945	-1.66318	0.0962758	0.772179	9647	ENSG00000100034	PPM1F	protein phosphatase, Mg2+/Mn2+ dependent 1F [Source:HGNC Symbol;Acc:HGNC:19388]	1378.48	1333.85	1113.08	1259.27
85026	147.141	0.240081	0.144306	1.6637	0.096173	0.772179	85026	ENSG00000203993	ARRDC1-AS1	ARRDC1 antisense RNA 1 [Source:HGNC Symbol;Acc:HGNC:23395]	118.281	147.873	180.631	188.947
203054	116.58	-0.239621	0.144124	-1.6626	0.0963924	0.772604	203054	ENSG00000173137	ADCK5	aarF domain containing kinase 5 [Source:HGNC Symbol;Acc:HGNC:21738]	159.168	136.882	100.079	107.485
23420	72.4586	-0.230069	0.138432	-1.66197	0.0965186	0.772767	23420	ENSG00000103512	NOMO1	NODAL modulator 1 [Source:HGNC Symbol;Acc:HGNC:30060]	105.138	85.926	58.5829	63.3595
84617	2966.08	0.141161	0.0849412	1.66186	0.0965401	0.772767	84617	ENSG00000176014	TUBB6	tubulin beta 6 class V [Source:HGNC Symbol;Acc:HGNC:20776]	2878.16	3175.27	3225.31	3535.69
254428	1156.79	0.16859	0.101567	1.65989	0.0969371	0.772886	254428	ENSG00000133065	SLC41A1	solute carrier family 41 member 1 [Source:HGNC Symbol;Acc:HGNC:19429]	1236.84	1092.06	1301.03	1367.89
101928687	291.381	-0.227207	0.136834	-1.66046	0.0968226	0.772886	101928687	ENSG00000231131	LNCAROD	lncRNA activating regulator of DKK1 [Source:HGNC Symbol;Acc:HGNC:50913]	391.348	313.73	279.896	273.804
51272	715.51	0.184796	0.11125	1.66109	0.0966946	0.772886	51272	ENSG00000177951	BET1L	Bet1 golgi vesicular membrane trafficking protein like [Source:HGNC Symbol;Acc:HGNC:19348]	715.525	709.389	860.843	805.571
636	438.536	-0.214264	0.129049	-1.66033	0.0968473	0.772886	636	ENSG00000151746	BICD1	BICD cargo adaptor 1 [Source:HGNC Symbol;Acc:HGNC:1049]	521.311	523.549	475.173	374.5
6161	6760.21	-0.116219	0.0699691	-1.661	0.0967131	0.772886	6161	ENSG00000144713	RPL32	ribosomal protein L32 [Source:HGNC Symbol;Acc:HGNC:10336]	7793.38	7432.6	7147.93	6831.51
23527	1364.56	0.163297	0.0983654	1.66011	0.0968922	0.772886	23527	ENSG00000114331	ACAP2	ArfGAP with coiled-coil, ankyrin repeat and PH domains 2 [Source:HGNC Symbol;Acc:HGNC:16469]	1469.02	1286.89	1532.92	1606.62
10768	2974.66	-0.129861	0.0782672	-1.6592	0.0970746	0.772966	10768	ENSG00000168710	AHCYL1	adenosylhomocysteinase like 1 [Source:HGNC Symbol;Acc:HGNC:344]	3425.76	3311.15	3021.9	3092.17
57720	1451.01	-0.158588	0.0955684	-1.65942	0.0970317	0.772966	57720	ENSG00000148358	GPR107	G protein-coupled receptor 107 [Source:HGNC Symbol;Acc:HGNC:17830]	1632.57	1694.54	1391.34	1550.05
84938	238.407	0.234668	0.141653	1.65664	0.0975924	0.773536	84938	ENSG00000125703	ATG4C	autophagy related 4C cysteine peptidase [Source:HGNC Symbol;Acc:HGNC:16040]	182.532	260.775	288.033	298.695
56674	266.524	0.228311	0.137777	1.65711	0.0974963	0.773536	56674	ENSG00000175348	TMEM9B	TMEM9 domain family member B [Source:HGNC Symbol;Acc:HGNC:1168]	230.72	273.764	313.256	333.769
121665	608.51	0.191219	0.115407	1.65691	0.0975379	0.773536	121665	ENSG00000157837	SPPL3	signal peptide peptidase like 3 [Source:HGNC Symbol;Acc:HGNC:30424]	604.546	600.483	696.486	727.503
64403	137.265	0.239294	0.144379	1.6574	0.0974385	0.773536	64403	ENSG00000139880	CDH24	cadherin 24 [Source:HGNC Symbol;Acc:HGNC:14265]	113.9	133.885	173.308	171.976
801	2242.5	0.165493	0.0998905	1.65675	0.0975708	0.773536	801	ENSG00000198668	CALM1	calmodulin 1 [Source:HGNC Symbol;Acc:HGNC:1442]	2044.36	2469.87	2378.3	2795.74
79412	118.36	0.238736	0.144082	1.65695	0.09753	0.773536	79412	ENSG00000131650	KREMEN2	kringle containing transmembrane protein 2 [Source:HGNC Symbol;Acc:HGNC:18797]	118.281	92.92	149.712	150.479
8824	809.868	-0.17963	0.108312	-1.65845	0.0972258	0.773536	8824	ENSG00000172831	CES2	carboxylesterase 2 [Source:HGNC Symbol;Acc:HGNC:1864]	898.057	980.156	810.397	810.097
84079	1186.65	-0.166375	0.100491	-1.65561	0.0978001	0.774171	84079	ENSG00000105186	ANKRD27	ankyrin repeat domain 27 [Source:HGNC Symbol;Acc:HGNC:25310]	1365.34	1366.82	1123.65	1270.58
8629	739.028	-0.187102	0.112993	-1.65587	0.0977473	0.774171	8629	ENSG00000234616	JRK	Jrk helix-turn-helix protein [Source:HGNC Symbol;Acc:HGNC:6199]	807.521	913.214	707.063	764.84
57787	797.63	0.193011	0.116632	1.65488	0.0979487	0.774575	57787	ENSG00000007047	MARK4	microtubule affinity regulating kinase 4 [Source:HGNC Symbol;Acc:HGNC:13538]	851.329	729.372	1020.32	845.171
4651	4917.43	-0.120112	0.0725871	-1.65473	0.0979788	0.774575	4651	ENSG00000145555	MYO10	myosin X [Source:HGNC Symbol;Acc:HGNC:7593]	5398.56	5691.1	5147.97	5006.53
23067	713.831	0.185924	0.11245	1.65339	0.0982508	0.77622	23067	ENSG00000139718	SETD1B	SET domain containing 1B, histone lysine methyltransferase [Source:HGNC Symbol;Acc:HGNC:29187]	692.161	727.374	871.421	793.125
51122	528.441	-0.20288	0.122742	-1.6529	0.0983512	0.776287	51122	ENSG00000114744	COMMD2	COMM domain containing 2 [Source:HGNC Symbol;Acc:HGNC:24993]	643.973	603.48	561.42	474.065
56916	533.068	0.203052	0.122859	1.65272	0.0983873	0.776287	56916	ENSG00000163104	SMARCAD1	SWI/SNF-related, matrix-associated actin-dependent regulator of chromatin, subfamily a, containing DEAD/H box 1 [Source:HGNC Symbol;Acc:HGNC:18398]	562.198	483.584	593.152	664.143
25896	411.487	-0.209823	0.127012	-1.652	0.0985346	0.776944	25896	ENSG00000143493	INTS7	integrator complex subunit 7 [Source:HGNC Symbol;Acc:HGNC:24484]	461.441	513.558	404.385	398.26
581	1021.02	-0.178432	0.108036	-1.65159	0.0986176	0.777094	581	ENSG00000087088	BAX	BCL2 associated X, apoptosis regulator [Source:HGNC Symbol;Acc:HGNC:959]	1176.97	1188.98	925.936	1118.97
83592	410.476	0.212989	0.129124	1.6495	0.0990451	0.777761	83592	ENSG00000165568	AKR1E2	aldo-keto reductase family 1 member E2 [Source:HGNC Symbol;Acc:HGNC:23437]	438.077	359.69	491.446	484.248
145389	311.505	-0.222617	0.13496	-1.6495	0.0990452	0.777761	145389	ENSG00000139974	SLC38A6	solute carrier family 38 member 6 [Source:HGNC Symbol;Acc:HGNC:19863]	391.348	358.691	323.02	272.672
388335	77.1212	-0.227524	0.137928	-1.64959	0.0990269	0.777761	388335	ENSG00000187824	TMEM220	transmembrane protein 220 [Source:HGNC Symbol;Acc:HGNC:33757]	78.8538	123.893	65.9058	64.4909
9144	1277.67	-0.162479	0.0985138	-1.6493	0.0990868	0.777761	9144	ENSG00000108639	SYNGR2	synaptogyrin 2 [Source:HGNC Symbol;Acc:HGNC:11499]	1537.65	1402.79	1339.27	1240.04
6618	662.08	0.191681	0.11619	1.64972	0.0989998	0.777761	6618	ENSG00000104976	SNAPC2	small nuclear RNA activating complex polypeptide 2 [Source:HGNC Symbol;Acc:HGNC:11135]	624.989	685.41	822.602	727.503
89958	634.588	-0.206331	0.125013	-1.65047	0.0988466	0.777761	89958	ENSG00000186193	SAPCD2	suppressor APC domain containing 2 [Source:HGNC Symbol;Acc:HGNC:28055]	646.893	850.268	574.438	669.801
140735	708.653	-0.185561	0.11253	-1.64898	0.0991512	0.777764	140735	ENSG00000264364	DYNLL2	dynein light chain LC8-type 2 [Source:HGNC Symbol;Acc:HGNC:24596]	792.919	856.263	680.213	732.029
26000	659.259	0.189428	0.114963	1.64773	0.0994084	0.779277	26000	ENSG00000169221	TBC1D10B	TBC1 domain family member 10B [Source:HGNC Symbol;Acc:HGNC:24510]	622.069	683.412	742.864	799.914
8646	109.474	0.236678	0.14368	1.64726	0.0995048	0.779529	8646	ENSG00000090539	CHRD	chordin [Source:HGNC Symbol;Acc:HGNC:1949]	102.218	91.9209	152.153	126.719
1207	1981.11	-0.143729	0.087372	-1.64503	0.0999642	0.779723	1207	ENSG00000074201	CLNS1A	chloride nucleotide-sensitive channel 1A [Source:HGNC Symbol;Acc:HGNC:2080]	2282.38	2231.08	1943	2102.18
1911	129.408	0.237655	0.144396	1.64585	0.0997938	0.779723	1911	ENSG00000111752	PHC1	polyhomeotic homolog 1 [Source:HGNC Symbol;Acc:HGNC:3182]	119.741	113.902	160.289	165.187
2583	181.203	0.235708	0.143167	1.64638	0.0996863	0.779723	2583	ENSG00000135454	B4GALNT1	beta-1,4-N-acetyl-galactosaminyltransferase 1 [Source:HGNC Symbol;Acc:HGNC:4117]	156.247	177.847	206.668	242.124
284069	191.912	0.235626	0.143241	1.64495	0.0999793	0.779723	284069	ENSG00000161682	FAM171A2	family with sequence similarity 171 member A2 [Source:HGNC Symbol;Acc:HGNC:30480]	150.406	202.825	227.009	248.912
90480	845.581	0.178682	0.108588	1.6455	0.0998663	0.779723	90480	ENSG00000179271	GADD45GIP1	GADD45G interacting protein 1 [Source:HGNC Symbol;Acc:HGNC:29996]	791.459	896.228	975.568	989.992
55540	67.821	-0.225829	0.13728	-1.64502	0.0999654	0.779723	55540	ENSG00000056736	IL17RB	interleukin 17 receptor B [Source:HGNC Symbol;Acc:HGNC:18015]	96.3769	82.9286	53.701	59.9653
8021	1324.56	0.158459	0.0962781	1.64584	0.0997957	0.779723	8021	ENSG00000126883	NUP214	nucleoporin 214 [Source:HGNC Symbol;Acc:HGNC:8064]	1400.39	1281.9	1543.5	1496.87
7153	6923.38	-0.116024	0.0705743	-1.64399	0.100178	0.78077	7153	ENSG00000131747	TOP2A	DNA topoisomerase II alpha [Source:HGNC Symbol;Acc:HGNC:11989]	7714.53	7872.22	6907.9	7415.33
4035	871.6	0.187906	0.114337	1.64345	0.10029	0.780987	4035	ENSG00000123384	LRP1	LDL receptor related protein 1 [Source:HGNC Symbol;Acc:HGNC:6692]	949.166	784.325	1088.67	943.604
29966	665.719	0.189231	0.115158	1.64323	0.100334	0.780987	29966	ENSG00000196792	STRN3	striatin 3 [Source:HGNC Symbol;Acc:HGNC:15720]	703.843	617.468	764.019	790.862
147111	34.8057	-0.194974	0.11868	-1.64285	0.100414	0.781107	147111	ENSG00000185269	NOTUM	notum, palmitoleoyl-protein carboxylesterase [Source:HGNC Symbol;Acc:HGNC:27106]	48.1884	49.957	22.7822	29.4169
27297	722.765	0.188066	0.114557	1.64168	0.100656	0.782488	27297	ENSG00000241258	CRCP	CGRP receptor component [Source:HGNC Symbol;Acc:HGNC:17888]	658.575	773.334	821.788	868.93
8463	564.815	0.200239	0.122045	1.6407	0.100859	0.782563	8463	ENSG00000074219	TEAD2	TEA domain transcription factor 2 [Source:HGNC Symbol;Acc:HGNC:11715]	515.47	593.489	713.572	617.755
57545	63.0572	-0.220742	0.134541	-1.64071	0.100858	0.782563	57545	ENSG00000048342	CC2D2A	coiled-coil and C2 domain containing 2A [Source:HGNC Symbol;Acc:HGNC:29253]	81.7743	86.9252	61.8375	41.8625
22881	71.1138	0.227056	0.138339	1.64129	0.100736	0.782563	22881	ENSG00000135299	ANKRD6	ankyrin repeat domain 6 [Source:HGNC Symbol;Acc:HGNC:17280]	59.8705	59.9484	87.8744	99.5649
254427	110.231	0.235288	0.143779	1.63645	0.101746	0.785702	254427	ENSG00000148426	PROSER2	proline and serine rich 2 [Source:HGNC Symbol;Acc:HGNC:23728]	103.678	91.9209	130.184	150.479
113251	1163.81	0.159131	0.097203	1.63709	0.101611	0.785702	113251	ENSG00000161813	LARP4	La ribonucleoprotein 4 [Source:HGNC Symbol;Acc:HGNC:24320]	1175.51	1177.99	1332.76	1341.86
9700	770.076	0.205899	0.125775	1.63704	0.101623	0.785702	9700	ENSG00000135476	ESPL1	extra spindle pole bodies like 1, separase [Source:HGNC Symbol;Acc:HGNC:16856]	614.768	885.238	849.452	977.547
31	170.929	-0.236101	0.144346	-1.63566	0.101911	0.785702	31	ENSG00000278540	ACACA	acetyl-CoA carboxylase alpha [Source:HGNC Symbol;Acc:HGNC:84]	259.925	168.855	160.289	149.347
9931	1053	0.174142	0.106421	1.63635	0.101767	0.785702	9931	ENSG00000198265	HELZ	helicase with zinc finger [Source:HGNC Symbol;Acc:HGNC:16878]	1120.02	993.145	1296.96	1139.34
55041	2279.74	-0.138676	0.0847667	-1.63598	0.101844	0.785702	55041	ENSG00000115762	PLEKHB2	pleckstrin homology domain containing B2 [Source:HGNC Symbol;Acc:HGNC:19236]	2612.4	2569.79	2240.8	2425.76
114793	2438.12	-0.133693	0.081726	-1.63587	0.101867	0.785702	114793	ENSG00000157827	FMNL2	formin like 2 [Source:HGNC Symbol;Acc:HGNC:18267]	2805.15	2727.65	2545.1	2455.18
84803	1868.93	-0.14117	0.0861877	-1.63794	0.101434	0.785702	84803	ENSG00000138678	GPAT3	glycerol-3-phosphate acyltransferase 3 [Source:HGNC Symbol;Acc:HGNC:28157]	2145.12	2109.18	1903.13	1916.63
29886	763.491	-0.179798	0.109815	-1.63728	0.101572	0.785702	29886	ENSG00000106266	SNX8	sorting nexin 8 [Source:HGNC Symbol;Acc:HGNC:14972]	848.408	923.205	760.764	765.971
3421	676.8	0.187484	0.114606	1.6359	0.10186	0.785702	3421	ENSG00000067829	IDH3G	isocitrate dehydrogenase (NAD(+)) 3 non-catalytic subunit gamma [Source:HGNC Symbol;Acc:HGNC:5386]	626.45	715.384	792.497	789.731
221035	576.038	0.194036	0.118732	1.63423	0.10221	0.787375	221035	ENSG00000165476	REEP3	receptor accessory protein 3 [Source:HGNC Symbol;Acc:HGNC:23711]	560.738	575.504	636.276	716.189
51362	502.56	0.197244	0.120758	1.63339	0.102388	0.787375	51362	ENSG00000168438	CDC40	cell division cycle 40 [Source:HGNC Symbol;Acc:HGNC:17350]	505.248	484.583	587.456	593.995
84973	415.166	-0.206089	0.126149	-1.6337	0.102322	0.787375	84973	ENSG00000233016	SNHG7	small nucleolar RNA host gene 7 [Source:HGNC Symbol;Acc:HGNC:28254]	503.788	478.588	397.062	414.1
7569	350.043	0.218004	0.133448	1.63363	0.102336	0.787375	7569	ENSG00000147118	ZNF182	zinc finger protein 182 [Source:HGNC Symbol;Acc:HGNC:13001]	312.495	360.689	455.645	383.551
6809	284.472	0.22344	0.136841	1.63285	0.102501	0.787747	6809	ENSG00000166900	STX3	syntaxin 3 [Source:HGNC Symbol;Acc:HGNC:11438]	284.75	258.777	371.025	314.535
84838	1336.62	-0.155975	0.0955953	-1.63161	0.102761	0.787821	84838	ENSG00000162714	ZNF496	zinc finger protein 496 [Source:HGNC Symbol;Acc:HGNC:23713]	1593.14	1472.73	1373.44	1335.08
55066	3701.44	-0.121873	0.0746884	-1.63175	0.102732	0.787821	55066	ENSG00000090857	PDPR	pyruvate dehydrogenase phosphatase regulatory subunit [Source:HGNC Symbol;Acc:HGNC:30264]	4205.54	4149.43	3766.39	3869.46
26118	1265.44	0.165243	0.101278	1.63157	0.10277	0.787821	26118	ENSG00000109046	WSB1	WD repeat and SOCS box containing 1 [Source:HGNC Symbol;Acc:HGNC:19221]	1355.12	1197.97	1530.48	1383.73
285527	1105.03	0.169774	0.104049	1.63168	0.102748	0.787821	285527	ENSG00000075539	FRYL	FRY like transcription coactivator [Source:HGNC Symbol;Acc:HGNC:29127]	1137.54	1082.07	1185.49	1369.02
51056	668.629	-0.185702	0.113855	-1.63103	0.102883	0.788185	51056	ENSG00000002549	LAP3	leucine aminopeptidase 3 [Source:HGNC Symbol;Acc:HGNC:18449]	810.442	748.356	645.226	684.509
10951	2027.51	-0.141141	0.0865919	-1.62995	0.103112	0.78942	10951	ENSG00000108468	CBX1	chromobox 1 [Source:HGNC Symbol;Acc:HGNC:1551]	2272.16	2340.98	2000.77	2145.17
79618	1270.69	0.170788	0.1048	1.62966	0.103174	0.78942	79618	ENSG00000147421	HMBOX1	homeobox containing 1 [Source:HGNC Symbol;Acc:HGNC:26137]	1381.4	1173.99	1562.21	1372.41
1810	972.572	-0.170486	0.104874	-1.62563	0.104029	0.789459	1810	ENSG00000117505	DR1	down-regulator of transcription 1 [Source:HGNC Symbol;Acc:HGNC:3017]	1188.65	1060.09	993.469	959.444
6282	5220.61	0.122898	0.0755458	1.6268	0.10378	0.789459	6282	ENSG00000163191	S100A11	S100 calcium binding protein A11 [Source:HGNC Symbol;Acc:HGNC:10488]	5124.04	5627.15	6032.41	5771.37
3140	296.499	0.223459	0.137372	1.62667	0.103808	0.789459	3140	ENSG00000153029	MR1	major histocompatibility complex, class I-related [Source:HGNC Symbol;Acc:HGNC:4975]	251.164	311.732	331.156	386.946
27250	795.761	-0.182943	0.1128	-1.62183	0.10484	0.789459	27250	ENSG00000150593	PDCD4	programmed cell death 4 [Source:HGNC Symbol;Acc:HGNC:8763]	944.785	909.217	860.843	722.977
1662	1084.93	-0.174289	0.107106	-1.62725	0.103683	0.789459	1662	ENSG00000178105	DDX10	DEAD-box helicase 10 [Source:HGNC Symbol;Acc:HGNC:2735]	1360.96	1154.01	1144.81	1027.33
64776	227.853	-0.230364	0.141948	-1.62288	0.104615	0.789459	64776	ENSG00000137720	C11orf1	chromosome 11 open reading frame 1 [Source:HGNC Symbol;Acc:HGNC:1163]	324.177	234.798	205.854	219.495
5213	1475.45	-0.150187	0.0925105	-1.62346	0.104492	0.789459	5213	ENSG00000152556	PFKM	phosphofructokinase, muscle [Source:HGNC Symbol;Acc:HGNC:8877]	1679.29	1692.54	1455.62	1546.65
84915	48.9193	0.208261	0.128426	1.62164	0.10488	0.789459	84915	ENSG00000139438	FAM222A	family with sequence similarity 222 member A [Source:HGNC Symbol;Acc:HGNC:25915]	36.5064	40.9647	56.9556	76.9365
29855	1077.63	-0.16241	0.0997841	-1.62762	0.103606	0.789459	29855	ENSG00000118900	UBN1	ubinuclein 1 [Source:HGNC Symbol;Acc:HGNC:12506]	1236.84	1240.93	1061	1116.71
55623	538.079	-0.19449	0.119408	-1.62878	0.103359	0.789459	55623	ENSG00000066654	THUMPD1	THUMP domain containing 1 [Source:HGNC Symbol;Acc:HGNC:23807]	613.307	647.443	515.041	548.739
10382	908.019	0.178974	0.110384	1.62138	0.104936	0.789459	10382	ENSG00000104833	TUBB4A	tubulin beta 4A class IVa [Source:HGNC Symbol;Acc:HGNC:20774]	890.756	923.205	1149.69	959.444
5989	279.119	0.222838	0.137156	1.62471	0.104225	0.789459	5989	ENSG00000132005	RFX1	regulatory factor X1 [Source:HGNC Symbol;Acc:HGNC:9982]	251.164	280.758	362.889	311.14
339344	136.028	0.234169	0.144352	1.6222	0.10476	0.789459	339344	ENSG00000176182	MYPOP	Myb related transcription factor, partner of profilin [Source:HGNC Symbol;Acc:HGNC:20178]	102.218	141.878	165.985	177.633
23636	1102.51	0.16053	0.0988494	1.62398	0.10438	0.789459	23636	ENSG00000213024	NUP62	nucleoporin 62 [Source:HGNC Symbol;Acc:HGNC:8066]	1096.65	1130.03	1260.35	1276.24
100505876	658.088	-0.183559	0.11321	-1.6214	0.104932	0.789459	100505876	ENSG00000218739	CEBPZOS	CEBPZ opposite strand [Source:HGNC Symbol;Acc:HGNC:49288]	772.475	760.345	672.076	638.121
57835	211.634	-0.228367	0.140604	-1.62418	0.104338	0.789459	57835	ENSG00000188687	SLC4A5	solute carrier family 4 member 5 [Source:HGNC Symbol;Acc:HGNC:18168]	255.545	259.776	195.276	203.656
6747	2554.03	-0.131099	0.0804881	-1.62879	0.103356	0.789459	6747	ENSG00000114850	SSR3	signal sequence receptor subunit 3 [Source:HGNC Symbol;Acc:HGNC:11325]	2851.88	2935.47	2641.93	2604.53
79966	286.149	0.223586	0.137687	1.62387	0.104404	0.789459	79966	ENSG00000145284	SCD5	stearoyl-CoA desaturase 5 [Source:HGNC Symbol;Acc:HGNC:21088]	258.465	284.755	308.374	384.683
134353	162.839	-0.234282	0.14411	-1.62572	0.104009	0.789459	134353	ENSG00000155858	LSM11	LSM11, U7 small nuclear RNA associated [Source:HGNC Symbol;Acc:HGNC:30860]	230.72	174.849	144.016	153.873
2979	60.0806	-0.208548	0.128104	-1.62796	0.103533	0.789459	2979	ENSG00000112599	GUCA1B	guanylate cyclase activator 1B [Source:HGNC Symbol;Acc:HGNC:4679]	110.979	53.9535	56.142	38.4683
4967	4522.89	0.117568	0.0724145	1.62354	0.104474	0.789459	4967	ENSG00000105953	OGDH	oxoglutarate dehydrogenase [Source:HGNC Symbol;Acc:HGNC:8124]	4588.12	4748.91	5063.35	5140.04
8658	847.524	-0.176278	0.108578	-1.62351	0.10448	0.789459	8658	ENSG00000173273	TNKS	tankyrase [Source:HGNC Symbol;Acc:HGNC:11941]	1041.16	925.203	865.725	829.331
25897	261.017	0.222745	0.137357	1.62164	0.104879	0.789459	25897	ENSG00000034677	RNF19A	ring finger protein 19A, RBR E3 ubiquitin protein ligase [Source:HGNC Symbol;Acc:HGNC:13432]	246.783	250.784	330.343	299.826
28998	375.394	-0.21816	0.134155	-1.62618	0.103911	0.789459	28998	ENSG00000172172	MRPL13	mitochondrial ribosomal protein L13 [Source:HGNC Symbol;Acc:HGNC:14278]	442.457	455.608	308.374	415.231
318	92.604	-0.231962	0.142504	-1.62776	0.103575	0.789459	318	ENSG00000164978	NUDT2	nudix hydrolase 2 [Source:HGNC Symbol;Acc:HGNC:8049]	124.122	113.902	80.5515	81.4622
401505	694.784	0.193159	0.118936	1.62406	0.104364	0.789459	401505	ENSG00000175768	TOMM5	translocase of outer mitochondrial membrane 5 [Source:HGNC Symbol;Acc:HGNC:31369]	611.847	757.348	773.783	858.748
10495	199.048	0.232197	0.142625	1.62803	0.103519	0.789459	10495	ENSG00000165675	ENOX2	ecto-NOX disulfide-thiol exchanger 2 [Source:HGNC Symbol;Acc:HGNC:2259]	194.214	175.849	217.245	272.672
53616	327.88	-0.216113	0.133353	-1.6206	0.105103	0.790223	53616	ENSG00000008277	ADAM22	ADAM metallopeptidase domain 22 [Source:HGNC Symbol;Acc:HGNC:201]	400.11	383.67	292.101	340.557
160140	22.4082	0.16651	0.102793	1.61987	0.105261	0.790925	160140	ENSG00000166323	C11orf65	chromosome 11 open reading frame 65 [Source:HGNC Symbol;Acc:HGNC:28519]	11.682	17.9845	36.6143	30.5483
54414	467.553	-0.199415	0.123202	-1.61859	0.105535	0.792086	54414	ENSG00000110013	SIAE	sialic acid acetylesterase [Source:HGNC Symbol;Acc:HGNC:18187]	531.533	568.51	449.136	470.671
345643	37.4598	0.19586	0.12101	1.61854	0.105546	0.792086	345643	ENSG00000234602	MCIDAS	multiciliate differentiation and DNA synthesis associated cell cycle protein [Source:HGNC Symbol;Acc:HGNC:40050]	32.1256	24.9785	50.4464	54.3082
10450	593.769	-0.190828	0.118016	-1.61696	0.105887	0.79317	10450	ENSG00000084072	PPIE	peptidylprolyl isomerase E [Source:HGNC Symbol;Acc:HGNC:9258]	734.509	655.436	568.742	606.441
10099	825.996	0.178648	0.110476	1.61708	0.105862	0.79317	10099	ENSG00000140391	TSPAN3	tetraspanin 3 [Source:HGNC Symbol;Acc:HGNC:17752]	760.793	886.237	951.972	969.627
10040	402.189	0.207628	0.128364	1.61749	0.105772	0.79317	10040	ENSG00000141198	TOM1L1	target of myb1 like 1 membrane trafficking protein [Source:HGNC Symbol;Acc:HGNC:11983]	419.093	364.686	466.222	487.642
26750	476.773	0.198297	0.122665	1.61658	0.105969	0.793299	26750	ENSG00000136643	RPS6KC1	ribosomal protein S6 kinase C1 [Source:HGNC Symbol;Acc:HGNC:10439]	486.265	451.611	568.742	553.264
23243	1722.33	-0.144313	0.08933	-1.6155	0.106202	0.794455	23243	ENSG00000206560	ANKRD28	ankyrin repeat domain 28 [Source:HGNC Symbol;Acc:HGNC:29024]	2025.37	1902.36	1735.52	1777.46
2317	8940.12	0.105745	0.0654661	1.61526	0.106255	0.794455	2317	ENSG00000136068	FLNB	filamin B [Source:HGNC Symbol;Acc:HGNC:3755]	9369	9187.09	10083.6	9984.78
10313	2509.35	0.130702	0.08097	1.61421	0.106482	0.794688	10313	ENSG00000133318	RTN3	reticulon 3 [Source:HGNC Symbol;Acc:HGNC:10469]	2590.49	2558.8	2798.96	2893.04
201134	115.595	0.232001	0.143701	1.61447	0.106426	0.794688	201134	ENSG00000154240	CEP112	centrosomal protein 112 [Source:HGNC Symbol;Acc:HGNC:28514]	84.6948	119.897	148.898	145.953
3913	655.707	0.205678	0.127417	1.61421	0.106482	0.794688	3913	ENSG00000172037	LAMB2	laminin subunit beta 2 [Source:HGNC Symbol;Acc:HGNC:6487]	676.098	605.479	908.849	642.646
10783	455.959	-0.201497	0.124888	-1.61342	0.106653	0.795476	10783	ENSG00000119408	NEK6	NIMA related kinase 6 [Source:HGNC Symbol;Acc:HGNC:7749]	569.5	507.563	460.527	432.202
440345	58.1594	0.215804	0.133944	1.61115	0.107147	0.797309	440345	ENSG00000185864	NPIPB4	nuclear pore complex interacting protein family member B4 [Source:HGNC Symbol;Acc:HGNC:41985]	51.1089	44.9613	80.5515	74.6737
160	1858.71	-0.142635	0.0885339	-1.61108	0.107162	0.797309	160	ENSG00000196961	AP2A1	adaptor related protein complex 2 subunit alpha 1 [Source:HGNC Symbol;Acc:HGNC:561]	2056.04	2176.13	1843.73	1953.96
10130	3444.46	-0.122788	0.0761857	-1.6117	0.107028	0.797309	10130	ENSG00000143870	PDIA6	protein disulfide isomerase family A member 6 [Source:HGNC Symbol;Acc:HGNC:30168]	3951.45	3827.7	3497.89	3603.57
114885	555.565	0.191689	0.11897	1.61124	0.107128	0.797309	114885	ENSG00000144909	OSBPL11	oxysterol binding protein like 11 [Source:HGNC Symbol;Acc:HGNC:16397]	544.675	552.524	620.816	682.246
10570	20.8139	-0.162852	0.101142	-1.61012	0.107371	0.798371	10570	ENSG00000151640	DPYSL4	dihydropyrimidinase like 4 [Source:HGNC Symbol;Acc:HGNC:3016]	29.2051	32.9716	13.0184	14.7085
5515	2216.53	0.14982	0.0931068	1.60912	0.107589	0.799122	5515	ENSG00000113575	PPP2CA	protein phosphatase 2 catalytic subunit alpha [Source:HGNC Symbol;Acc:HGNC:9299]	2089.63	2409.92	2401.9	2674.68
309	2099.59	-0.143216	0.0890062	-1.60906	0.107603	0.799122	309	ENSG00000197043	ANXA6	annexin A6 [Source:HGNC Symbol;Acc:HGNC:544]	2314.51	2466.88	2034.13	2254.92
64786	487.971	-0.196422	0.122114	-1.60852	0.107721	0.79951	64786	ENSG00000121749	TBC1D15	TBC1 domain family member 15 [Source:HGNC Symbol;Acc:HGNC:25694]	597.245	550.526	487.377	472.933
4926	2286.48	0.134426	0.0836308	1.60737	0.107972	0.800393	4926	ENSG00000137497	NUMA1	nuclear mitotic apparatus protein 1 [Source:HGNC Symbol;Acc:HGNC:8059]	2267.78	2413.92	2601.24	2595.48
6448	514.904	0.193385	0.120294	1.6076	0.107923	0.800393	6448	ENSG00000181523	SGSH	N-sulfoglucosamine sulfohydrolase [Source:HGNC Symbol;Acc:HGNC:10818]	499.407	516.555	619.189	589.47
10083	28.2302	0.177922	0.110735	1.60674	0.10811	0.800441	10083	ENSG00000006611	USH1C	USH1 protein network component harmonin [Source:HGNC Symbol;Acc:HGNC:12597]	18.9833	20.9819	33.3597	48.6511
114804	641.179	-0.186512	0.116081	-1.60674	0.108111	0.800441	114804	ENSG00000141576	RNF157	ring finger protein 157 [Source:HGNC Symbol;Acc:HGNC:29402]	724.287	772.335	673.704	599.653
7483	39.9415	-0.195615	0.122217	-1.60056	0.109474	0.800694	7483	ENSG00000143816	WNT9A	Wnt family member 9A [Source:HGNC Symbol;Acc:HGNC:12778]	64.2512	46.9596	34.1734	27.1541
60370	471.573	-0.197521	0.123163	-1.60374	0.108772	0.800694	60370	ENSG00000119986	AVPI1	arginine vasopressin induced 1 [Source:HGNC Symbol;Acc:HGNC:30898]	532.993	575.504	452.39	476.328
283431	521.626	-0.202537	0.126261	-1.60411	0.10869	0.800694	283431	ENSG00000139354	GAS2L3	growth arrest specific 2 like 3 [Source:HGNC Symbol;Acc:HGNC:27475]	683.4	551.525	546.774	471.802
79774	147.813	0.231276	0.144368	1.60199	0.109158	0.800694	79774	ENSG00000139835	GRTP1	growth hormone regulated TBC protein 1 [Source:HGNC Symbol;Acc:HGNC:20310]	151.867	117.898	170.867	197.998
64207	586.758	-0.190888	0.118968	-1.60453	0.108598	0.800694	64207	ENSG00000119669	IRF2BPL	interferon regulatory factor 2 binding protein like [Source:HGNC Symbol;Acc:HGNC:14282]	706.764	668.424	620.003	539.687
51762	285.57	0.221107	0.137966	1.60262	0.109018	0.800694	51762	ENSG00000166128	RAB8B	RAB8B, member RAS oncogene family [Source:HGNC Symbol;Acc:HGNC:30273]	309.574	235.797	343.361	345.083
124961	78.9421	0.219615	0.137285	1.5997	0.109664	0.800694	124961	ENSG00000180787	ZFP3	ZFP3 zinc finger protein [Source:HGNC Symbol;Acc:HGNC:12861]	58.4102	73.9363	79.7379	128.982
10945	3599.51	-0.124683	0.0778845	-1.60087	0.109405	0.800694	10945	ENSG00000105438	KDELR1	KDEL endoplasmic reticulum protein retention receptor 1 [Source:HGNC Symbol;Acc:HGNC:6304]	4218.68	3920.62	3779.41	3631.86
22870	2617.83	0.133555	0.0832483	1.60429	0.108649	0.800694	22870	ENSG00000105063	PPP6R1	protein phosphatase 6 regulatory subunit 1 [Source:HGNC Symbol;Acc:HGNC:29195]	2553.99	2807.58	2973.9	2974.5
8648	541.102	0.193244	0.120413	1.60483	0.10853	0.800694	8648	ENSG00000084676	NCOA1	nuclear receptor coactivator 1 [Source:HGNC Symbol;Acc:HGNC:7668]	569.5	499.57	636.276	632.464
388962	290.095	0.219469	0.136874	1.60344	0.108837	0.800694	388962	ENSG00000163170	BOLA3	bolA family member 3 [Source:HGNC Symbol;Acc:HGNC:24415]	245.323	307.735	350.684	349.609
11083	1283.83	0.161439	0.100895	1.60008	0.109582	0.800694	11083	ENSG00000101191	DIDO1	death inducer-obliterator 1 [Source:HGNC Symbol;Acc:HGNC:2680]	1197.41	1391.8	1518.27	1439.17
7428	945.872	-0.166864	0.10421	-1.60123	0.109326	0.800694	7428	ENSG00000134086	VHL	von Hippel-Lindau tumor suppressor [Source:HGNC Symbol;Acc:HGNC:12687]	1133.16	1049.1	933.258	970.758
9779	1214.62	-0.167968	0.105003	-1.59965	0.109677	0.800694	9779	ENSG00000131374	TBC1D5	TBC1 domain family member 5 [Source:HGNC Symbol;Acc:HGNC:19166]	1542.03	1263.91	1211.53	1229.85
6307	420.234	-0.201484	0.125796	-1.60168	0.109227	0.800694	6307	ENSG00000052802	MSMO1	methylsterol monooxygenase 1 [Source:HGNC Symbol;Acc:HGNC:10545]	511.089	481.585	416.59	406.18
3308	4807.47	0.11725	0.0732905	1.5998	0.109644	0.800694	3308	ENSG00000170606	HSPA4	heat shock protein family A (Hsp70) member 4 [Source:HGNC Symbol;Acc:HGNC:5237]	4807.16	5116.59	5364.4	5481.73
9879	1910.68	0.153579	0.0959764	1.60018	0.10956	0.800694	9879	ENSG00000145833	DDX46	DEAD-box helicase 46 [Source:HGNC Symbol;Acc:HGNC:18681]	1804.88	2068.22	2329.48	2052.4
3035	1313.32	0.154637	0.0963995	1.60413	0.108686	0.800694	3035	ENSG00000170445	HARS1	histidyl-tRNA synthetase 1 [Source:HGNC Symbol;Acc:HGNC:4816]	1283.56	1375.82	1464.57	1550.05
57224	438.72	0.209552	0.130702	1.60328	0.108873	0.800694	57224	ENSG00000135540	NHSL1	NHS like 1 [Source:HGNC Symbol;Acc:HGNC:21021]	379.666	470.595	571.183	474.065
51534	746.86	0.177426	0.110583	1.60447	0.108611	0.800694	51534	ENSG00000009844	VTA1	vesicle trafficking 1 [Source:HGNC Symbol;Acc:HGNC:20954]	741.81	749.355	831.552	904.004
4850	427.074	0.201218	0.125348	1.60528	0.108433	0.800694	4850	ENSG00000080802	CNOT4	CCR4-NOT transcription complex subunit 4 [Source:HGNC Symbol;Acc:HGNC:7880]	407.411	428.631	510.16	498.956
80139	63.0897	0.217748	0.13593	1.60192	0.109174	0.800694	80139	ENSG00000183779	ZNF703	zinc finger protein 703 [Source:HGNC Symbol;Acc:HGNC:25883]	52.5692	52.9544	87.8744	79.1994
137886	408.387	0.202786	0.126787	1.59942	0.109728	0.800694	137886	ENSG00000215114	UBXN2B	UBX domain protein 2B [Source:HGNC Symbol;Acc:HGNC:27035]	413.252	385.668	491.446	474.065
23246	1677.93	-0.149719	0.0934963	-1.60134	0.109302	0.800694	23246	ENSG00000261236	BOP1	BOP1 ribosomal biogenesis factor [Source:HGNC Symbol;Acc:HGNC:15519]	1877.89	1955.32	1605.33	1810.27
91775	101.282	0.227694	0.1424	1.59898	0.109825	0.800921	91775	ENSG00000144815	NXPE3	neurexophilin and PC-esterase domain family member 3 [Source:HGNC Symbol;Acc:HGNC:28238]	78.8538	97.9157	111.47	149.347
23060	1392.47	0.163917	0.102543	1.59852	0.109927	0.801178	23060	ENSG00000180357	ZNF609	zinc finger protein 609 [Source:HGNC Symbol;Acc:HGNC:29003]	1495.3	1314.87	1724.94	1481.03
9048	60.0569	-0.213714	0.133796	-1.59731	0.110196	0.801695	9048	ENSG00000117407	ARTN	artemin [Source:HGNC Symbol;Acc:HGNC:727]	68.632	90.9217	45.5645	54.3082
57168	21.2454	0.155387	0.0972459	1.59788	0.11007	0.801695	57168	ENSG00000128203	ASPHD2	aspartate beta-hydroxylase domain containing 2 [Source:HGNC Symbol;Acc:HGNC:30437]	20.4436	6.99398	29.2915	35.074
79145	87.3286	-0.226346	0.141685	-1.59754	0.110146	0.801695	79145	ENSG00000170791	CHCHD7	coiled-coil-helix-coiled-coil-helix domain containing 7 [Source:HGNC Symbol;Acc:HGNC:28314]	106.599	117.898	72.415	80.3308
54897	334.702	0.211603	0.132625	1.59549	0.110602	0.802222	54897	ENSG00000130940	CASZ1	castor zinc finger 1 [Source:HGNC Symbol;Acc:HGNC:26002]	303.733	342.705	414.962	384.683
51603	641.074	-0.181645	0.113932	-1.59432	0.110863	0.802222	51603	ENSG00000010165	EEF1AKNMT	eEF1A lysine and N-terminal methyltransferase [Source:HGNC Symbol;Acc:HGNC:24248]	756.412	735.367	624.884	652.829
282973	77.479	-0.222559	0.139461	-1.59585	0.110522	0.802222	282973	ENSG00000188385	JAKMIP3	Janus kinase and microtubule interacting protein 3 [Source:HGNC Symbol;Acc:HGNC:23523]	94.9166	106.908	74.0423	58.8338
9349	7943.08	-0.110942	0.0695684	-1.59472	0.110776	0.802222	9349	ENSG00000125691	RPL23	ribosomal protein L23 [Source:HGNC Symbol;Acc:HGNC:10316]	8748.39	9100.16	7975.41	8491.31
10781	215.27	-0.224857	0.140984	-1.59492	0.110731	0.802222	10781	ENSG00000174652	ZNF266	zinc finger protein 266 [Source:HGNC Symbol;Acc:HGNC:13059]	255.545	267.769	187.14	219.495
6599	2664.76	-0.127453	0.0799035	-1.59508	0.110694	0.802222	6599	ENSG00000173473	SMARCC1	SWI/SNF related, matrix associated, actin dependent regulator of chromatin subfamily c member 1 [Source:HGNC Symbol;Acc:HGNC:11104]	2959.94	3069.36	2734.68	2748.22
29028	1211.25	0.159431	0.0998574	1.59658	0.110358	0.802222	29028	ENSG00000156802	ATAD2	ATPase family AAA domain containing 2 [Source:HGNC Symbol;Acc:HGNC:30123]	1155.06	1289.89	1357.98	1430.11
2176	321.341	-0.215042	0.13487	-1.59444	0.110839	0.802222	2176	ENSG00000158169	FANCC	FA complementation group C [Source:HGNC Symbol;Acc:HGNC:3584]	384.047	384.669	276.642	342.82
27090	762.577	0.175372	0.109952	1.59499	0.110714	0.802222	27090	ENSG00000136840	ST6GALNAC4	ST6 N-acetylgalactosaminide alpha-2,6-sialyltransferase 4 [Source:HGNC Symbol;Acc:HGNC:17846]	728.668	795.315	883.626	887.033
127428	271.015	0.217801	0.136784	1.59229	0.111319	0.805037	127428	ENSG00000116205	TCEANC2	transcription elongation factor A N-terminal and central domain containing 2 [Source:HGNC Symbol;Acc:HGNC:26494]	245.323	272.765	336.038	316.798
4055	2864.01	0.12687	0.0797045	1.59176	0.111439	0.805425	4055	ENSG00000111321	LTBR	lymphotoxin beta receptor [Source:HGNC Symbol;Acc:HGNC:6718]	2971.62	2917.49	3333.53	3151
5184	689.049	-0.19063	0.119869	-1.59032	0.111763	0.806328	5184	ENSG00000124299	PEPD	peptidase D [Source:HGNC Symbol;Acc:HGNC:8840]	787.078	824.29	600.475	764.84
9076	252.285	-0.221495	0.13925	-1.59062	0.111694	0.806328	9076	ENSG00000163347	CLDN1	claudin 1 [Source:HGNC Symbol;Acc:HGNC:2032]	316.875	294.746	264.437	213.838
23048	1059.87	-0.164648	0.103525	-1.59042	0.111741	0.806328	23048	ENSG00000187239	FNBP1	formin binding protein 1 [Source:HGNC Symbol;Acc:HGNC:17069]	1257.28	1186.98	1130.98	1003.57
27249	1099.62	-0.160921	0.101222	-1.58979	0.111883	0.806339	27249	ENSG00000168288	MMADHC	metabolism of cobalamin associated D [Source:HGNC Symbol;Acc:HGNC:25221]	1226.61	1299.88	1064.26	1159.71
137994	18.2533	0.146674	0.0922639	1.58972	0.111897	0.806339	137994	ENSG00000165046	LETM2	leucine zipper and EF-hand containing transmembrane protein 2 [Source:HGNC Symbol;Acc:HGNC:14648]	5.84102	15.9862	21.9686	35.074
55622	540.498	-0.189266	0.119081	-1.58938	0.111974	0.806416	55622	ENSG00000018699	TTC27	tetratricopeptide repeat domain 27 [Source:HGNC Symbol;Acc:HGNC:25986]	655.655	609.475	531.314	538.556
6159	6726.15	-0.117161	0.0737332	-1.58899	0.112063	0.806573	6159	ENSG00000162244	RPL29	ribosomal protein L29 [Source:HGNC Symbol;Acc:HGNC:10331]	7607.93	7545.5	6589.76	7314.63
3164	52.7823	-0.207203	0.130471	-1.58811	0.112261	0.807519	3164	ENSG00000123358	NR4A1	nuclear receptor subfamily 4 group A member 1 [Source:HGNC Symbol;Acc:HGNC:7980]	71.5525	70.9389	50.4464	35.074
23038	604.279	0.184309	0.116099	1.58752	0.112395	0.808008	23038	ENSG00000142784	WDTC1	WD and tetratricopeptide repeats 1 [Source:HGNC Symbol;Acc:HGNC:29175]	578.261	621.465	715.2	695.823
1660	4637.41	0.140696	0.0886561	1.58699	0.112516	0.808394	1660	ENSG00000135829	DHX9	DExH-box helicase 9 [Source:HGNC Symbol;Acc:HGNC:2750]	4357.4	5103.61	4916.9	5657.1
64792	269.789	-0.221674	0.139776	-1.58592	0.112757	0.809647	64792	ENSG00000128581	IFT22	intraflagellar transport 22 [Source:HGNC Symbol;Acc:HGNC:21895]	274.528	377.675	253.046	260.227
55703	256.644	0.218587	0.138016	1.58379	0.113243	0.810424	55703	ENSG00000013503	POLR3B	RNA polymerase III subunit B [Source:HGNC Symbol;Acc:HGNC:30348]	252.624	236.796	291.287	328.112
2353	51.7624	0.207519	0.130925	1.58503	0.11296	0.810424	2353	ENSG00000170345	FOS	Fos proto-oncogene, AP-1 transcription factor subunit [Source:HGNC Symbol;Acc:HGNC:3796]	42.3474	41.9639	74.8559	64.4909
2186	1722.99	0.151159	0.0954475	1.58368	0.113266	0.810424	2186	ENSG00000171634	BPTF	bromodomain PHD finger transcription factor [Source:HGNC Symbol;Acc:HGNC:3581]	1816.56	1684.55	2108.98	1834.03
79772	355.415	-0.210259	0.132704	-1.58443	0.113097	0.810424	79772	ENSG00000175471	MCTP1	multiple C2 and transmembrane domain containing 1 [Source:HGNC Symbol;Acc:HGNC:26183]	464.361	383.67	328.715	358.66
26235	473.941	-0.202323	0.127736	-1.58392	0.113211	0.810424	26235	ENSG00000112234	FBXL4	F-box and leucine rich repeat protein 4 [Source:HGNC Symbol;Acc:HGNC:13601]	604.546	518.554	506.905	417.494
64208	88.0382	-0.224127	0.141461	-1.58437	0.113109	0.810424	64208	ENSG00000132429	POPDC3	popeye domain containing 3 [Source:HGNC Symbol;Acc:HGNC:17649]	102.218	123.893	71.6013	82.5936
148479	616.901	0.192021	0.121341	1.58249	0.113538	0.810464	148479	ENSG00000116273	PHF13	PHD finger protein 13 [Source:HGNC Symbol;Acc:HGNC:22983]	661.496	556.521	668.822	778.417
55128	158.963	0.227639	0.14383	1.5827	0.113491	0.810464	55128	ENSG00000167333	TRIM68	tripartite motif containing 68 [Source:HGNC Symbol;Acc:HGNC:21161]	151.867	141.878	187.14	205.918
4335	440.321	0.20166	0.127397	1.58293	0.113438	0.810464	4335	ENSG00000070444	MNT	MAX network transcriptional repressor [Source:HGNC Symbol;Acc:HGNC:7188]	401.57	458.605	555.724	486.511
5098	543.151	-0.18781	0.118643	-1.58299	0.113424	0.810464	5098	ENSG00000240184	PCDHGC3	protocadherin gamma subfamily C, 3 [Source:HGNC Symbol;Acc:HGNC:8716]	641.052	628.459	524.805	552.133
100288637	33.2649	-0.180535	0.114229	-1.58047	0.114	0.812802	100288637	ENSG00000187951	AC091057.1	OTU deubiquitinase 7A pseudogene [Source:NCBI gene (formerly Entrezgene);Acc:100288637]	54.0295	40.9647	31.7324	16.9713
153339	1143.16	-0.164337	0.103966	-1.58068	0.113952	0.812802	153339	ENSG00000174695	TMEM167A	transmembrane protein 167A [Source:HGNC Symbol;Acc:HGNC:28330]	1404.77	1229.94	1094.36	1209.49
8567	1329.72	0.150411	0.095225	1.57953	0.114214	0.812991	8567	ENSG00000110514	MADD	MAP kinase activating death domain [Source:HGNC Symbol;Acc:HGNC:6766]	1312.77	1385.81	1490.61	1555.7
25977	384.486	-0.203225	0.128714	-1.57889	0.114361	0.812991	25977	ENSG00000089818	NECAP1	NECAP endocytosis associated 1 [Source:HGNC Symbol;Acc:HGNC:24539]	476.043	434.626	364.516	385.814
94104	806.997	0.172713	0.109365	1.57923	0.114283	0.812991	94104	ENSG00000159086	PAXBP1	PAX3 and PAX7 binding protein 1 [Source:HGNC Symbol;Acc:HGNC:13579]	778.316	836.28	896.644	975.284
26272	136.808	0.227441	0.144033	1.57909	0.114315	0.812991	26272	ENSG00000151876	FBXO4	F-box protein 4 [Source:HGNC Symbol;Acc:HGNC:13583]	99.2974	144.875	148.898	197.998
5358	1834.07	-0.142679	0.0903333	-1.57947	0.114228	0.812991	5358	ENSG00000102024	PLS3	plastin 3 [Source:HGNC Symbol;Acc:HGNC:9091]	2202.07	1980.29	1890.11	1851
90952	44.4043	0.193914	0.122896	1.57788	0.114593	0.813606	90952	ENSG00000149564	ESAM	endothelial cell adhesion molecule [Source:HGNC Symbol;Acc:HGNC:17474]	23.3641	44.9613	54.5147	69.0166
9487	88.8946	-0.222364	0.140948	-1.57764	0.114649	0.813606	9487	ENSG00000108474	PIGL	phosphatidylinositol glycan anchor biosynthesis class L [Source:HGNC Symbol;Acc:HGNC:8966]	124.122	105.909	89.5017	64.4909
10434	1182.46	-0.164316	0.104136	-1.57789	0.11459	0.813606	10434	ENSG00000120992	LYPLA1	lysophospholipase 1 [Source:HGNC Symbol;Acc:HGNC:6737]	1469.02	1258.92	1245.7	1134.81
55611	959.082	0.167831	0.106427	1.57696	0.114804	0.814229	55611	ENSG00000167770	OTUB1	OTU deubiquitinase, ubiquitin aldehyde binding 1 [Source:HGNC Symbol;Acc:HGNC:23077]	1010.5	919.209	1165.15	1048.83
2217	190.342	-0.224041	0.142116	-1.57647	0.114918	0.814564	2217	ENSG00000104870	FCGRT	Fc fragment of IgG receptor and transporter [Source:HGNC Symbol;Acc:HGNC:3621]	239.482	225.806	183.885	173.107
23511	2676.89	0.126532	0.0802874	1.57599	0.115028	0.814865	23511	ENSG00000095319	NUP188	nucleoporin 188 [Source:HGNC Symbol;Acc:HGNC:17859]	2735.06	2766.62	2963.32	3100.09
55272	300.34	0.220337	0.139841	1.57563	0.115111	0.814981	55272	ENSG00000177971	IMP3	IMP U3 small nucleolar ribonucleoprotein 3 [Source:HGNC Symbol;Acc:HGNC:14497]	270.147	297.744	298.61	431.071
5880	46.4716	-0.197922	0.125648	-1.57521	0.115209	0.815195	5880	ENSG00000128340	RAC2	Rac family small GTPase 2 [Source:HGNC Symbol;Acc:HGNC:9802]	52.5692	73.9363	30.1051	44.1254
3892	19.8064	-0.152368	0.0967757	-1.57445	0.115384	0.815961	3892	ENSG00000170442	KRT86	keratin 86 [Source:HGNC Symbol;Acc:HGNC:6463]	37.9666	21.9811	9.76382	15.8399
55093	141.112	0.226744	0.144052	1.57404	0.115478	0.816146	55093	ENSG00000156795	NTAQ1	N-terminal glutamine amidase 1 [Source:HGNC Symbol;Acc:HGNC:25490]	102.218	149.871	150.526	207.05
9069	511.101	-0.189701	0.12058	-1.57325	0.115662	0.816971	9069	ENSG00000157224	CLDN12	claudin 12 [Source:HGNC Symbol;Acc:HGNC:2034]	616.228	581.499	515.855	494.43
8675	1552.33	-0.142663	0.0907142	-1.57267	0.115796	0.817153	8675	ENSG00000124222	STX16	syntaxin 16 [Source:HGNC Symbol;Acc:HGNC:11431]	1800.5	1738.5	1603.71	1563.62
900	3091.13	0.126257	0.0802879	1.57255	0.115822	0.817153	900	ENSG00000113328	CCNG1	cyclin G1 [Source:HGNC Symbol;Acc:HGNC:1592]	3224.24	3130.3	3360.38	3639.78
4860	993.229	0.167384	0.106506	1.57159	0.116046	0.817367	4860	ENSG00000198805	PNP	purine nucleoside phosphorylase [Source:HGNC Symbol;Acc:HGNC:7892]	994.434	1000.14	1061	1235.51
2013	489.458	-0.193629	0.123185	-1.57185	0.115985	0.817367	2013	ENSG00000213853	EMP2	epithelial membrane protein 2 [Source:HGNC Symbol;Acc:HGNC:3334]	538.834	609.475	469.477	496.693
85021	574.984	0.184578	0.117449	1.57155	0.116055	0.817367	85021	ENSG00000135597	REPS1	RALBP1 associated Eps domain containing 1 [Source:HGNC Symbol;Acc:HGNC:15578]	557.818	582.498	652.549	691.298
5866	267.908	-0.215222	0.137024	-1.57069	0.116255	0.818305	5866	ENSG00000167994	RAB3IL1	RAB3A interacting protein like 1 [Source:HGNC Symbol;Acc:HGNC:9780]	332.938	310.732	243.282	270.409
1535	1217.65	0.154129	0.0982021	1.56951	0.116529	0.818883	1535	ENSG00000051523	CYBA	cytochrome b-245 alpha chain [Source:HGNC Symbol;Acc:HGNC:2577]	1175.51	1289.89	1400.29	1395.04
340252	326.449	0.208779	0.133026	1.56946	0.11654	0.818883	340252	ENSG00000173041	ZNF680	zinc finger protein 680 [Source:HGNC Symbol;Acc:HGNC:26897]	332.938	299.742	404.385	373.369
649	427.15	-0.196309	0.125076	-1.56952	0.116528	0.818883	649	ENSG00000168487	BMP1	bone morphogenetic protein 1 [Source:HGNC Symbol;Acc:HGNC:1067]	500.868	504.566	413.335	426.545
8301	2245.95	0.129647	0.0826789	1.56808	0.116862	0.819398	8301	ENSG00000073921	PICALM	phosphatidylinositol binding clathrin assembly protein [Source:HGNC Symbol;Acc:HGNC:15514]	2324.73	2286.03	2569.51	2523.07
10155	5018.46	0.140197	0.0893742	1.56866	0.116728	0.819398	10155	ENSG00000130726	TRIM28	tripartite motif containing 28 [Source:HGNC Symbol;Acc:HGNC:16384]	4725.39	5514.25	5265.14	6176.42
5211	3110.34	-0.120779	0.0770124	-1.5683	0.116811	0.819398	5211	ENSG00000141959	PFKL	phosphofructokinase, liver type [Source:HGNC Symbol;Acc:HGNC:8876]	3490.01	3528.96	3178.94	3239.26
8801	1013.5	-0.162925	0.103907	-1.56799	0.116883	0.819398	8801	ENSG00000172340	SUCLG2	succinate-CoA ligase GDP-forming subunit beta [Source:HGNC Symbol;Acc:HGNC:11450]	1236.84	1099.05	1033.34	1009.23
4059	258.463	0.223699	0.14273	1.56729	0.117047	0.820076	4059	ENSG00000187244	BCAM	basal cell adhesion molecule (Lutheran blood group) [Source:HGNC Symbol;Acc:HGNC:6722]	246.783	237.795	388.925	243.255
148789	861.572	-0.171481	0.109567	-1.56509	0.117563	0.820371	148789	ENSG00000162885	B3GALNT2	beta-1,3-N-acetylgalactosaminyltransferase 2 [Source:HGNC Symbol;Acc:HGNC:28596]	990.053	1002.14	799.82	930.027
23268	1198.79	0.154031	0.0984349	1.5648	0.11763	0.820371	23268	ENSG00000107554	DNMBP	dynamin binding protein [Source:HGNC Symbol;Acc:HGNC:30373]	1163.82	1263.91	1399.48	1352.05
51562	205.745	0.221381	0.141467	1.5649	0.117606	0.820371	51562	ENSG00000151332	MBIP	MAP3K12 binding inhibitory protein 1 [Source:HGNC Symbol;Acc:HGNC:20427]	201.515	186.839	265.25	235.335
125058	1676.31	-0.144593	0.0923776	-1.56524	0.117526	0.820371	125058	ENSG00000167291	TBC1D16	TBC1 domain family member 16 [Source:HGNC Symbol;Acc:HGNC:28356]	1942.14	1884.38	1799.8	1615.67
83608	167.755	-0.225423	0.144045	-1.56495	0.117596	0.820371	83608	ENSG00000141428	C18orf21	chromosome 18 open reading frame 21 [Source:HGNC Symbol;Acc:HGNC:28802]	210.277	203.824	131.812	178.764
54842	192.8	0.222275	0.1419	1.56642	0.117251	0.820371	54842	ENSG00000151690	MFSD6	major facilitator superfamily domain containing 6 [Source:HGNC Symbol;Acc:HGNC:24711]	182.532	179.845	231.891	238.73
8615	1925.16	-0.139332	0.0890262	-1.56507	0.117567	0.820371	8615	ENSG00000138768	USO1	USO1 vesicle transport factor [Source:HGNC Symbol;Acc:HGNC:30904]	2289.68	2094.2	2015.41	1917.76
287	495.993	0.195312	0.124664	1.56671	0.117182	0.820371	287	ENSG00000145362	ANK2	ankyrin 2 [Source:HGNC Symbol;Acc:HGNC:493]	535.914	440.621	582.575	583.813
3976	1092.95	0.163035	0.104216	1.56441	0.117722	0.820541	3976	ENSG00000128342	LIF	LIF interleukin 6 family cytokine [Source:HGNC Symbol;Acc:HGNC:6596]	1187.19	1018.12	1282.31	1234.38
2011	752.2	0.184811	0.11819	1.56368	0.117893	0.82113	2011	ENSG00000072518	MARK2	microtubule affinity regulating kinase 2 [Source:HGNC Symbol;Acc:HGNC:3332]	655.655	833.283	842.129	918.713
97	100.332	-0.223055	0.142667	-1.56347	0.117942	0.82113	97	ENSG00000119640	ACYP1	acylphosphatase 1 [Source:HGNC Symbol;Acc:HGNC:179]	113.9	141.878	98.4518	79.1994
4610	90.1862	0.221811	0.141979	1.56229	0.118221	0.821655	4610	ENSG00000116990	MYCL	MYCL proto-oncogene, bHLH transcription factor [Source:HGNC Symbol;Acc:HGNC:7555]	73.0128	84.9269	110.657	121.062
10501	1587.48	-0.152753	0.0977589	-1.56254	0.11816	0.821655	10501	ENSG00000167680	SEMA6B	semaphorin 6B [Source:HGNC Symbol;Acc:HGNC:10739]	1661.77	1971.3	1603.71	1621.32
79172	411.647	0.207681	0.132928	1.56235	0.118205	0.821655	79172	ENSG00000138092	CENPO	centromere protein O [Source:HGNC Symbol;Acc:HGNC:28152]	362.143	432.627	430.422	553.264
4154	1815.03	0.140843	0.0901798	1.5618	0.118335	0.82198	4154	ENSG00000152601	MBNL1	muscleblind like splicing regulator 1 [Source:HGNC Symbol;Acc:HGNC:6923]	1947.98	1758.49	2054.47	2080.68
101669762	136.502	-0.224435	0.143794	-1.5608	0.11857	0.822669	101669762	nan	nan	nan	194.214	151.869	149.712	93.9078
2987	901.966	0.168983	0.108257	1.56094	0.118538	0.822669	2987	ENSG00000143774	GUK1	guanylate kinase 1 [Source:HGNC Symbol;Acc:HGNC:4693]	839.647	968.166	1018.69	1070.32
3077	398.687	-0.202284	0.129721	-1.55938	0.118906	0.82453	3077	ENSG00000010704	HFE	homeostatic iron regulator [Source:HGNC Symbol;Acc:HGNC:4886]	435.156	507.563	367.771	411.837
79607	280.918	-0.210946	0.135466	-1.55718	0.119427	0.82599	79607	ENSG00000197798	FAM118B	family with sequence similarity 118 member B [Source:HGNC Symbol;Acc:HGNC:26110]	331.478	340.707	276.642	264.752
4285	143.115	-0.22478	0.144295	-1.55779	0.119284	0.82599	4285	ENSG00000027001	MIPEP	mitochondrial intermediate peptidase [Source:HGNC Symbol;Acc:HGNC:7104]	188.373	166.856	126.116	136.902
11158	91.0494	-0.218754	0.140417	-1.55788	0.119261	0.82599	11158	ENSG00000079974	RABL2B	RAB, member of RAS oncogene family like 2B [Source:HGNC Symbol;Acc:HGNC:9800]	109.519	125.892	96.8245	61.0967
5290	640.102	0.178677	0.11474	1.55723	0.119415	0.82599	5290	ENSG00000121879	PIK3CA	phosphatidylinositol-4,5-bisphosphate 3-kinase catalytic subunit alpha [Source:HGNC Symbol;Acc:HGNC:8975]	633.751	642.447	775.41	713.926
80155	1745.92	0.139703	0.0897224	1.55706	0.119457	0.82599	80155	ENSG00000164134	NAA15	N-alpha-acetyltransferase 15, NatA auxiliary subunit [Source:HGNC Symbol;Acc:HGNC:30782]	1730.4	1832.42	1935.68	2044.48
92659	57.3564	0.206825	0.132866	1.55664	0.119556	0.826204	92659	ENSG00000265688	MAFG-DT	MAFG divergent transcript [Source:HGNC Symbol;Acc:HGNC:43649]	48.1884	46.9596	87.0607	65.6224
6712	448.214	0.194769	0.125299	1.55443	0.120081	0.827011	6712	ENSG00000173898	SPTBN2	spectrin beta, non-erythrocytic 2 [Source:HGNC Symbol;Acc:HGNC:11276]	442.457	437.623	496.327	560.053
29109	547.943	0.18564	0.119386	1.55496	0.119956	0.827011	29109	ENSG00000135723	FHOD1	formin homology 2 domain containing 1 [Source:HGNC Symbol;Acc:HGNC:17905]	527.152	557.52	615.121	667.538
11322	184.007	0.221545	0.142551	1.55414	0.12015	0.827011	11322	ENSG00000141524	TMC6	transmembrane channel like 6 [Source:HGNC Symbol;Acc:HGNC:18021]	178.151	166.856	218.059	231.941
65258	116.26	0.223389	0.143665	1.55493	0.119963	0.827011	65258	ENSG00000154889	MPPE1	metallophosphoesterase 1 [Source:HGNC Symbol;Acc:HGNC:15988]	96.3769	110.905	125.302	169.713
3069	13456.5	-0.097854	0.0629368	-1.5548	0.119994	0.827011	3069	ENSG00000115677	HDLBP	high density lipoprotein binding protein [Source:HGNC Symbol;Acc:HGNC:4857]	15179.4	14912.2	14068.8	13974.2
839	88.4373	0.220085	0.141592	1.55436	0.120099	0.827011	839	ENSG00000138794	CASP6	caspase 6 [Source:HGNC Symbol;Acc:HGNC:1507]	68.632	85.926	115.539	112.011
56929	363.616	0.202664	0.130283	1.55557	0.119811	0.827011	56929	ENSG00000145780	FEM1C	fem-1 homolog C [Source:HGNC Symbol;Acc:HGNC:16933]	370.905	337.709	416.59	445.779
7741	175.638	0.223714	0.144007	1.5535	0.120304	0.827602	7741	ENSG00000197062	ZSCAN26	zinc finger and SCAN domain containing 26 [Source:HGNC Symbol;Acc:HGNC:12978]	144.565	178.846	188.767	246.65
4041	1067.05	0.155976	0.100543	1.55134	0.120821	0.828701	4041	ENSG00000162337	LRP5	LDL receptor related protein 5 [Source:HGNC Symbol;Acc:HGNC:6697]	1101.03	1058.09	1192.81	1258.14
23102	337.526	-0.209895	0.135204	-1.55243	0.120558	0.828701	23102	ENSG00000167202	TBC1D2B	TBC1 domain family member 2B [Source:HGNC Symbol;Acc:HGNC:29183]	369.445	435.625	292.101	360.923
11214	1134.11	0.152047	0.0980424	1.55083	0.120942	0.828701	11214	ENSG00000170776	AKAP13	A-kinase anchoring protein 13 [Source:HGNC Symbol;Acc:HGNC:371]	1150.68	1149.01	1283.13	1316.97
81037	438.01	-0.194893	0.12562	-1.55145	0.120793	0.828701	81037	ENSG00000049656	CLPTM1L	CLPTM1 like [Source:HGNC Symbol;Acc:HGNC:24308]	534.454	496.572	410.894	450.305
54557	295.73	0.208616	0.134401	1.55219	0.120617	0.828701	54557	ENSG00000197860	SGTB	small glutamine rich tetratricopeptide repeat containing beta [Source:HGNC Symbol;Acc:HGNC:23567]	286.21	284.755	345.802	360.923
27039	25.1851	0.162107	0.104504	1.5512	0.120853	0.828701	27039	ENSG00000078795	PKD2L2	polycystin 2 like 2, transient receptor potential cation channel [Source:HGNC Symbol;Acc:HGNC:9012]	11.682	22.9802	44.7508	29.4169
10112	1124.64	-0.171408	0.110522	-1.55089	0.120928	0.828701	10112	ENSG00000112984	KIF20A	kinesin family member 20A [Source:HGNC Symbol;Acc:HGNC:9787]	1169.66	1429.77	1043.91	1215.14
10197	2411.19	0.14511	0.0935871	1.55053	0.121014	0.828729	10197	ENSG00000131467	PSME3	proteasome activator subunit 3 [Source:HGNC Symbol;Acc:HGNC:9570]	2314.51	2589.77	2539.41	2973.37
23309	958.64	0.160294	0.103417	1.54997	0.12115	0.829189	23309	ENSG00000127511	SIN3B	SIN3 transcription regulator family member B [Source:HGNC Symbol;Acc:HGNC:19354]	934.564	999.14	1119.58	1088.43
80279	885.19	-0.170253	0.109891	-1.54929	0.121312	0.829829	80279	ENSG00000108465	CDK5RAP3	CDK5 regulatory subunit associated protein 3 [Source:HGNC Symbol;Acc:HGNC:18673]	1112.71	937.193	886.067	888.165
55785	482.879	-0.192763	0.124464	-1.54875	0.121442	0.830032	55785	ENSG00000180263	FGD6	FYVE, RhoGEF and PH domain containing 6 [Source:HGNC Symbol;Acc:HGNC:21740]	614.768	521.551	482.495	467.276
3572	1282.29	0.147721	0.0953899	1.5486	0.121478	0.830032	3572	ENSG00000134352	IL6ST	interleukin 6 signal transducer [Source:HGNC Symbol;Acc:HGNC:6021]	1298.17	1307.87	1433.65	1500.26
54059	184.88	-0.220824	0.142633	-1.5482	0.121575	0.830224	54059	ENSG00000182362	YBEY	ybeY metalloendoribonuclease [Source:HGNC Symbol;Acc:HGNC:1299]	236.561	215.814	182.258	164.056
64429	498.61	0.187469	0.121154	1.54736	0.121777	0.830668	64429	ENSG00000023041	ZDHHC6	zinc finger DHHC-type palmitoyltransferase 6 [Source:HGNC Symbol;Acc:HGNC:19160]	481.884	503.566	573.624	595.127
57184	492.351	-0.192761	0.124566	-1.54746	0.121752	0.830668	57184	ENSG00000178761	FAM219B	family with sequence similarity 219 member B [Source:HGNC Symbol;Acc:HGNC:24695]	626.45	532.541	505.278	462.751
115209	350.571	-0.203235	0.131411	-1.54657	0.121968	0.831309	115209	ENSG00000162600	OMA1	OMA1 zinc metallopeptidase [Source:HGNC Symbol;Acc:HGNC:29661]	442.457	390.664	349.87	331.506
9693	314.257	0.206964	0.133836	1.5464	0.122008	0.831309	9693	ENSG00000109756	RAPGEF2	Rap guanine nucleotide exchange factor 2 [Source:HGNC Symbol;Acc:HGNC:16854]	324.177	284.755	379.975	368.843
51755	2201.11	0.129653	0.0839593	1.54424	0.122531	0.832073	51755	ENSG00000167258	CDK12	cyclin dependent kinase 12 [Source:HGNC Symbol;Acc:HGNC:24224]	2197.68	2318	2509.3	2484.6
9902	938.328	0.163079	0.105601	1.5443	0.122517	0.832073	9902	ENSG00000011028	MRC2	mannose receptor C type 2 [Source:HGNC Symbol;Acc:HGNC:16875]	995.894	896.228	1107.38	1054.48
83891	243.016	0.21758	0.140872	1.54452	0.122463	0.832073	83891	ENSG00000109762	SNX25	sorting nexin 25 [Source:HGNC Symbol;Acc:HGNC:21883]	259.925	201.826	318.951	269.278
6722	1179.74	-0.150854	0.0976333	-1.5451	0.122321	0.832073	6722	ENSG00000112658	SRF	serum response factor [Source:HGNC Symbol;Acc:HGNC:11291]	1312.77	1386.81	1209.09	1187.99
83744	178.329	0.221304	0.143205	1.54536	0.122258	0.832073	83744	ENSG00000127081	ZNF484	zinc finger protein 484 [Source:HGNC Symbol;Acc:HGNC:23385]	170.85	161.861	200.158	237.598
7357	715.213	-0.173096	0.112046	-1.54487	0.122379	0.832073	7357	ENSG00000148154	UGCG	UDP-glucose ceramide glucosyltransferase [Source:HGNC Symbol;Acc:HGNC:12524]	795.839	860.259	694.858	738.817
5993	1034.93	-0.157396	0.101976	-1.54346	0.12272	0.832154	5993	ENSG00000143390	RFX5	regulatory factor X5 [Source:HGNC Symbol;Acc:HGNC:9986]	1179.89	1197.97	1091.92	1001.31
7155	1914.98	-0.142341	0.0922294	-1.54334	0.122749	0.832154	7155	ENSG00000077097	TOP2B	DNA topoisomerase II beta [Source:HGNC Symbol;Acc:HGNC:11990]	2340.79	2027.25	1960.09	1944.91
3148	2194.69	-0.133367	0.0863996	-1.5436	0.122684	0.832154	3148	ENSG00000164104	HMGB2	high mobility group box 2 [Source:HGNC Symbol;Acc:HGNC:5000]	2369.99	2608.75	2231.85	2270.76
54986	57.4473	-0.204968	0.132839	-1.54298	0.122837	0.832286	54986	ENSG00000168038	ULK4	unc-51 like kinase 4 [Source:HGNC Symbol;Acc:HGNC:15784]	86.1551	66.9424	52.0737	42.994
284119	5938.88	-0.120549	0.0781855	-1.54184	0.123113	0.832764	284119	ENSG00000177469	CAVIN1	caveolae associated protein 1 [Source:HGNC Symbol;Acc:HGNC:9688]	6236.75	7162.83	6117.03	6140.22
55686	165.802	-0.22197	0.143942	-1.54208	0.123055	0.832764	55686	ENSG00000118242	MREG	melanoregulin [Source:HGNC Symbol;Acc:HGNC:25478]	230.72	178.846	156.221	150.479
727699	21.1911	-0.145143	0.0941199	-1.54211	0.123048	0.832764	727699	ENSG00000234880	LINC00163	long intergenic non-protein coding RNA 163 [Source:HGNC Symbol;Acc:HGNC:33165]	20.4436	43.9621	20.3413	6.78852
8073	3590.25	-0.117398	0.0761744	-1.54118	0.123274	0.833387	8073	ENSG00000184007	PTP4A2	protein tyrosine phosphatase 4A2 [Source:HGNC Symbol;Acc:HGNC:9635]	3939.77	4150.43	3675.26	3745
84950	656.514	0.175112	0.113687	1.5403	0.123487	0.833896	84950	ENSG00000134748	PRPF38A	pre-mRNA processing factor 38A [Source:HGNC Symbol;Acc:HGNC:25930]	654.194	656.435	737.168	788.6
27316	4292.48	-0.112462	0.0730116	-1.54034	0.123479	0.833896	27316	ENSG00000147274	RBMX	RNA binding motif protein X-linked [Source:HGNC Symbol;Acc:HGNC:9910]	4918.14	4738.92	4464.51	4422.72
7384	1694.21	-0.145645	0.0945936	-1.53969	0.123636	0.833976	7384	ENSG00000010256	UQCRC1	ubiquinol-cytochrome c reductase core protein 1 [Source:HGNC Symbol;Acc:HGNC:12585]	1883.73	1981.29	1611.03	1843.08
8974	356.909	0.201288	0.130731	1.53971	0.12363	0.833976	8974	ENSG00000072682	P4HA2	prolyl 4-hydroxylase subunit alpha 2 [Source:HGNC Symbol;Acc:HGNC:8547]	353.382	341.706	401.13	445.779
37	2445.32	-0.124985	0.0812269	-1.53871	0.123875	0.834659	37	ENSG00000072778	ACADVL	acyl-CoA dehydrogenase very long chain [Source:HGNC Symbol;Acc:HGNC:92]	2799.31	2731.65	2541.85	2491.39
10248	450.461	0.192301	0.12497	1.53878	0.123858	0.834659	10248	ENSG00000172336	POP7	POP7 homolog, ribonuclease P/MRP subunit [Source:HGNC Symbol;Acc:HGNC:19949]	420.554	464.6	513.414	547.607
166929	243.811	0.213127	0.138572	1.53802	0.124044	0.835334	166929	ENSG00000164023	SGMS2	sphingomyelin synthase 2 [Source:HGNC Symbol;Acc:HGNC:28395]	229.26	236.796	306.747	280.592
83759	147.396	0.221928	0.144393	1.53697	0.124301	0.835734	83759	ENSG00000173914	RBM4B	RNA binding motif protein 4B [Source:HGNC Symbol;Acc:HGNC:28842]	131.423	138.88	211.549	155.005
100131089	39.3112	-0.186597	0.12148	-1.53604	0.12453	0.835734	100131089	ENSG00000248508	SRP14-AS1	SRP14 antisense RNA1 (head to head) [Source:HGNC Symbol;Acc:HGNC:48619]	51.1089	56.951	24.4095	37.3369
23589	332.662	0.2047	0.133296	1.53568	0.124616	0.835734	23589	ENSG00000153048	CARHSP1	calcium regulated heat stable protein 1 [Source:HGNC Symbol;Acc:HGNC:17150]	300.813	342.705	375.093	418.625
7716	632.941	0.178468	0.116087	1.53736	0.124205	0.835734	7716	ENSG00000136451	VEZF1	vascular endothelial zinc finger 1 [Source:HGNC Symbol;Acc:HGNC:12949]	636.671	623.463	694.858	779.548
6205	7856.71	-0.107672	0.0701162	-1.53562	0.124632	0.835734	6205	ENSG00000142534	RPS11	ribosomal protein S11 [Source:HGNC Symbol;Acc:HGNC:10384]	9109.07	8530.65	7964.02	8338.56
54675	433.782	-0.192701	0.125495	-1.53553	0.124654	0.835734	54675	ENSG00000088766	CRLS1	cardiolipin synthase 1 [Source:HGNC Symbol;Acc:HGNC:16148]	528.613	491.577	412.521	441.254
79183	611.922	0.179671	0.116947	1.53635	0.124453	0.835734	79183	ENSG00000124120	TTPAL	alpha tocopherol transfer protein like [Source:HGNC Symbol;Acc:HGNC:16114]	592.864	623.463	676.144	751.263
55357	1066.32	-0.158614	0.103276	-1.53582	0.124582	0.835734	55357	ENSG00000095383	TBC1D2	TBC1 domain family member 2 [Source:HGNC Symbol;Acc:HGNC:18026]	1174.05	1276.9	1131.79	1023.93
1033	622.366	-0.180474	0.117668	-1.53376	0.125089	0.837918	1033	ENSG00000100526	CDKN3	cyclin dependent kinase inhibitor 3 [Source:HGNC Symbol;Acc:HGNC:1791]	674.638	773.334	598.034	642.646
84132	469.074	0.191109	0.124611	1.53364	0.125118	0.837918	84132	ENSG00000106346	USP42	ubiquitin specific peptidase 42 [Source:HGNC Symbol;Acc:HGNC:20068]	429.315	493.575	566.302	537.424
9906	563.095	-0.182649	0.119146	-1.53298	0.12528	0.83808	9906	ENSG00000215790	SLC35E2A	solute carrier family 35 member E2A [Source:HGNC Symbol;Acc:HGNC:20863]	616.228	696.4	556.538	563.447
51759	728.974	-0.173945	0.113448	-1.53326	0.125212	0.83808	51759	ENSG00000136819	C9orf78	chromosome 9 open reading frame 78 [Source:HGNC Symbol;Acc:HGNC:24932]	804.601	886.237	770.528	687.903
65250	945.768	0.167054	0.109005	1.53254	0.12539	0.838351	65250	ENSG00000197603	CPLANE1	ciliogenesis and planar polarity effector 1 [Source:HGNC Symbol;Acc:HGNC:25801]	1019.26	883.239	1152.94	1030.72
2288	3927.56	0.119845	0.0782941	1.5307	0.125843	0.838608	2288	ENSG00000004478	FKBP4	FKBP prolyl isomerase 4 [Source:HGNC Symbol;Acc:HGNC:3720]	4004.02	4090.48	4223.67	4650.14
4621	97.3598	-0.216439	0.141387	-1.53083	0.125812	0.838608	4621	ENSG00000109063	MYH3	myosin heavy chain 3 [Source:HGNC Symbol;Acc:HGNC:7573]	124.122	125.892	104.961	65.6224
51512	648.049	0.181634	0.118587	1.53165	0.125609	0.838608	51512	ENSG00000075218	GTSE1	G2 and S-phase expressed 1 [Source:HGNC Symbol;Acc:HGNC:13698]	594.324	690.406	709.504	805.571
1665	2166.05	0.138682	0.09053	1.53189	0.125549	0.838608	1665	ENSG00000109606	DHX15	DEAH-box helicase 15 [Source:HGNC Symbol;Acc:HGNC:2738]	2130.51	2290.03	2314.84	2622.63
100422885	59.2579	-0.206193	0.134642	-1.53141	0.125668	0.838608	100422885	ENSG00000283498	MIR1244-2	microRNA 1244-2 [Source:HGNC Symbol;Acc:HGNC:38321]	80.3141	75.9346	48.8191	50.9139
1515	287.725	0.212396	0.138722	1.53109	0.125747	0.838608	1515	ENSG00000136943	CTSV	cathepsin V [Source:HGNC Symbol;Acc:HGNC:2538]	255.545	292.748	301.051	393.734
6790	1635.98	-0.140609	0.0919174	-1.52973	0.126083	0.838822	6790	ENSG00000087586	AURKA	aurora kinase A [Source:HGNC Symbol;Acc:HGNC:11393]	1826.78	1897.37	1598.83	1744.65
134549	220.734	0.214712	0.140355	1.52978	0.126071	0.838822	134549	ENSG00000164403	SHROOM1	shroom family member 1 [Source:HGNC Symbol;Acc:HGNC:24084]	197.135	221.809	273.387	261.358
10807	1065.92	-0.153244	0.100166	-1.52991	0.126039	0.838822	10807	ENSG00000165689	ENTR1	endosome associated trafficking regulator 1 [Source:HGNC Symbol;Acc:HGNC:10667]	1193.03	1249.92	1098.43	1063.53
54663	673.057	-0.175426	0.11481	-1.52797	0.12652	0.840814	54663	ENSG00000133316	WDR74	WD repeat domain 74 [Source:HGNC Symbol;Acc:HGNC:25529]	735.969	826.289	694.858	650.566
283624	220.291	0.215934	0.141301	1.52819	0.126465	0.840814	283624	ENSG00000258441	LINC00641	long intergenic non-protein coding RNA 641 [Source:HGNC Symbol;Acc:HGNC:27511]	229.26	188.837	284.778	248.912
518	1826.44	0.156932	0.102727	1.52766	0.126596	0.840858	518	ENSG00000154518	ATP5MC3	ATP synthase membrane subunit c locus 3 [Source:HGNC Symbol;Acc:HGNC:843]	1739.16	1948.32	1871.4	2331.86
54545	1074.44	0.153427	0.100458	1.52728	0.126692	0.841032	54545	ENSG00000150712	MTMR12	myotubularin related protein 12 [Source:HGNC Symbol;Acc:HGNC:18191]	1115.64	1061.09	1202.58	1262.66
23185	2149.44	0.132197	0.0866273	1.52605	0.126998	0.841226	23185	ENSG00000107929	LARP4B	La ribonucleoprotein 4B [Source:HGNC Symbol;Acc:HGNC:28987]	2102.77	2299.02	2401.09	2483.47
5681	852.241	0.183957	0.120528	1.52625	0.126947	0.841226	5681	ENSG00000159792	PSKH1	protein serine kinase H1 [Source:HGNC Symbol;Acc:HGNC:9529]	719.906	965.169	924.308	1072.59
4066	38.595	0.165646	0.108505	1.52663	0.126854	0.841226	4066	ENSG00000104903	LYL1	LYL1 basic helix-loop-helix family member [Source:HGNC Symbol;Acc:HGNC:6734]	8.76153	45.9604	52.0737	59.9653
389538	121.992	0.220014	0.144165	1.52613	0.126979	0.841226	389538	nan	nan	nan	96.3769	123.893	147.271	159.53
159195	1064.42	-0.156371	0.102693	-1.5227	0.127833	0.841437	159195	ENSG00000166348	USP54	ubiquitin specific peptidase 54 [Source:HGNC Symbol;Acc:HGNC:23513]	1267.5	1178.98	1126.91	1025.07
80351	1155.66	0.157875	0.103534	1.52486	0.127293	0.841437	80351	ENSG00000107854	TNKS2	tankyrase 2 [Source:HGNC Symbol;Acc:HGNC:15677]	1257.28	1079.07	1286.38	1370.15
2059	1007.48	0.156632	0.102741	1.52453	0.127376	0.841437	2059	ENSG00000151491	EPS8	epidermal growth factor receptor pathway substrate 8 [Source:HGNC Symbol;Acc:HGNC:3420]	992.974	1042.1	1117.14	1200.44
5571	593.866	-0.179921	0.117946	-1.52545	0.127148	0.841437	5571	ENSG00000181929	PRKAG1	protein kinase AMP-activated non-catalytic subunit gamma 1 [Source:HGNC Symbol;Acc:HGNC:9385]	646.893	735.367	597.22	586.075
55591	903.303	0.166132	0.109069	1.52319	0.127711	0.841437	55591	ENSG00000028203	VEZT	vezatin, adherens junctions transmembrane protein [Source:HGNC Symbol;Acc:HGNC:18258]	833.806	979.157	1069.14	1020.54
23588	347.779	-0.201335	0.132064	-1.52452	0.127379	0.841437	23588	ENSG00000165516	KLHDC2	kelch domain containing 2 [Source:HGNC Symbol;Acc:HGNC:20231]	410.332	415.642	365.33	311.14
9894	366.023	-0.206589	0.135558	-1.52399	0.127511	0.841437	9894	ENSG00000100726	TELO2	telomere maintenance 2 [Source:HGNC Symbol;Acc:HGNC:29099]	369.445	503.566	376.721	331.506
197258	284.401	-0.20652	0.135621	-1.52277	0.127816	0.841437	197258	ENSG00000157353	FCSK	fucose kinase [Source:HGNC Symbol;Acc:HGNC:29500]	335.859	343.704	288.846	260.227
22905	570.771	0.178222	0.117007	1.52317	0.127716	0.841437	22905	ENSG00000072134	EPN2	epsin 2 [Source:HGNC Symbol;Acc:HGNC:18639]	570.96	565.513	657.43	672.063
163033	260.093	0.21282	0.139776	1.52259	0.127862	0.841437	163033	ENSG00000218891	ZNF579	zinc finger protein 579 [Source:HGNC Symbol;Acc:HGNC:26646]	277.449	218.812	288.033	339.426
85378	473.994	-0.190866	0.125218	-1.52426	0.127443	0.841437	85378	ENSG00000128159	TUBGCP6	tubulin gamma complex associated protein 6 [Source:HGNC Symbol;Acc:HGNC:18127]	595.784	519.553	492.259	440.122
5019	582.956	0.178296	0.117046	1.52331	0.127682	0.841437	5019	ENSG00000083720	OXCT1	3-oxoacid CoA-transferase 1 [Source:HGNC Symbol;Acc:HGNC:8527]	559.278	600.483	672.076	686.772
23352	8011.13	0.104921	0.0689891	1.52083	0.128302	0.842503	23352	ENSG00000127481	UBR4	ubiquitin protein ligase E3 component n-recognin 4 [Source:HGNC Symbol;Acc:HGNC:30313]	8539.57	8089.03	8802.9	9179.21
1130	1090.8	-0.160557	0.105534	-1.52137	0.128167	0.842503	1130	ENSG00000143669	LYST	lysosomal trafficking regulator [Source:HGNC Symbol;Acc:HGNC:1968]	1328.83	1184.98	1172.47	1026.2
4849	146.211	0.219417	0.144221	1.52139	0.128161	0.842503	4849	ENSG00000088038	CNOT3	CCR4-NOT transcription complex subunit 3 [Source:HGNC Symbol;Acc:HGNC:7879]	125.582	138.88	143.203	224.021
7096	18.5509	0.147255	0.0968143	1.52101	0.128258	0.842503	7096	ENSG00000174125	TLR1	toll like receptor 1 [Source:HGNC Symbol;Acc:HGNC:11847]	10.2218	13.988	27.6642	28.2855
105370295	36.2546	-0.177815	0.116951	-1.52042	0.128404	0.842718	105370295	ENSG00000287376	AL359538.3	novel transcript	62.791	38.9664	33.3597	21.497
55746	1238.1	-0.147752	0.0972174	-1.51981	0.12856	0.843282	55746	ENSG00000069248	NUP133	nucleoporin 133 [Source:HGNC Symbol;Acc:HGNC:18016]	1441.27	1388.8	1216.41	1302.26
80776	42.1796	-0.186922	0.123035	-1.51925	0.128699	0.843284	80776	ENSG00000123810	B9D2	B9 domain containing 2 [Source:HGNC Symbol;Acc:HGNC:28636]	59.8705	55.9518	41.4962	24.8912
7690	611.02	-0.177928	0.117113	-1.51928	0.128691	0.843284	7690	ENSG00000172262	ZNF131	zinc finger protein 131 [Source:HGNC Symbol;Acc:HGNC:12915]	708.224	714.385	646.853	570.236
1892	1860.03	-0.164423	0.108254	-1.51886	0.128797	0.843469	1892	ENSG00000127884	ECHS1	enoyl-CoA hydratase, short chain 1 [Source:HGNC Symbol;Acc:HGNC:3151]	1918.78	2366.96	1659.85	2089.73
84280	571.13	0.180203	0.119015	1.51413	0.129994	0.84383	84280	ENSG00000148925	BTBD10	BTB domain containing 10 [Source:HGNC Symbol;Acc:HGNC:21445]	543.215	591.491	698.113	634.727
80227	287.315	-0.206703	0.136412	-1.51528	0.1297	0.84383	80227	ENSG00000175575	PAAF1	proteasomal ATPase associated factor 1 [Source:HGNC Symbol;Acc:HGNC:25687]	375.286	312.731	278.269	274.935
10635	505.49	0.185703	0.122506	1.51587	0.129552	0.84383	10635	ENSG00000111247	RAD51AP1	RAD51 associated protein 1 [Source:HGNC Symbol;Acc:HGNC:16956]	521.311	478.588	560.606	623.412
283314	591.999	0.191164	0.126144	1.51544	0.12966	0.84383	283314	ENSG00000205885	C1RL-AS1	C1RL antisense RNA 1 [Source:HGNC Symbol;Acc:HGNC:27461]	610.387	556.521	795.751	595.127
4637	3519.43	-0.129623	0.0856647	-1.51315	0.130243	0.84383	4637	ENSG00000092841	MYL6	myosin light chain 6 [Source:HGNC Symbol;Acc:HGNC:7587]	3744.1	4227.36	3422.22	3810.62
10490	434.436	-0.190122	0.12522	-1.5183	0.128938	0.84383	10490	ENSG00000100568	VTI1B	vesicle transport through interaction with t-SNAREs 1B [Source:HGNC Symbol;Acc:HGNC:17793]	531.533	489.578	433.676	422.02
79029	176.725	-0.217672	0.143741	-1.51433	0.129941	0.84383	79029	ENSG00000171763	SPATA5L1	spermatogenesis associated 5 like 1 [Source:HGNC Symbol;Acc:HGNC:28762]	230.72	202.825	143.203	186.684
9564	1311.95	-0.151906	0.100387	-1.51321	0.130227	0.84383	9564	ENSG00000050820	BCAR1	BCAR1 scaffold protein, Cas family member [Source:HGNC Symbol;Acc:HGNC:971]	1387.24	1616.61	1357.17	1306.79
10743	1013.37	0.153633	0.101453	1.51432	0.129944	0.84383	10743	ENSG00000108557	RAI1	retinoic acid induced 1 [Source:HGNC Symbol;Acc:HGNC:9834]	998.815	1052.09	1156.2	1171.02
114876	760.132	-0.169687	0.111916	-1.5162	0.12947	0.84383	114876	ENSG00000141447	OSBPL1A	oxysterol binding protein like 1A [Source:HGNC Symbol;Acc:HGNC:16398]	938.944	822.292	777.037	745.606
126299	230.431	0.211586	0.139735	1.51419	0.129977	0.84383	126299	ENSG00000131116	ZNF428	zinc finger protein 428 [Source:HGNC Symbol;Acc:HGNC:20804]	205.896	232.8	271.76	285.118
64342	336.458	-0.19906	0.131451	-1.51432	0.129944	0.84383	64342	ENSG00000118960	HS1BP3	HCLS1 binding protein 3 [Source:HGNC Symbol;Acc:HGNC:24979]	405.951	391.663	336.852	319.06
7841	1278.94	-0.151331	0.0999658	-1.51382	0.13007	0.84383	7841	ENSG00000115275	MOGS	mannosyl-oligosaccharide glucosidase [Source:HGNC Symbol;Acc:HGNC:24862]	1559.55	1372.82	1339.27	1253.61
22934	569.9	-0.180971	0.119476	-1.51471	0.129847	0.84383	22934	ENSG00000153574	RPIA	ribose 5-phosphate isomerase A [Source:HGNC Symbol;Acc:HGNC:10297]	686.32	642.447	531.314	601.915
54888	2508.32	0.131166	0.0866665	1.51346	0.130164	0.84383	54888	ENSG00000037474	NSUN2	NOP2/Sun RNA methyltransferase 2 [Source:HGNC Symbol;Acc:HGNC:25994]	2422.56	2715.66	2764.79	2933.77
54463	34.1047	0.173542	0.114331	1.5179	0.12904	0.84383	54463	ENSG00000154153	RETREG1	reticulophagy regulator 1 [Source:HGNC Symbol;Acc:HGNC:25964]	18.9833	31.9725	60.2102	36.2054
8697	829.924	-0.164112	0.10836	-1.51451	0.129898	0.84383	8697	ENSG00000094880	CDC23	cell division cycle 23 [Source:HGNC Symbol;Acc:HGNC:1724]	987.133	927.202	799.82	871.193
54784	179.821	0.216129	0.142815	1.51335	0.130192	0.84383	54784	ENSG00000160993	ALKBH4	alkB homolog 4, lysine demethylase [Source:HGNC Symbol;Acc:HGNC:21900]	172.31	165.857	229.45	209.313
26986	16446.4	-0.11031	0.0728594	-1.51402	0.130022	0.84383	26986	ENSG00000070756	PABPC1	poly(A) binding protein cytoplasmic 1 [Source:HGNC Symbol;Acc:HGNC:8554]	18907.4	18063.4	18138.7	15942.8
10244	326.693	0.205097	0.135305	1.51581	0.129566	0.84383	10244	ENSG00000136933	RABEPK	Rab9 effector protein with kelch motifs [Source:HGNC Symbol;Acc:HGNC:16896]	294.972	334.712	350.684	431.071
7376	583.839	0.178757	0.118162	1.51281	0.130327	0.843925	7376	ENSG00000131408	NR1H2	nuclear receptor subfamily 1 group H member 2 [Source:HGNC Symbol;Acc:HGNC:7965]	544.675	615.47	677.772	684.509
128272	559.418	0.180548	0.119385	1.51231	0.130455	0.844303	128272	ENSG00000142632	ARHGEF19	Rho guanine nucleotide exchange factor 19 [Source:HGNC Symbol;Acc:HGNC:26604]	538.834	572.507	686.722	618.887
205	1778.21	-0.143054	0.0946436	-1.5115	0.13066	0.844917	205	ENSG00000162433	AK4	adenylate kinase 4 [Source:HGNC Symbol;Acc:HGNC:363]	1955.28	2097.19	1689.14	1940.39
391356	145.128	0.218171	0.144351	1.51139	0.130689	0.844917	391356	ENSG00000184924	PTRHD1	peptidyl-tRNA hydrolase domain containing 1 [Source:HGNC Symbol;Acc:HGNC:33782]	121.201	145.874	193.649	166.319
90634	66.771	-0.203804	0.134935	-1.51039	0.130945	0.845672	90634	ENSG00000139597	N4BP2L1	NEDD4 binding protein 2 like 1 [Source:HGNC Symbol;Acc:HGNC:25037]	102.218	73.9363	65.9058	46.3882
55014	565.635	0.17895	0.118479	1.5104	0.130942	0.845672	55014	ENSG00000136874	STX17	syntaxin 17 [Source:HGNC Symbol;Acc:HGNC:11432]	579.721	546.529	685.095	632.464
254263	21.4828	0.148206	0.0981649	1.50976	0.131104	0.845801	254263	ENSG00000174871	CNIH2	cornichon family AMPA receptor auxiliary protein 2 [Source:HGNC Symbol;Acc:HGNC:28744]	7.30128	20.9819	31.7324	32.8112
81893	37.6279	0.183353	0.121431	1.50993	0.13106	0.845801	81893	nan	nan	nan	32.1256	26.9768	53.701	49.7825
58485	716.473	0.169194	0.112129	1.50892	0.131319	0.846288	58485	ENSG00000170043	TRAPPC1	trafficking protein particle complex 1 [Source:HGNC Symbol;Acc:HGNC:19894]	684.86	749.355	810.397	850.828
55777	221.736	0.212713	0.140959	1.50904	0.131289	0.846288	55777	ENSG00000204406	MBD5	methyl-CpG binding domain protein 5 [Source:HGNC Symbol;Acc:HGNC:20444]	219.038	202.825	292.915	243.255
6314	374.619	0.206641	0.137019	1.50812	0.131524	0.847154	6314	ENSG00000163635	ATXN7	ataxin 7 [Source:HGNC Symbol;Acc:HGNC:10560]	343.16	378.674	531.314	365.449
51426	526.734	0.191039	0.126724	1.50752	0.131679	0.847702	51426	ENSG00000122008	POLK	DNA polymerase kappa [Source:HGNC Symbol;Acc:HGNC:9183]	591.404	446.615	614.307	623.412
55798	605.949	-0.173862	0.11543	-1.50621	0.132012	0.849401	55798	ENSG00000165055	METTL2B	methyltransferase like 2B [Source:HGNC Symbol;Acc:HGNC:18272]	699.462	707.391	619.189	591.733
1650	3508.04	-0.114344	0.0761241	-1.50207	0.133079	0.849619	1650	ENSG00000244038	DDOST	dolichyl-diphosphooligosaccharide--protein glycosyltransferase non-catalytic subunit [Source:HGNC Symbol;Acc:HGNC:2728]	3979.2	3918.63	3547.52	3709.93
23318	1115.04	0.15164	0.100837	1.50381	0.132629	0.849619	23318	ENSG00000134744	TUT4	terminal uridylyl transferase 4 [Source:HGNC Symbol;Acc:HGNC:28981]	1188.65	1073.08	1263.6	1292.08
23032	861.586	0.161342	0.107334	1.50318	0.132792	0.849619	23032	ENSG00000077254	USP33	ubiquitin specific peptidase 33 [Source:HGNC Symbol;Acc:HGNC:20059]	846.948	887.236	949.531	1038.64
653464	173.967	-0.215856	0.143579	-1.5034	0.132737	0.849619	653464	ENSG00000171943	SRGAP2C	SLIT-ROBO Rho GTPase activating protein 2C [Source:HGNC Symbol;Acc:HGNC:30584]	229.26	197.83	177.376	147.085
6273	87.9967	0.20083	0.133769	1.50131	0.133275	0.849619	6273	ENSG00000196754	S100A2	S100 calcium binding protein A2 [Source:HGNC Symbol;Acc:HGNC:10492]	49.6487	96.9166	79.7379	153.873
1316	3030.92	-0.125445	0.0833394	-1.50523	0.132264	0.849619	1316	ENSG00000067082	KLF6	Kruppel like factor 6 [Source:HGNC Symbol;Acc:HGNC:2235]	3552.8	3308.15	3270.07	2963.19
90993	560.988	0.19344	0.12888	1.50093	0.133373	0.849619	90993	ENSG00000157613	CREB3L1	cAMP responsive element binding protein 3 like 1 [Source:HGNC Symbol;Acc:HGNC:18856]	512.55	587.494	764.832	558.921
25921	1692.04	0.135255	0.0901148	1.50092	0.133376	0.849619	25921	ENSG00000156599	ZDHHC5	zinc finger DHHC-type palmitoyltransferase 5 [Source:HGNC Symbol;Acc:HGNC:18472]	1670.53	1788.46	1894.99	1956.22
4221	1042.21	0.159869	0.106283	1.50418	0.132534	0.849619	4221	ENSG00000133895	MEN1	menin 1 [Source:HGNC Symbol;Acc:HGNC:7010]	957.928	1141.02	1197.7	1206.09
7132	2915.15	0.118533	0.0788606	1.50307	0.132821	0.849619	7132	ENSG00000067182	TNFRSF1A	TNF receptor superfamily member 1A [Source:HGNC Symbol;Acc:HGNC:11916]	2964.32	3048.38	3353.87	3227.94
83985	580.533	-0.180656	0.12004	-1.50496	0.132335	0.849619	83985	ENSG00000169682	SPNS1	sphingolipid transporter 1 (putative) [Source:HGNC Symbol;Acc:HGNC:30621]	654.194	700.397	621.63	531.767
6830	3566.56	0.117114	0.078028	1.50092	0.133377	0.849619	6830	ENSG00000109111	SUPT6H	SPT6 homolog, histone chaperone and transcription elongation factor [Source:HGNC Symbol;Acc:HGNC:11470]	3560.1	3797.73	3923.43	4127.42
55006	163.817	-0.215689	0.143538	-1.50266	0.132926	0.849619	55006	ENSG00000171103	TRMT61B	tRNA methyltransferase 61B [Source:HGNC Symbol;Acc:HGNC:26070]	200.055	200.827	147.271	159.53
140706	21.3528	-0.151589	0.100875	-1.50275	0.132905	0.849619	140706	ENSG00000101331	CCM2L	CCM2 like scaffold protein [Source:HGNC Symbol;Acc:HGNC:16153]	35.0461	27.9759	17.9003	11.3142
80336	460.743	0.19031	0.126627	1.50293	0.132858	0.849619	80336	ENSG00000101104	PABPC1L	poly(A) binding protein cytoplasmic 1 like [Source:HGNC Symbol;Acc:HGNC:15797]	477.504	430.629	585.829	496.693
9695	881.241	0.159733	0.106313	1.50248	0.132974	0.849619	9695	ENSG00000134109	EDEM1	ER degradation enhancing alpha-mannosidase like protein 1 [Source:HGNC Symbol;Acc:HGNC:18967]	892.216	884.239	970.686	1060.14
57414	983.008	0.157355	0.104779	1.50179	0.133151	0.849619	57414	ENSG00000005486	RHBDD2	rhomboid domain containing 2 [Source:HGNC Symbol;Acc:HGNC:23082]	936.024	1047.1	1104.13	1159.71
2619	170.436	-0.215252	0.143222	-1.50293	0.132857	0.849619	2619	ENSG00000180447	GAS1	growth arrest specific 1 [Source:HGNC Symbol;Acc:HGNC:4165]	207.356	208.82	153.78	166.319
27301	547.84	0.181254	0.120437	1.50497	0.132333	0.849619	27301	ENSG00000169188	APEX2	apurinic/apyrimidinic endodeoxyribonuclease 2 [Source:HGNC Symbol;Acc:HGNC:17889]	549.056	537.537	598.034	682.246
22997	317.78	-0.202206	0.134755	-1.50054	0.133474	0.849797	22997	ENSG00000080854	IGSF9B	immunoglobulin superfamily member 9B [Source:HGNC Symbol;Acc:HGNC:32326]	414.713	342.705	298.61	316.798
54101	183.37	-0.214983	0.143329	-1.49992	0.133634	0.850368	54101	ENSG00000183421	RIPK4	receptor interacting serine/threonine kinase 4 [Source:HGNC Symbol;Acc:HGNC:496]	207.356	239.794	153.78	191.21
126119	308.617	0.203007	0.135405	1.49925	0.133809	0.851032	126119	ENSG00000161677	JOSD2	Josephin domain containing 2 [Source:HGNC Symbol;Acc:HGNC:28853]	311.034	285.754	336.038	400.523
10669	349.628	-0.195287	0.130322	-1.4985	0.134004	0.851827	10669	ENSG00000138028	CGREF1	cell growth regulator with EF-hand domain 1 [Source:HGNC Symbol;Acc:HGNC:16962]	413.252	412.645	336.038	348.477
63967	897.852	0.1627	0.108715	1.49657	0.134505	0.852504	63967	ENSG00000092853	CLSPN	claspin [Source:HGNC Symbol;Acc:HGNC:19715]	857.17	947.184	977.196	1097.48
23029	585.551	-0.179247	0.119767	-1.49663	0.134488	0.852504	23029	ENSG00000188739	RBM34	RNA binding motif protein 34 [Source:HGNC Symbol;Acc:HGNC:28965]	687.78	678.416	630.58	532.899
201163	649.667	-0.171791	0.11479	-1.49657	0.134506	0.852504	201163	ENSG00000154803	FLCN	folliculin [Source:HGNC Symbol;Acc:HGNC:27310]	791.459	716.383	660.685	638.121
3836	1557.49	0.13556	0.090526	1.49747	0.134271	0.852504	3836	ENSG00000114030	KPNA1	karyopherin subunit alpha 1 [Source:HGNC Symbol;Acc:HGNC:6394]	1572.7	1611.61	1750.16	1794.43
134957	711.53	-0.174286	0.116465	-1.49647	0.134532	0.852504	134957	ENSG00000164506	STXBP5	syntaxin binding protein 5 [Source:HGNC Symbol;Acc:HGNC:19665]	830.885	820.294	641.971	780.68
27238	901.786	0.16346	0.109137	1.49775	0.134197	0.852504	27238	ENSG00000068394	GPKOW	G-patch domain and KOW motifs [Source:HGNC Symbol;Acc:HGNC:30677]	880.534	931.198	964.177	1120.11
221895	51.1014	0.195439	0.130635	1.49607	0.134635	0.852712	221895	ENSG00000153814	JAZF1	JAZF zinc finger 1 [Source:HGNC Symbol;Acc:HGNC:28917]	39.4269	44.9613	70.7877	65.6224
26227	2746.18	-0.123034	0.0822681	-1.49553	0.134777	0.853164	26227	ENSG00000092621	PHGDH	phosphoglycerate dehydrogenase [Source:HGNC Symbol;Acc:HGNC:8923]	2989.14	3214.23	2755.02	2905.49
85442	323.163	-0.19946	0.133425	-1.49492	0.134936	0.853281	85442	ENSG00000171798	KNDC1	kinase non-catalytic C-lobe domain containing 1 [Source:HGNC Symbol;Acc:HGNC:29374]	398.65	369.682	333.597	294.169
54903	204.613	-0.212463	0.142109	-1.49507	0.134896	0.853281	54903	ENSG00000011143	MKS1	MKS transition zone complex subunit 1 [Source:HGNC Symbol;Acc:HGNC:7121]	273.068	224.806	205.04	181.027
7378	162.691	-0.214501	0.143588	-1.49386	0.135212	0.854579	7378	ENSG00000183696	UPP1	uridine phosphorylase 1 [Source:HGNC Symbol;Acc:HGNC:12576]	197.135	200.827	146.457	158.399
3636	2524.76	0.124929	0.0836563	1.49336	0.135342	0.85496	3636	ENSG00000165458	INPPL1	inositol polyphosphate phosphatase like 1 [Source:HGNC Symbol;Acc:HGNC:6080]	2578.81	2613.75	2985.29	2730.12
127703	556.336	-0.176174	0.118052	-1.49234	0.13561	0.8554	127703	ENSG00000142686	C1orf216	chromosome 1 open reading frame 216 [Source:HGNC Symbol;Acc:HGNC:26800]	627.91	665.427	550.028	560.053
3768	217.658	-0.210595	0.141122	-1.49229	0.135623	0.8554	3768	ENSG00000184185	KCNJ12	potassium inwardly rectifying channel subfamily J member 12 [Source:HGNC Symbol;Acc:HGNC:6258]	289.131	237.795	201.786	211.576
8664	3084.04	-0.11519	0.0771852	-1.49238	0.1356	0.8554	8664	ENSG00000100353	EIF3D	eukaryotic translation initiation factor 3 subunit D [Source:HGNC Symbol;Acc:HGNC:3278]	3501.69	3445.03	3160.22	3216.63
79075	116.177	0.214757	0.143969	1.49169	0.13578	0.855945	79075	ENSG00000136982	DSCC1	DNA replication and sister chromatid cohesion 1 [Source:HGNC Symbol;Acc:HGNC:24453]	91.9961	117.898	141.575	150.479
90639	453.414	-0.185574	0.124462	-1.491	0.135961	0.856641	90639	ENSG00000240230	COX19	cytochrome c oxidase assembly factor COX19 [Source:HGNC Symbol;Acc:HGNC:28074]	516.93	545.53	468.663	427.677
388121	18.2231	0.142066	0.0953204	1.4904	0.136118	0.857184	388121	ENSG00000183578	TNFAIP8L3	TNF alpha induced protein 8 like 3 [Source:HGNC Symbol;Acc:HGNC:20620]	8.76153	14.9871	30.1051	24.8912
5865	104.707	0.213593	0.143341	1.49011	0.136196	0.857232	5865	ENSG00000169213	RAB3B	RAB3B, member RAS oncogene family [Source:HGNC Symbol;Acc:HGNC:9778]	84.6948	102.911	124.489	140.296
5916	539.494	-0.179093	0.120224	-1.48966	0.136315	0.857531	5916	ENSG00000172819	RARG	retinoic acid receptor gamma [Source:HGNC Symbol;Acc:HGNC:9866]	592.864	663.429	525.619	548.739
440104	106.773	0.212603	0.142752	1.48931	0.136405	0.857655	440104	ENSG00000182796	TMEM198B	transmembrane protein 198B (pseudogene) [Source:HGNC Symbol;Acc:HGNC:43629]	89.0756	101.912	159.476	110.879
51611	411.537	-0.189202	0.127292	-1.48636	0.137183	0.857762	51611	ENSG00000117543	DPH5	diphthamide biosynthesis 5 [Source:HGNC Symbol;Acc:HGNC:24270]	512.55	455.608	397.876	411.837
149013	214.005	0.209636	0.140983	1.48696	0.137026	0.857762	149013	ENSG00000268043	NBPF12	NBPF member 12 [Source:HGNC Symbol;Acc:HGNC:24297]	219.038	188.837	264.437	252.307
9191	408.611	0.193676	0.13047	1.48445	0.13769	0.857762	9191	ENSG00000158796	DEDD	death effector domain containing [Source:HGNC Symbol;Acc:HGNC:2755]	354.842	442.619	462.154	505.745
8497	116.676	0.213891	0.143884	1.48655	0.137134	0.857762	8497	ENSG00000143847	PPFIA4	PTPRF interacting protein alpha 4 [Source:HGNC Symbol;Acc:HGNC:9248]	96.3769	114.901	162.73	130.113
22931	663.691	0.169528	0.114009	1.48697	0.137022	0.857762	22931	ENSG00000099246	RAB18	RAB18, member RAS oncogene family [Source:HGNC Symbol;Acc:HGNC:14244]	668.797	659.432	734.727	804.44
89797	187.463	-0.212035	0.142916	-1.48363	0.137906	0.857762	89797	ENSG00000166833	NAV2	neuron navigator 2 [Source:HGNC Symbol;Acc:HGNC:15997]	249.704	207.821	187.14	165.187
220359	68.209	-0.199997	0.134631	-1.48552	0.137407	0.857762	220359	ENSG00000173825	TIGD3	tigger transposable element derived 3 [Source:HGNC Symbol;Acc:HGNC:18334]	67.1718	110.905	52.0737	64.4909
81544	187.873	0.21222	0.142541	1.48884	0.13653	0.857762	81544	ENSG00000158555	GDPD5	glycerophosphodiester phosphodiesterase domain containing 5 [Source:HGNC Symbol;Acc:HGNC:28804]	181.072	173.85	244.095	212.707
55652	180.702	-0.212565	0.142945	-1.48704	0.137005	0.857762	55652	ENSG00000211584	SLC48A1	solute carrier family 48 member 1 [Source:HGNC Symbol;Acc:HGNC:26035]	207.356	232.8	179.817	160.662
79962	144.066	0.214015	0.144246	1.48369	0.137892	0.857762	79962	ENSG00000178401	DNAJC22	DnaJ heat shock protein family (Hsp40) member C22 [Source:HGNC Symbol;Acc:HGNC:25802]	137.264	129.888	170.867	184.421
5176	1292.45	-0.15482	0.104101	-1.48722	0.136957	0.857762	5176	ENSG00000132386	SERPINF1	serpin family F member 1 [Source:HGNC Symbol;Acc:HGNC:8824]	1593.14	1377.81	1398.67	1214.01
83990	272.755	0.202545	0.136474	1.48413	0.137775	0.857762	83990	ENSG00000136492	BRIP1	BRCA1 interacting protein C-terminal helicase 1 [Source:HGNC Symbol;Acc:HGNC:20473]	258.465	267.769	311.629	340.557
5986	488.024	-0.181328	0.122003	-1.48626	0.137211	0.857762	5986	ENSG00000169733	RFNG	RFNG O-fucosylpeptide 3-beta-N-acetylglucosaminyltransferase [Source:HGNC Symbol;Acc:HGNC:9974]	588.483	551.525	472.732	495.562
23253	1141.17	-0.156685	0.105568	-1.48421	0.137753	0.857762	23253	ENSG00000101745	ANKRD12	ankyrin repeat domain 12 [Source:HGNC Symbol;Acc:HGNC:29135]	1406.23	1219.95	1224.55	1079.37
4542	70.7503	-0.202892	0.136439	-1.48706	0.137	0.857762	4542	ENSG00000142347	MYO1F	myosin IF [Source:HGNC Symbol;Acc:HGNC:7600]	105.138	79.9312	70.7877	49.7825
5902	2407.66	0.122795	0.0826965	1.48489	0.137572	0.857762	5902	ENSG00000099901	RANBP1	RAN binding protein 1 [Source:HGNC Symbol;Acc:HGNC:9847]	2412.34	2540.81	2680.17	2768.58
84522	268.813	-0.206166	0.138521	-1.48833	0.136663	0.857762	84522	ENSG00000171135	JAGN1	jagunal homolog 1 [Source:HGNC Symbol;Acc:HGNC:26926]	287.67	355.694	244.095	273.804
79674	117.609	0.213881	0.143712	1.48827	0.136681	0.857762	79674	ENSG00000197415	VEPH1	ventricular zone expressed PH domain containing 1 [Source:HGNC Symbol;Acc:HGNC:25735]	124.122	88.9234	136.693	158.399
9575	657.704	0.167868	0.113121	1.48396	0.137819	0.857762	9575	ENSG00000134852	CLOCK	clock circadian regulator [Source:HGNC Symbol;Acc:HGNC:2082]	645.433	672.421	765.646	758.051
56884	131.859	-0.214384	0.144396	-1.48469	0.137625	0.857762	56884	ENSG00000168843	FSTL5	follistatin like 5 [Source:HGNC Symbol;Acc:HGNC:21386]	163.549	162.86	113.098	130.113
168544	223.712	0.21204	0.142911	1.48372	0.137883	0.857762	168544	ENSG00000181444	ZNF467	zinc finger protein 467 [Source:HGNC Symbol;Acc:HGNC:23154]	248.243	174.849	300.237	243.255
162681	244.611	-0.207933	0.140204	-1.48307	0.138055	0.858245	162681	ENSG00000166845	C18orf54	chromosome 18 open reading frame 54 [Source:HGNC Symbol;Acc:HGNC:13796]	278.909	310.732	261.182	205.918
57685	782.786	-0.163386	0.110302	-1.48126	0.138536	0.860357	57685	ENSG00000158966	CACHD1	cache domain containing 1 [Source:HGNC Symbol;Acc:HGNC:29314]	908.279	899.226	833.179	741.08
7520	5709.02	0.113174	0.0763952	1.48143	0.138492	0.860357	7520	ENSG00000079246	XRCC5	X-ray repair cross complementing 5 [Source:HGNC Symbol;Acc:HGNC:12833]	5769.47	6029.81	6083.67	6781.73
9200	210.97	-0.209941	0.141778	-1.48078	0.138666	0.860725	9200	ENSG00000165996	HACD1	3-hydroxyacyl-CoA dehydratase 1 [Source:HGNC Symbol;Acc:HGNC:9639]	235.101	275.763	217.245	183.29
80000	239.649	0.207581	0.140217	1.48043	0.138759	0.860859	80000	ENSG00000141449	GREB1L	GREB1 like retinoic acid receptor coactivator [Source:HGNC Symbol;Acc:HGNC:31042]	257.005	201.826	293.728	282.855
255104	255.804	-0.203303	0.137357	-1.48011	0.138844	0.860948	255104	ENSG00000162542	TMCO4	transmembrane and coiled-coil domains 4 [Source:HGNC Symbol;Acc:HGNC:27393]	300.813	310.732	251.418	242.124
153527	1040.2	-0.154442	0.104365	-1.47983	0.138918	0.860962	153527	ENSG00000146007	ZMAT2	zinc finger matrin-type 2 [Source:HGNC Symbol;Acc:HGNC:26433]	1238.3	1152.01	1114.7	988.861
159013	310.607	-0.202696	0.136999	-1.47954	0.138996	0.861008	159013	ENSG00000185753	CXorf38	chromosome X open reading frame 38 [Source:HGNC Symbol;Acc:HGNC:28589]	407.411	334.712	269.319	330.375
11176	3251.16	0.114161	0.077203	1.47871	0.139217	0.861085	11176	ENSG00000076108	BAZ2A	bromodomain adjacent to zinc finger domain 2A [Source:HGNC Symbol;Acc:HGNC:962]	3358.59	3361.11	3750.12	3576.42
57504	721.401	0.164528	0.111299	1.47826	0.139338	0.861085	57504	ENSG00000057935	MTA3	metastasis associated 1 family member 3 [Source:HGNC Symbol;Acc:HGNC:23784]	754.952	695.401	834.807	831.594
785	38.9831	0.180403	0.122004	1.47866	0.13923	0.861085	785	ENSG00000182389	CACNB4	calcium voltage-gated channel auxiliary subunit beta 4 [Source:HGNC Symbol;Acc:HGNC:1404]	35.0461	26.9768	57.7693	48.6511
80333	25.416	0.15906	0.107548	1.47898	0.139147	0.861085	80333	ENSG00000185774	KCNIP4	potassium voltage-gated channel interacting protein 4 [Source:HGNC Symbol;Acc:HGNC:30083]	18.9833	17.9845	42.3099	30.5483
54521	361.415	0.192	0.12989	1.47817	0.139363	0.861085	54521	ENSG00000131725	WDR44	WD repeat domain 44 [Source:HGNC Symbol;Acc:HGNC:30512]	349.001	358.691	412.521	441.254
83941	242.594	0.208121	0.140919	1.47689	0.139706	0.861451	83941	ENSG00000162604	TM2D1	TM2 domain containing 1 [Source:HGNC Symbol;Acc:HGNC:24142]	262.846	200.827	314.07	270.409
6767	3085.93	-0.116398	0.0787864	-1.47739	0.13957	0.861451	6767	ENSG00000100380	ST13	ST13 Hsp70 interacting protein [Source:HGNC Symbol;Acc:HGNC:11343]	3564.48	3393.08	3253.79	3120.46
8976	935.261	0.154004	0.104259	1.47713	0.13964	0.861451	8976	ENSG00000106299	WASL	WASP like actin nucleation promoting factor [Source:HGNC Symbol;Acc:HGNC:12735]	984.212	909.217	1078.09	1069.19
81887	1445.51	-0.136094	0.0921241	-1.47729	0.139599	0.861451	81887	ENSG00000001497	LAS1L	LAS1 like ribosome biogenesis factor [Source:HGNC Symbol;Acc:HGNC:25726]	1626.72	1659.57	1460.5	1498
55248	249.623	0.204088	0.138327	1.47541	0.140102	0.862577	55248	ENSG00000065600	PACC1	proton activated chloride channel 1 [Source:HGNC Symbol;Acc:HGNC:25593]	239.482	240.793	316.51	281.724
11051	3176.81	-0.116445	0.0789173	-1.47553	0.140069	0.862577	11051	ENSG00000167005	NUDT21	nudix hydrolase 21 [Source:HGNC Symbol;Acc:HGNC:13870]	3520.68	3636.87	3178.12	3388.6
79041	129.763	-0.21289	0.144263	-1.4757	0.140024	0.862577	79041	ENSG00000072954	TMEM38A	transmembrane protein 38A [Source:HGNC Symbol;Acc:HGNC:28462]	186.913	136.882	117.979	118.799
8642	22.9011	0.151411	0.102697	1.47435	0.140387	0.863018	8642	ENSG00000166341	DCHS1	dachsous cadherin-related 1 [Source:HGNC Symbol;Acc:HGNC:13681]	20.4436	11.9897	38.2416	28.2855
79153	55.6249	-0.18725	0.127003	-1.47438	0.14038	0.863018	79153	ENSG00000102886	GDPD3	glycerophosphodiester phosphodiesterase domain containing 3 [Source:HGNC Symbol;Acc:HGNC:28638]	83.2346	66.9424	61.8375	28.2855
25849	26.9036	0.161316	0.109392	1.47466	0.140303	0.863018	25849	ENSG00000169116	PARM1	prostate androgen-regulated mucin-like protein 1 [Source:HGNC Symbol;Acc:HGNC:24536]	17.5231	21.9811	43.9372	32.8112
51150	2299.32	-0.121295	0.0823166	-1.47352	0.140611	0.863205	51150	ENSG00000078808	SDF4	stromal cell derived factor 4 [Source:HGNC Symbol;Acc:HGNC:24188]	2622.62	2571.79	2397.02	2342.04
51084	151.918	-0.212236	0.14404	-1.47345	0.140631	0.863205	51084	ENSG00000165475	CRYL1	crystallin lambda 1 [Source:HGNC Symbol;Acc:HGNC:18246]	189.833	182.843	134.253	149.347
27333	696.987	0.165702	0.112459	1.47345	0.140631	0.863205	27333	ENSG00000173905	GOLIM4	golgi integral membrane protein 4 [Source:HGNC Symbol;Acc:HGNC:15448]	731.588	668.424	807.956	803.308
100287932	1071.4	0.161875	0.110023	1.47128	0.141214	0.863549	100287932	ENSG00000265354	TIMM23	translocase of inner mitochondrial membrane 23 [Source:HGNC Symbol;Acc:HGNC:17312]	971.07	1180.98	1158.64	1318.1
84529	163.425	0.211566	0.143764	1.47162	0.141125	0.863549	84529	ENSG00000186073	CDIN1	CDAN1 interacting nuclease 1 [Source:HGNC Symbol;Acc:HGNC:26929]	150.406	154.867	184.699	216.101
4351	326.002	-0.198419	0.134898	-1.47088	0.141323	0.863549	4351	ENSG00000178802	MPI	mannose phosphate isomerase [Source:HGNC Symbol;Acc:HGNC:7216]	381.127	392.662	281.523	353.003
1725	586.284	-0.180161	0.122404	-1.47186	0.141058	0.863549	1725	ENSG00000095059	DHPS	deoxyhypusine synthase [Source:HGNC Symbol;Acc:HGNC:2869]	754.952	616.469	612.68	548.739
84245	455.524	-0.182103	0.123784	-1.47113	0.141255	0.863549	84245	ENSG00000037757	MRI1	methylthioribose-1-phosphate isomerase 1 [Source:HGNC Symbol;Acc:HGNC:28469]	515.47	549.527	460.527	442.385
57665	23.9206	0.155375	0.105487	1.47293	0.14077	0.863549	57665	ENSG00000240857	RDH14	retinol dehydrogenase 14 [Source:HGNC Symbol;Acc:HGNC:19979]	20.4436	13.988	34.987	33.9426
134145	263.012	0.204987	0.139365	1.47087	0.141327	0.863549	134145	ENSG00000150756	ATPSCKMT	ATP synthase c subunit lysine N-methyltransferase [Source:HGNC Symbol;Acc:HGNC:27029]	227.8	274.763	286.405	347.346
55904	1782.48	0.152121	0.103374	1.47155	0.141142	0.863549	55904	ENSG00000005483	KMT2E	lysine methyltransferase 2E (inactive) [Source:HGNC Symbol;Acc:HGNC:18541]	1931.92	1682.55	2259.51	1827.24
64101	23.2068	0.150638	0.102402	1.47105	0.141279	0.863549	64101	ENSG00000128594	LRRC4	leucine rich repeat containing 4 [Source:HGNC Symbol;Acc:HGNC:15586]	14.6026	17.9845	43.9372	23.7598
84033	212.737	0.211212	0.143623	1.4706	0.141399	0.863554	84033	ENSG00000154358	OBSCN	obscurin, cytoskeletal calmodulin and titin-interacting RhoGEF [Source:HGNC Symbol;Acc:HGNC:15719]	188.373	210.818	314.07	205.918
283130	69.6973	0.202446	0.137724	1.46994	0.141579	0.864214	283130	ENSG00000162241	SLC25A45	solute carrier family 25 member 45 [Source:HGNC Symbol;Acc:HGNC:27442]	65.7115	54.9527	85.4334	95.0393
54206	13598.6	-0.124302	0.0846944	-1.46765	0.142199	0.86478	54206	ENSG00000116285	ERRFI1	ERBB receptor feedback inhibitor 1 [Source:HGNC Symbol;Acc:HGNC:18185]	16649.8	14114.8	15046.9	12937.8
11123	106.685	0.210826	0.143654	1.4676	0.142214	0.86478	11123	ENSG00000117602	RCAN3	RCAN family member 3 [Source:HGNC Symbol;Acc:HGNC:3042]	96.3769	96.9166	143.203	124.456
51249	422.415	-0.183921	0.12546	-1.46598	0.142655	0.86478	51249	ENSG00000159596	TMEM69	transmembrane protein 69 [Source:HGNC Symbol;Acc:HGNC:28035]	505.248	484.583	414.149	420.888
6281	3285.98	0.119873	0.0817044	1.46715	0.142336	0.86478	6281	ENSG00000197747	S100A10	S100 calcium binding protein A10 [Source:HGNC Symbol;Acc:HGNC:10487]	3190.66	3577.92	3745.24	3682.77
57178	844.772	0.169132	0.115311	1.46675	0.142444	0.86478	57178	ENSG00000108175	ZMIZ1	zinc finger MIZ-type containing 1 [Source:HGNC Symbol;Acc:HGNC:16493]	791.459	899.226	1078.9	880.245
118460	429.832	0.18684	0.127334	1.46733	0.142287	0.86478	118460	ENSG00000223496	EXOSC6	exosome component 6 [Source:HGNC Symbol;Acc:HGNC:19055]	404.491	440.621	471.104	540.819
56342	32.6076	-0.163161	0.111232	-1.46685	0.142416	0.86478	56342	ENSG00000130810	PPAN	peter pan homolog [Source:HGNC Symbol;Acc:HGNC:9227]	27.7449	63.9449	27.6642	21.497
6415	691.519	0.175531	0.119699	1.46643	0.142531	0.86478	6415	ENSG00000178980	SELENOW	selenoprotein W [Source:HGNC Symbol;Acc:HGNC:10752]	639.592	734.368	726.591	887.033
10597	38.2499	-0.172228	0.117474	-1.46609	0.142624	0.86478	10597	ENSG00000256060	TRAPPC2B	trafficking protein particle complex 2B [Source:HGNC Symbol;Acc:HGNC:10710]	70.0923	35.969	25.2232	33.9426
1727	1511.62	0.142352	0.0969707	1.46799	0.142107	0.86478	1727	ENSG00000100243	CYB5R3	cytochrome b5 reductase 3 [Source:HGNC Symbol;Acc:HGNC:2873]	1422.29	1653.58	1724.94	1729.94
152100	131.904	0.211527	0.144029	1.46864	0.141931	0.86478	152100	ENSG00000187118	CMC1	C-X9-C motif containing 1 [Source:HGNC Symbol;Acc:HGNC:28783]	115.36	123.893	132.625	197.998
[truncated: 26,396 more rows]
